# Supplementary material for: Transcriptome Analysis During Follicle Development in Turkey Hens With Low and High Egg Production
Source: Front Genet. 2021 Mar 18;12:619196. doi: 10.3389/fgene.2021.619196 (PMC8012691; doi:10.3389/fgene.2021.619196)
Supplement: Supplementary Additional File 1 — Granulosa of the largest follicle (F1G) differential expression between low egg producing hens and high egg producing hens. [file Table_1.xls]

## Sheet: F1G High vs. Low Basal
Name	Chromosome	Region	Max group mean	Log₂ fold change	Fold change	P-value	FDR p-value	Bonferroni	ENSEMBL
S100A12	1	155341483..155342878	5.95142	6.90213	119.605	0	0	0	ENSMGAG00000009967
gene:ENSMGAG00000014945	1	complement(161277148..161278662)	1980.72	3.81403	14.0649	0	0	0	ENSMGAG00000014945
gene:ENSMGAG00000005296	10	complement(7279539..7285270)	3.62385	4.21245	18.5385	0	0	0	ENSMGAG00000005296
KANK4	10	complement(28537282..28547817)	42.9977	-1.97643	-3.93519	0	0	0	ENSMGAG00000011680
gene:ENSMGAG00000008803	16	12629075..12629931	408.447	3.5652	11.8367	0	0	0	ENSMGAG00000008803
gene:ENSMGAG00000008823	16	12632771..12633561	3841.31	3.76603	13.6047	0	0	0	ENSMGAG00000008823
gene:ENSMGAG00000000636	18	complement(24823..80306)	1.4458	3.5689	11.8671	0	0	0	ENSMGAG00000000636
gene:ENSMGAG00000000761	19	complement(399103..402098)	14.8046	8.57045	380.157	0	0	0	ENSMGAG00000000761
LAMA2	2	complement(60114211..60392514)	10.7465	-6.77441	-109.471	0	0	0	ENSMGAG00000013200
EPB42	22	7218636..7227543	3.04804	3.38895	10.4755	0	0	0	ENSMGAG00000004978
gene:ENSMGAG00000007751	22	complement(11292540..11299752)	12.7801	3.15352	8.89826	0	0	0	ENSMGAG00000007751
TUBB1	22	complement(11704218..11707458)	14.8793	3.9745	15.7197	0	0	0	ENSMGAG00000008740
ANK1	24	complement(2783214..2804617)	2.50689	3.48949	11.2316	0	0	0	ENSMGAG00000003283
gene:ENSMGAG00000001880	25	2121283..2127122	5.33742	3.08258	8.47128	0	0	0	ENSMGAG00000001880
CSF3R	25	3836289..3840853	1.97461	5.49277	45.0285	0	0	0	ENSMGAG00000003526
LY86	3	complement(12194131..12217925)	8.13795	3.19947	9.1862	0	0	0	ENSMGAG00000003927
CA3	3	73143700..73332479	45.4628	4.35863	20.5153	0	0	0	ENSMGAG00000011714
RNF4	4	complement(66164053..66175332)	30.5259	-2.38071	-5.20791	0	0	0	ENSMGAG00000013017
ZP1	5	complement(6590530..6594670)	8.29002	3.25465	9.54434	0	0	0	ENSMGAG00000003226
MPEG1	5	complement(17107874..17109994)	2.66729	3.91449	15.0793	0	0	0	ENSMGAG00000015790
RFESD	Z	complement(60871881..60876461)	5.53937	4.92629	30.4061	0	0	0	ENSMGAG00000008127
MMP9	GL428845.1	31534..35688	1.4735	7.0429	131.863	0	0	0	ENSMGAG00000008489
gene:ENSMGAG00000009766	GL424372.1	74..1058	34.7841	2.54222	5.82486	0	0	0	ENSMGAG00000009766
gene:ENSMGAG00000016508	GL424516.1	25033..25299	32.026	2.77449	6.84236	1.11022e-16	6.5332e-14	1.56797e-12	ENSMGAG00000016508
LAPTM5	25	complement(83441..97972)	10.565	2.80602	6.99354	5.55112e-16	3.13594e-13	7.83984e-12	ENSMGAG00000000710
gene:ENSMGAG00000005937	GL425503.1	2185..3854	4.08118	3.29136	9.79035	6.66134e-16	3.61839e-13	9.40781e-12	ENSMGAG00000005937
gene:ENSMGAG00000010823	10	complement(22904773..22907879)	5.84412	3.56584	11.842	1.88738e-15	9.87239e-13	2.66555e-11	ENSMGAG00000010823
RHPN1	3	99659544..99676433	1.37967	-3.98929	-15.8817	5.44009e-15	2.74394e-12	7.68304e-11	ENSMGAG00000013004
C1QC	23	complement(6339058..6339939)	5.96297	3.16281	8.95574	7.10543e-15	3.46034e-12	1.0035e-10	ENSMGAG00000006454
ITGB2	7	151542..158232	0.812647	5.39536	42.0886	1.4988e-14	7.05586e-12	2.11676e-10	ENSMGAG00000001073
PTPN6	1	80996205..81005543	1.2858	3.23813	9.4357	2.28706e-14	1.04194e-11	3.23001e-10	ENSMGAG00000014138
OSGIN1	13	103869..108528	4.20958	2.78522	6.8934	3.33067e-14	1.46997e-11	4.7039e-10	ENSMGAG00000000787
gene:ENSMGAG00000008610	4	complement(30973397..30975886)	2.86487	2.92816	7.61138	7.09433e-14	3.03616e-11	1.00193e-09	ENSMGAG00000008610
gene:ENSMGAG00000009658	GL429030.1	1..1180	5.05342	4.34176	20.2768	1.40998e-13	5.85682e-11	1.99132e-09	ENSMGAG00000009658
CEMIP	12	complement(12139536..12186835)	2.26413	-2.66243	-6.33097	3.00315e-13	1.21182e-10	4.24135e-09	ENSMGAG00000008100
IFI30	30	complement(3273978..3276882)	3.89317	3.19563	9.16179	8.81739e-13	3.44656e-10	1.24528e-08	ENSMGAG00000005001
HTRA1	8	34190046..34217119	753.295	-1.86626	-3.64587	9.02944e-13	3.44656e-10	1.27523e-08	ENSMGAG00000011551
EPHB1	11	3218128..3243927	13.9314	-1.8911	-3.70919	9.41802e-13	3.50028e-10	1.33011e-08	ENSMGAG00000002399
LMO2	5	complement(18595602..18599108)	2.33329	3.58872	12.0313	1.04294e-12	3.77679e-10	1.47295e-08	ENSMGAG00000010192
SLC16A6	20	7268097..7275147	1.31571	3.39318	10.5063	1.13876e-12	4.02066e-10	1.60826e-08	ENSMGAG00000007059
NCKAP1L	GL424387.1	complement(137..7461)	0.783143	3.13443	8.78125	2.57838e-12	8.88158e-10	3.64145e-08	ENSMGAG00000002103
gene:ENSMGAG00000005217	8	12987713..13018429	1.26004	-2.91325	-7.53315	3.90266e-12	1.28701e-09	5.51172e-08	ENSMGAG00000005217
RIPOR3	22	14481195..14512161	3.27571	2.58628	6.00548	3.91853e-12	1.28701e-09	5.53414e-08	ENSMGAG00000009391
RASL11B	4	complement(48706202..48713194)	23.141	-1.80263	-3.48857	5.58253e-12	1.79187e-09	7.88421e-08	ENSMGAG00000011909
FRRS1	10	11532693..11542582	6.81039	2.02392	4.06687	6.19849e-12	1.94536e-09	8.75412e-08	ENSMGAG00000007148
NTRK3	12	13183190..13374081	0.611059	-5.81421	-56.2667	6.5884e-12	2.02278e-09	9.30479e-08	ENSMGAG00000008777
gene:ENSMGAG00000000641	18	complement(108201..108949)	6.44476	2.94423	7.69665	7.36367e-12	2.19444e-09	1.03997e-07	ENSMGAG00000000641
ART4	1	48836019..48840594	1.12646	3.95046	15.4599	7.45826e-12	2.19444e-09	1.05333e-07	ENSMGAG00000011827
gene:ENSMGAG00000001123	27	complement(698104..698892)	4.98322	3.88675	14.792	1.27212e-11	3.66655e-09	1.79661e-07	ENSMGAG00000001123
NRK	9	17203158..17289368	1.39525	-2.95587	-7.75898	1.33901e-11	3.78216e-09	1.89108e-07	ENSMGAG00000007879
SLC32A1	22	complement(4433798..4436058)	1.83448	-3.00409	-8.0227	1.44215e-11	3.99361e-09	2.03674e-07	ENSMGAG00000003109
KCNJ5	26	1160864..1171335	35.1505	-1.60438	-3.04065	1.53518e-11	4.1695e-09	2.16814e-07	ENSMGAG00000001003
SERPINB10	3	complement(15023366..15029266)	1.96323	8.58647	384.401	1.93152e-11	5.14696e-09	2.72789e-07	ENSMGAG00000004373
gene:ENSMGAG00000016731	GL424516.1	25447..25831	27.7	2.87651	7.34371	2.48384e-11	6.49615e-09	3.50792e-07	ENSMGAG00000016731
SLC8A3	5	28548794..28627848	19.7062	-1.86058	-3.63152	3.26633e-11	8.38735e-09	4.61304e-07	ENSMGAG00000011799
RASSF8	1	complement(72705591..72720085)	22.9607	-1.80122	-3.48515	3.90488e-11	9.84796e-09	5.51486e-07	ENSMGAG00000013685
SEMA3D	1	complement(6513824..6612047)	1.3235	2.69815	6.48971	4.86776e-11	1.20609e-08	6.87474e-07	ENSMGAG00000005266
MYL2	17	complement(6254295..6257269)	7.09006	-2.72044	-6.59074	5.72584e-11	1.39424e-08	8.08661e-07	ENSMGAG00000005114
ZBTB16	26	complement(4730863..4796683)	7.019	-1.73832	-3.33647	6.44929e-11	1.54378e-08	9.10833e-07	ENSMGAG00000002967
LCP2	15	3300660..3327912	0.775606	4.79063	27.6773	6.85829e-11	1.61433e-08	9.68597e-07	ENSMGAG00000001926
RHAG	2	114705477..114720231	5.11237	2.02843	4.0796	1.18502e-10	2.74362e-08	1.67361e-06	ENSMGAG00000014250
DPP4	7	22177479..22208184	0.543377	5.49097	44.9725	1.23044e-10	2.80282e-08	1.73775e-06	ENSMGAG00000010941
EPB41	25	2383243..2424387	1.80319	2.17308	4.50986	1.32972e-10	2.9809e-08	1.87797e-06	ENSMGAG00000002160
gene:ENSMGAG00000001668	GL427096.1	complement(1796..7077)	1.10194	3.12268	8.71002	1.39217e-10	3.07213e-08	1.96616e-06	ENSMGAG00000001668
DNASE2B	10	complement(17364025..17373290)	2.31024	3.0512	8.28901	1.95899e-10	4.25643e-08	2.76668e-06	ENSMGAG00000009219
CCKAR	4	56451921..56458722	4.89153	-1.95634	-3.88077	2.11064e-10	4.51644e-08	2.98085e-06	ENSMGAG00000012415
gene:ENSMGAG00000005537	10	8438776..8469508	2.27456	3.62785	12.3621	3.06599e-10	6.38963e-08	4.33009e-06	ENSMGAG00000005537
gene:ENSMGAG00000010318	5	19222596..19277534	3.56523	3.16588	8.97478	3.0765e-10	6.38963e-08	4.34495e-06	ENSMGAG00000010318
LSAMP	1	85730478..86019679	1.20417	-5.93698	-61.2647	3.23916e-10	6.62995e-08	4.57467e-06	ENSMGAG00000014318
gene:ENSMGAG00000001745	6	553797..570809	3.19135	-2.82462	-7.08428	3.74397e-10	7.55374e-08	5.28761e-06	ENSMGAG00000001745
gene:ENSMGAG00000009585	17	11396483..11410511	0.946412	-6.21169	-74.1146	5.29187e-10	1.05263e-07	7.47371e-06	ENSMGAG00000009585
VAV3	10	complement(12934508..13088658)	0.425477	5.41561	42.6836	7.60438e-10	1.49162e-07	1.07397e-05	ENSMGAG00000006230
NMB	12	288317..291548	6.45988	-3.02546	-8.14244	8.52599e-10	1.64949e-07	1.20413e-05	ENSMGAG00000000977
CSF1R	15	12858616..12871144	1.62681	2.6974	6.48632	9.50916e-10	1.81484e-07	1.34298e-05	ENSMGAG00000006864
gene:ENSMGAG00000007532	8	19677245..19690186	1.0317	2.99058	7.94792	1.11586e-09	2.07997e-07	1.57592e-05	ENSMGAG00000007532
gene:ENSMGAG00000000994	12	321715..338046	0.467659	-4.2795	-19.4204	1.1193e-09	2.07997e-07	1.58078e-05	ENSMGAG00000000994
SLC31A1	19	1389523..1398385	10.8011	-1.77956	-3.43321	1.25047e-09	2.29357e-07	1.76605e-05	ENSMGAG00000001774
gene:ENSMGAG00000009713	GL424516.1	complement(26522..29728)	2.75147	2.00815	4.02266	1.31346e-09	2.37821e-07	1.85501e-05	ENSMGAG00000009713
PLTP	22	complement(11394834..11398100)	237.043	-1.16478	-2.24199	1.45926e-09	2.60875e-07	2.06091e-05	ENSMGAG00000008336
EIF2AK2	2	32484463..32503080	2.05816	2.4654	5.52281	1.51834e-09	2.68043e-07	2.14435e-05	ENSMGAG00000011175
CLIC2	9	complement(1747876..1751647)	2.28422	2.90732	7.50225	2.21898e-09	3.86896e-07	3.13386e-05	ENSMGAG00000002151
FAP	7	22109475..22146748	0.52654	3.52042	11.475	2.25929e-09	3.89122e-07	3.1908e-05	ENSMGAG00000010895
gene:ENSMGAG00000003470	30	2343859..2345124	2.19746	2.71276	6.55574	2.62583e-09	4.46802e-07	3.70846e-05	ENSMGAG00000003470
TSPO2	7	complement(18891521..18893725)	2.02933	4.42511	21.4828	2.94893e-09	4.95807e-07	4.16478e-05	ENSMGAG00000010175
ARPC1B	16	4637839..4643322	4.51664	1.91667	3.77551	3.48139e-09	5.78442e-07	4.91676e-05	ENSMGAG00000004152
MICU3	4	complement(45642615..45674981)	25.7018	1.42061	2.67698	4.80591e-09	7.8923e-07	6.78738e-05	ENSMGAG00000011606
gene:ENSMGAG00000000846	30	complement(426031..427190)	1.9866	6.19691	73.3595	6.39154e-09	1.03756e-06	9.02678e-05	ENSMGAG00000000846
MYO1F	30	complement(1195109..1202164)	0.541058	3.61193	12.2264	7.68607e-09	1.22326e-06	0.00010855	ENSMGAG00000001765
gene:ENSMGAG00000001978	Z	9427284..9428515	2.84656	3.32164	9.99799	7.7087e-09	1.22326e-06	0.00010887	ENSMGAG00000001978
CYBRD1	7	complement(18671034..18673180)	1.37424	4.79119	27.688	8.27785e-09	1.29898e-06	0.000116908	ENSMGAG00000010108
SLCO4A1	22	8943227..8956670	0.643479	-2.8322	-7.1216	8.97165e-09	1.39238e-06	0.000126707	ENSMGAG00000005776
PPAT	4	47457076..47468519	144.785	1.45372	2.73913	1.16208e-08	1.78392e-06	0.00016412	ENSMGAG00000011672
gene:ENSMGAG00000007241	17	complement(8259688..8316786)	0.35334	4.44208	21.737	1.43226e-08	2.17504e-06	0.000202279	ENSMGAG00000007241
GPR34	1	complement(117849351..117852214)	1.68509	2.6141	6.12243	1.90055e-08	2.82741e-06	0.000268415	ENSMGAG00000014608
TXNRD1	1	complement(55613399..55639068)	1.65093	2.9154	7.54437	1.90189e-08	2.82741e-06	0.000268604	ENSMGAG00000012955
SGK2	22	complement(4417555..4423682)	16.6763	-1.53838	-2.90467	2.00097e-08	2.94372e-06	0.000282597	ENSMGAG00000003077
gene:ENSMGAG00000012990	3	complement(99554508..99577219)	314.946	-1.95377	-3.87385	2.65962e-08	3.87235e-06	0.000375618	ENSMGAG00000012990
CHRDL1	9	13396393..13433580	3.18909	-2.10733	-4.30892	2.81412e-08	4.05549e-06	0.000397438	ENSMGAG00000006501
PAPPA	19	3063255..3262465	0.19325	-4.45943	-22	3.59688e-08	5.13119e-06	0.000507988	ENSMGAG00000003116
NFASC	28	complement(1957741..1991891)	1.30087	-2.33893	-5.05927	3.7741e-08	5.33016e-06	0.000533016	ENSMGAG00000000890
MDFIC	1	complement(26493445..26506212)	4.65885	2.32113	4.99723	4.50054e-08	6.29318e-06	0.000635611	ENSMGAG00000008984
FNDC1	2	complement(46987093..47025114)	25.8121	-1.57326	-2.97576	4.82059e-08	6.67463e-06	0.000680812	ENSMGAG00000012510
TTR	3	55839538..55853700	2.57904	-2.90111	-7.46999	5.05281e-08	6.92823e-06	0.000713608	ENSMGAG00000010534
TRPC6	1	190811468..190844762	5.95067	-1.4092	-2.6559	6.08964e-08	8.26962e-06	0.00086004	ENSMGAG00000015179
IL1RAPL2	9	16991430..17182017	15.3855	-1.30571	-2.47205	6.93721e-08	9.33088e-06	0.000979742	ENSMGAG00000007867
SPTB	5	complement(6254516..6271367)	2.25089	1.6838	3.21274	8.12668e-08	1.08277e-05	0.00114773	ENSMGAG00000004480
gene:ENSMGAG00000008598	11	15679478..15684912	22.4656	-1.2911	-2.44714	8.48401e-08	1.11981e-05	0.0011982	ENSMGAG00000008598
gene:ENSMGAG00000007425	17	8413138..8419354	0.6151	-5.84901	-57.6403	9.02584e-08	1.1803e-05	0.00127472	ENSMGAG00000007425
SYNM	12	16884044..16900389	12.1969	1.94493	3.8502	9.80243e-08	1.27009e-05	0.0013844	ENSMGAG00000009261
FUT7	19	343069..344112	0.709515	5.1308	35.0369	1.08318e-07	1.37894e-05	0.00152978	ENSMGAG00000001168
gene:ENSMGAG00000000869	12	117360..123763	0.616531	-4.69761	-25.9491	1.08378e-07	1.37894e-05	0.00153062	ENSMGAG00000000869
SCN5A	6	5014491..5192324	0.473142	-2.31559	-4.97809	1.36599e-07	1.72249e-05	0.00192919	ENSMGAG00000004453
UBXN2A	2	109538930..109552176	40.9928	1.13737	2.1998	1.51956e-07	1.89918e-05	0.00214608	ENSMGAG00000014053
STAB1	14	complement(360211..403453)	0.148957	3.63714	12.442	1.68506e-07	2.08755e-05	0.00237981	ENSMGAG00000000964
MARCO	7	complement(30053405..30062159)	0.785633	3.18711	9.10784	1.77053e-07	2.17436e-05	0.00250052	ENSMGAG00000012324
KRT23	29	complement(4057478..4066669)	3.34985	2.61516	6.1269	2.01623e-07	2.45476e-05	0.00284752	ENSMGAG00000003057
gene:ENSMGAG00000005944	GL425503.1	complement(7883..8852)	13.3946	1.47521	2.78025	2.36326e-07	2.85268e-05	0.00333763	ENSMGAG00000005944
INPP5D	11	complement(2328184..2372054)	0.234099	4.84439	28.728	2.56633e-07	3.07154e-05	0.00362442	ENSMGAG00000001607
RGS3	19	1447231..1519479	16.3443	-1.45274	-2.73728	3.55579e-07	4.22004e-05	0.00502184	ENSMGAG00000001887
SYNE3	5	complement(48141390..48159719)	0.502423	2.85624	7.24123	3.68168e-07	4.33303e-05	0.00519964	ENSMGAG00000013213
ASIC4	7	complement(23241729..23245192)	0.593081	3.39639	10.5297	3.99941e-07	4.66557e-05	0.00564837	ENSMGAG00000011242
C1QA	23	complement(6341307..6343263)	3.03126	2.36224	5.14167	4.05144e-07	4.66557e-05	0.00572185	ENSMGAG00000006456
gene:ENSMGAG00000001451	19	850278..855570	4.48766	-2.05886	-4.16658	4.06334e-07	4.66557e-05	0.00573865	ENSMGAG00000001451
gene:ENSMGAG00000014444	1	96828744..96858226	14.5715	-1.66196	-3.16446	4.27903e-07	4.87361e-05	0.00604327	ENSMGAG00000014444
FAM184A	2	64839694..64882388	1.41482	1.89468	3.7184	4.35134e-07	4.91632e-05	0.0061454	ENSMGAG00000013333
RIPOR1	13	complement(1847834..1858951)	0.223509	3.57436	11.9121	4.52339e-07	5.03439e-05	0.00638838	ENSMGAG00000002253
SV2C	Z	complement(25844445..25910352)	2.55502	1.89666	3.72351	4.52713e-07	5.03439e-05	0.00639367	ENSMGAG00000004851
gene:ENSMGAG00000003936	13	2976851..2977837	0.740539	5.60046	48.5184	4.83054e-07	5.32982e-05	0.00682217	ENSMGAG00000003936
G0S2	28	3133453..3134078	50.0917	-1.78052	-3.43549	5.42451e-07	5.93573e-05	0.00766104	ENSMGAG00000016392
SNCA	4	complement(15989602..16054380)	1.3217	-2.64638	-6.26096	5.46374e-07	5.93573e-05	0.00771644	ENSMGAG00000005504
gene:ENSMGAG00000001257	30	751572..753328	1.03677	3.66248	12.6624	5.65742e-07	6.09922e-05	0.00798998	ENSMGAG00000001257
gene:ENSMGAG00000005259	8	13022637..13024840	2.58086	-3.78236	-13.7595	6.14758e-07	6.57744e-05	0.00868223	ENSMGAG00000005259
ROR1	10	29126725..29175300	0.835759	-4.4335	-21.6081	6.63469e-07	7.04525e-05	0.00937018	ENSMGAG00000011783
C1orf159	23	complement(2715545..2724112)	5.33028	-2.04084	-4.11484	7.25865e-07	7.65029e-05	0.0102514	ENSMGAG00000003296
DPP10	7	complement(30865976..30957976)	15.6948	1.17045	2.25082	7.39973e-07	7.74121e-05	0.0104506	ENSMGAG00000012354
LZTS1	24	1629920..1632145	3.05771	1.69879	3.24629	7.53957e-07	7.82951e-05	0.0106481	ENSMGAG00000001734
SERPINF1	21	5804658..5811459	52.3704	-1.04516	-2.0636	8.33088e-07	8.58811e-05	0.0117657	ENSMGAG00000005264
ZEB1	6	complement(14442098..14462490)	0.700352	1.88434	3.69183	9.03657e-07	9.24808e-05	0.0127624	ENSMGAG00000006355
ACOD1	1	160243241..160252026	2.46301	2.27198	4.82986	9.30796e-07	9.45729e-05	0.0131456	ENSMGAG00000014936
gene:ENSMGAG00000016965	GL424516.1	24657..24833	15.0519	1.98772	3.9661	9.56045e-07	9.64444e-05	0.0135022	ENSMGAG00000016965
SCG3	12	complement(8928027..8954082)	1.55283	2.04784	4.13485	1.04859e-06	0.00010503	0.0148093	ENSMGAG00000006516
DDHD1	5	complement(61193987..61241622)	58.2727	1.04097	2.05761	1.07435e-06	0.000106852	0.0151731	ENSMGAG00000013810
RALY	22	complement(1801783..1869389)	2.45726	-1.97594	-3.93386	1.10923e-06	0.000109417	0.0156657	ENSMGAG00000002214
ARHGEF16	23	complement(1020345..1026429)	1.04235	-2.64442	-6.25243	1.11563e-06	0.000109417	0.015756	ENSMGAG00000001813
MSX2	15	9402484..9408689	10.6344	-1.56659	-2.96203	1.21722e-06	0.000118557	0.0171908	ENSMGAG00000003712
KNTC1	17	6117963..6151931	0.316266	2.18188	4.53746	1.31678e-06	0.000127376	0.0185969	ENSMGAG00000004874
PARP9	7	29788609..29802422	0.429319	3.06077	8.34418	1.42719e-06	0.000137117	0.0201562	ENSMGAG00000012263
TAGAP	2	53665169..53671308	0.563127	3.09613	8.5512	1.46722e-06	0.000140011	0.0207216	ENSMGAG00000012899
gene:ENSMGAG00000013403	2	complement(67361642..67364105)	0.442706	4.01666	16.1858	1.4927e-06	0.000141486	0.0210814	ENSMGAG00000013403
PLA2R1	7	22958392..22993505	1.75028	1.52392	2.87572	1.51367e-06	0.000141594	0.0213775	ENSMGAG00000011095
TNNT2	28	837186..845112	0.863475	-3.47351	-11.1079	1.51389e-06	0.000141594	0.0213807	ENSMGAG00000001868
gene:ENSMGAG00000006286	GL425629.1	complement(4..1558)	1.16553	2.73327	6.6496	1.6591e-06	0.000154155	0.0234315	ENSMGAG00000006286
IL8	4	32843943..32847052	2.8482	2.1214	4.35115	1.72506e-06	0.000158659	0.024363	ENSMGAG00000010225
BTK	4	complement(31415479..31422787)	0.806699	2.57812	5.97162	1.73004e-06	0.000158659	0.0244334	ENSMGAG00000009438
LPGAT1	2	22368328..22423106	22.6866	-1.28802	-2.44193	1.74286e-06	0.000158803	0.0246144	ENSMGAG00000009816
GPR162	1	80888598..80891702	0.429772	-5.43834	-43.3613	1.794e-06	0.000162414	0.0253366	ENSMGAG00000014115
gene:ENSMGAG00000014565	1	114661060..114678332	0.660634	-2.88465	-7.38525	1.80876e-06	0.000162708	0.0255452	ENSMGAG00000014565
PLAT	24	complement(2881520..2891758)	2.57431	1.68358	3.21223	1.92655e-06	0.000172207	0.0272087	ENSMGAG00000002991
C1QB	23	complement(6335494..6337666)	2.42982	2.69265	6.46499	2.05566e-06	0.000182591	0.029032	ENSMGAG00000006443
C3orf58	11	complement(11029078..11030629)	4.71807	-2.15061	-4.44015	2.2094e-06	0.000195021	0.0312033	ENSMGAG00000006579
PACSIN1	GL424557.1	complement(8739..11750)	0.952527	-3.36389	-10.2951	2.4029e-06	0.000210783	0.0339361	ENSMGAG00000002732
COL6A2	7	complement(490725..517527)	1.50099	-1.87945	-3.67935	2.47156e-06	0.000215468	0.0349058	ENSMGAG00000001719
ID2	2	100719078..100719605	63.8006	-1.28481	-2.43649	2.51329e-06	0.000217762	0.0354952	ENSMGAG00000013985
HS6ST3	1	complement(151334255..151334962)	1.07913	-3.97696	-15.7465	2.60199e-06	0.000224072	0.0367479	ENSMGAG00000017334
SDK2	20	5961359..5986508	0.830366	1.55155	2.93132	2.65591e-06	0.00022733	0.0375095	ENSMGAG00000006493
gene:ENSMGAG00000009168	20	complement(10547584..10550559)	0.698904	4.0045	16.0499	2.76085e-06	0.000234888	0.0389914	ENSMGAG00000009168
CC2D2A	4	complement(60096204..60136308)	1.94468	1.41177	2.66064	2.8388e-06	0.000240074	0.0400924	ENSMGAG00000012655
COL3A1	7	7233682..7302681	0.485734	1.94619	3.85355	3.11765e-06	0.000262087	0.0440305	ENSMGAG00000004677
gene:ENSMGAG00000004796	Z	complement(25478772..25497700)	49.6555	1.40223	2.64309	3.14551e-06	0.000262865	0.0444241	ENSMGAG00000004796
IL1RN	GL428452.1	complement(353..1876)	3.47914	1.80578	3.49617	3.58316e-06	0.000297676	0.0506049	ENSMGAG00000003598
NET1	1	complement(1247563..1271706)	116.045	-1.56043	-2.94942	3.74551e-06	0.000309344	0.0528979	ENSMGAG00000003502
gene:ENSMGAG00000015330	8	21613547..21614977	0.581571	3.10589	8.60925	3.88009e-06	0.000318596	0.0547985	ENSMGAG00000015330
C1orf116	28	complement(2578287..2581120)	5.59041	-1.83367	-3.56442	3.94817e-06	0.000322312	0.05576	ENSMGAG00000003828
THBS1	5	complement(30707478..30720065)	4.61809	-1.25898	-2.39327	4.00317e-06	0.000324924	0.0565368	ENSMGAG00000012054
SP3	7	17685998..17700381	14.7019	1.17811	2.2628	4.02933e-06	0.000325179	0.0569063	ENSMGAG00000009845
CYBA	13	18631168..18632714	13.372	-1.8519	-3.60975	4.18855e-06	0.000336107	0.0591548	ENSMGAG00000007845
gene:ENSMGAG00000008970	15	complement(16779607..16782186)	2.45609	-2.99386	-7.96605	4.25601e-06	0.000339591	0.0601076	ENSMGAG00000008970
AGBL5	2	complement(109953611..109958169)	1.45803	-2.09995	-4.28693	4.39488e-06	0.000348702	0.0620689	ENSMGAG00000014071
gene:ENSMGAG00000017061	4	complement(53215841..53232320)	8.20471	1.53762	2.90316	4.44986e-06	0.000351092	0.0628454	ENSMGAG00000017061
P2RY8	1	136652999..136679473	0.379427	4.30332	19.7437	5.30878e-06	0.000416533	0.0749759	ENSMGAG00000014741
gene:ENSMGAG00000003515	6	complement(4219117..4257003)	6.16652	-1.2373	-2.35757	5.86654e-06	0.000457752	0.0828532	ENSMGAG00000003515
UQCRB	1	complement(138487404..138490995)	160.236	1.04725	2.06658	5.9566e-06	0.000462225	0.084125	ENSMGAG00000014760
ADAD1	4	complement(35670839..35679736)	7.94838	1.2484	2.37578	6.07282e-06	0.000468023	0.0857664	ENSMGAG00000010585
CYTL1	4	complement(62274433..62277213)	11.9151	1.28993	2.44516	6.09759e-06	0.000468023	0.0861163	ENSMGAG00000012719
ADAM10	12	6582641..6612379	39.0797	0.976121	1.96717	6.17033e-06	0.000469748	0.0871435	ENSMGAG00000005379
gene:ENSMGAG00000011564	8	34245986..34284457	0.701447	-1.88392	-3.69077	6.18659e-06	0.000469748	0.0873732	ENSMGAG00000011564
gene:ENSMGAG00000014946	1	complement(161280529..161281642)	1.36281	3.57899	11.9504	6.2686e-06	0.00047343	0.0885315	ENSMGAG00000014946
LRRC10	1	complement(37257331..37258152)	41.866	-1.75716	-3.38033	6.39377e-06	0.000480315	0.0902992	ENSMGAG00000015473
HORMAD2	17	complement(11382117..11393961)	1.01336	-2.96184	-7.79115	6.56094e-06	0.000490265	0.0926601	ENSMGAG00000009572
SLC6A9	10	complement(21209248..21214601)	0.326401	-2.74073	-6.68407	6.64036e-06	0.000493589	0.0937819	ENSMGAG00000010003
COL4A3BP	Z	26249965..26280718	1.33973	1.87762	3.67469	7.18058e-06	0.00053095	0.101411	ENSMGAG00000014911
SNRPA1	12	complement(17670068..17675351)	90.6566	-1.0168	-2.02342	7.27318e-06	0.000534161	0.102719	ENSMGAG00000009427
MELTF	11	complement(12313593..12331099)	1.0192	-2.0452	-4.12732	7.29967e-06	0.000534161	0.103093	ENSMGAG00000006732
PTPRC	10	9101999..9160902	0.626837	3.39865	10.5462	7.59088e-06	0.000552608	0.107206	ENSMGAG00000005854
BMP6	3	complement(11678936..11700777)	23.5479	-1.49169	-2.81219	7.74852e-06	0.000561191	0.109432	ENSMGAG00000003761
COL14A1	3	87457081..87573291	9.18229	1.03853	2.05413	7.80727e-06	0.000562561	0.110262	ENSMGAG00000012567
PRR11	21	7514137..7516794	1.84594	-2.00126	-4.00349	8.3899e-06	0.000601475	0.118491	ENSMGAG00000007186
CUL4A	1	complement(144699807..144734360)	6.22684	1.50428	2.83682	8.98203e-06	0.000640672	0.126853	ENSMGAG00000014851
JAK2	Z	29840139..29923757	2.19572	1.47267	2.77535	9.42064e-06	0.000668581	0.133048	ENSMGAG00000005291
GPR183	GL427870.1	20740..21813	0.59534	3.96304	15.5953	9.59705e-06	0.000674612	0.135539	ENSMGAG00000016874
gene:ENSMGAG00000007496	4	complement(26766410..26769466)	0.735425	2.87224	7.32199	9.60115e-06	0.000674612	0.135597	ENSMGAG00000007496
VDR	GL425187.1	complement(13961..28741)	3.16608	-1.63772	-3.11174	1.14173e-05	0.000798254	0.161247	ENSMGAG00000004846
STK26	9	2935931..2949093	35.2583	1.11822	2.17078	1.19083e-05	0.000828478	0.168181	ENSMGAG00000002987
PRPF19	5	6586093..6590056	41.3525	-1.0233	-2.03256	1.28385e-05	0.000888817	0.181319	ENSMGAG00000003180
FAM3B	1	114639992..114654701	9.6265	-1.60251	-3.03672	1.2969e-05	0.000893468	0.183161	ENSMGAG00000014572
LMCD1	14	20127522..20137681	4.51754	-1.51229	-2.85263	1.30927e-05	0.000897614	0.184909	ENSMGAG00000010109
gene:ENSMGAG00000015285	1	complement(202646106..202649382)	0.765866	3.33494	10.0906	1.33619e-05	0.000911642	0.18871	ENSMGAG00000015285
DUSP28	11	715140..719418	15.9825	-1.69173	-3.23044	1.34974e-05	0.000916457	0.190623	ENSMGAG00000000860
CAMK2D	4	38636409..38809536	0.694221	3.01413	8.07876	1.41438e-05	0.000955752	0.199752	ENSMGAG00000010872
QPCT	2	34190321..34199204	102.505	-1.16721	-2.24577	1.60307e-05	0.00107811	0.226402	ENSMGAG00000011319
ALB	4	32741672..32754434	7.58829	1.11003	2.1585	1.67253e-05	0.00111948	0.236211	ENSMGAG00000010180
PLEK	2	complement(6127596..6142615)	1.66794	1.7509	3.36569	1.74195e-05	0.00116045	0.246016	ENSMGAG00000004436
RGS1	10	7385580..7388580	1.08167	3.58314	11.9848	1.76517e-05	0.0011704	0.249295	ENSMGAG00000005362
SNCAIP	Z	79934241..79962702	0.237597	3.3644	10.2988	1.77564e-05	0.00117184	0.250774	ENSMGAG00000008968
CD36	1	complement(11087034..11125812)	1.38496	1.63392	3.10355	1.80232e-05	0.00118097	0.254542	ENSMGAG00000005763
LRIG1	14	complement(15169996..15220533)	6.98394	-1.29208	-2.44881	1.8062e-05	0.00118097	0.255089	ENSMGAG00000009269
gene:ENSMGAG00000005909	28	4289912..4297463	8.50077	1.20663	2.30798	1.85248e-05	0.00120565	0.261625	ENSMGAG00000005909
gene:ENSMGAG00000004321	25	4681067..4707063	0.947371	-1.79637	-3.47344	2.0354e-05	0.00131862	0.28746	ENSMGAG00000004321
GABPB2	27	805153..806995	8.34315	-1.56705	-2.96299	2.15618e-05	0.00139049	0.304517	ENSMGAG00000001113
LSP1	5	complement(14124856..14163785)	0.801325	3.09864	8.56613	2.2153e-05	0.00142212	0.312866	ENSMGAG00000008238
ADAM23	7	complement(12608164..12667331)	63.7174	0.853474	1.80685	2.23549e-05	0.00142859	0.315718	ENSMGAG00000008433
VSIR	8	12571377..12574543	0.771702	2.54711	5.84463	2.34604e-05	0.00149248	0.331331	ENSMGAG00000004998
DNAAF4	12	7674748..7681595	0.401863	4.14048	17.6364	2.51073e-05	0.00159009	0.354591	ENSMGAG00000005949
CHRDL2	1	203829017..203848050	1.24791	-2.234	-4.70437	2.53583e-05	0.00159882	0.358136	ENSMGAG00000015315
gene:ENSMGAG00000006092	14	complement(8611097..8715027)	2.64363	1.72561	3.3072	2.65619e-05	0.00166726	0.375134	ENSMGAG00000006092
CTSS	27	complement(650408..652344)	1.93897	2.46274	5.51264	2.67593e-05	0.00167222	0.377921	ENSMGAG00000000937
CHADL	1	complement(51647762..51651367)	0.253806	-2.91888	-7.56259	2.8055e-05	0.00174547	0.396221	ENSMGAG00000012213
SLC41A3	14	complement(11023066..11039924)	5.96157	-1.30794	-2.47588	2.85612e-05	0.00176497	0.40337	ENSMGAG00000007576
gene:ENSMGAG00000014339	1	87250457..87271153	0.69879	2.19242	4.57072	2.86185e-05	0.00176497	0.404178	ENSMGAG00000014339
gene:ENSMGAG00000004467	GL424907.1	36..2571	9.5636	-2.08591	-4.24544	2.93351e-05	0.0018013	0.4143	ENSMGAG00000004467
EFNB1	9	complement(982727..1130799)	23.9825	-1.04511	-2.06353	3.12671e-05	0.00191163	0.441586	ENSMGAG00000001204
DACT1	5	complement(57522141..57528528)	0.243368	-3.09478	-8.54321	3.24714e-05	0.0019767	0.458594	ENSMGAG00000013611
PLK1	16	7198644..7202727	5.70583	-1.55526	-2.93887	3.37241e-05	0.00204414	0.476286	ENSMGAG00000006510
TUFT1	27	894205..906207	1.69861	-2.08524	-4.24347	3.40923e-05	0.00205483	0.481486	ENSMGAG00000001288
ALOX5AP	1	complement(182558359..182566283)	0.861093	2.39552	5.26165	3.41914e-05	0.00205483	0.482885	ENSMGAG00000015085
SEPT12	16	13659683..13661674	0.480743	4.09716	17.1147	3.4983e-05	0.0020935	0.494065	ENSMGAG00000009617
gene:ENSMGAG00000012066	2	complement(40980086..40983702)	3.97395	1.44388	2.72051	3.52724e-05	0.00209925	0.498152	ENSMGAG00000012066
CSRP2	1	complement(40024024..40029138)	53.4767	-1.52342	-2.87472	3.53765e-05	0.00209925	0.499622	ENSMGAG00000010931
LARP1B	4	14817478..14843229	0.981547	2.35044	5.09979	3.57671e-05	0.00210643	0.505139	ENSMGAG00000004809
FERMT1	2	15051779..15070500	4.09833	1.44779	2.7279	3.57958e-05	0.00210643	0.505544	ENSMGAG00000006554
CMPK2	2	complement(99836247..99840348)	0.643141	4.36136	20.5541	3.59874e-05	0.00210892	0.508249	ENSMGAG00000013982
OSBPL5	5	12999736..13057121	8.76979	-1.04025	-2.05659	3.6439e-05	0.00212656	0.514628	ENSMGAG00000007614
NIM1K	Z	14592149..14602017	1.91752	1.80854	3.50287	3.84169e-05	0.00223277	0.542562	ENSMGAG00000003599
CNR1	2	79568449..79573838	0.700138	1.56113	2.95084	4.03184e-05	0.00233368	0.569417	ENSMGAG00000015917
SLC12A2	Z	60062544..60106055	149.112	0.844567	1.79573	4.1183e-05	0.00237399	0.581627	ENSMGAG00000009607
ADAMTS5	1	complement(108598761..108638759)	7.81109	1.14572	2.21256	4.13636e-05	0.00237471	0.584179	ENSMGAG00000014499
gene:ENSMGAG00000010738	12	20499628..20502750	7.31795	-1.50528	-2.8388	4.35152e-05	0.00248812	0.614565	ENSMGAG00000010738
gene:ENSMGAG00000005027	9	complement(9351698..9354600)	10.5199	-1.19648	-2.2918	4.37831e-05	0.00249334	0.618349	ENSMGAG00000005027
GFRA4	4	complement(73436107..73449100)	0.965404	-2.32865	-5.02337	4.46285e-05	0.00252571	0.630289	ENSMGAG00000013263
OSBPL1A	3	complement(52795072..52868154)	15.7491	0.925569	1.89943	4.47092e-05	0.00252571	0.631427	ENSMGAG00000010264
MYO1G	6	3548310..3556716	0.273518	2.8909	7.41733	4.54386e-05	0.00255669	0.641729	ENSMGAG00000003048
KEL	1	81521895..81554621	0.929006	9.52924	738.9	4.73488e-05	0.00264415	0.668707	ENSMGAG00000014189
VWC2	3	29529993..29584012	0.486772	-3.06321	-8.35832	4.73674e-05	0.00264415	0.66897	ENSMGAG00000006468
gene:ENSMGAG00000007381	GL426334.1	197..825	8.48681	-2.2983	-4.91878	4.93447e-05	0.00272456	0.696895	ENSMGAG00000007381
ND5	MT	11850..13667	1947.19	0.84836	1.80045	4.9365e-05	0.00272456	0.697183	ENSMGAG00000017492
gene:ENSMGAG00000007296	12	10587249..10594649	9.35584	1.08165	2.11645	4.93866e-05	0.00272456	0.697488	ENSMGAG00000007296
ULK2	21	7125109..7158129	71.0491	0.876137	1.83545	4.97009e-05	0.00273123	0.701926	ENSMGAG00000006805
ERBB2	GL424564.1	1..3230	1.97715	-2.0706	-4.20062	5.2092e-05	0.00285153	0.735695	ENSMGAG00000002808
ANXA2	12	4522515..4541830	167.947	-1.30298	-2.46737	5.29441e-05	0.00288699	0.74773	ENSMGAG00000004536
SH3PXD2B	15	8454466..8506179	7.62824	-1.35348	-2.55527	5.49467e-05	0.00298466	0.776012	ENSMGAG00000003508
SLC5A11	16	6847803..6859039	0.435667	-2.53615	-5.80039	5.52157e-05	0.00298779	0.779812	ENSMGAG00000006265
CPAMD8	30	3558953..3593623	0.47204	-2.3832	-5.21693	5.56913e-05	0.00300201	0.786528	ENSMGAG00000005382
gene:ENSMGAG00000012281	1	30905225..30921448	0.356783	2.24606	4.74385	5.67663e-05	0.00304505	0.80171	ENSMGAG00000012281
ANO1	5	17900032..17938654	5.28356	-1.5573	-2.94303	5.69209e-05	0.00304505	0.803894	ENSMGAG00000009938
gene:ENSMGAG00000003165	19	complement(3350106..3516104)	1.37494	-1.9582	-3.88576	6.05745e-05	0.00322235	0.855493	ENSMGAG00000003165
gene:ENSMGAG00000011352	1	45861020..45902074	15.6165	1.0576	2.08147	6.06915e-05	0.00322235	0.857146	ENSMGAG00000011352
BACH1	1	109703467..109716310	5.09594	1.39675	2.63308	6.28677e-05	0.0033254	0.887881	ENSMGAG00000014508
NID1	2	38590454..38621144	0.159989	-4.84246	-28.6896	6.43292e-05	0.00339001	0.908522	ENSMGAG00000011823
TSPAN32	5	complement(13718980..13735865)	2.77508	2.0009	4.0025	6.71994e-05	0.0035281	0.949058	ENSMGAG00000007900
AK9	2	69252651..69309587	0.10201	2.86951	7.30815	6.78854e-05	0.00355091	0.958746	ENSMGAG00000013457
COL12A1	2	84538200..84635508	1.00636	-1.70278	-3.25528	6.82728e-05	0.003558	0.964217	ENSMGAG00000013799
CEP63	11	3154330..3172279	13.3874	-1.16957	-2.24944	7.10839e-05	0.00368877	1	ENSMGAG00000002362
CLIC3	19	complement(301214..496833)	0.969106	-2.68212	-6.41798	7.13046e-05	0.00368877	1	ENSMGAG00000001100
NUDT7	13	13955912..14093119	25.0224	1.01588	2.02214	7.19788e-05	0.00371006	1	ENSMGAG00000006641
KCNS3	2	105385700..105387184	0.90933	1.96453	3.90285	7.28541e-05	0.00373726	1	ENSMGAG00000015620
DDAH1	10	17021302..17033986	22.2136	-1.24827	-2.37556	7.30357e-05	0.00373726	1	ENSMGAG00000008919
JAG2	5	complement(54319790..54356161)	0.360784	-2.02552	-4.07139	7.55521e-05	0.00385207	1	ENSMGAG00000013468
gene:ENSMGAG00000000657	29	complement(40804..96546)	0.887257	2.72055	6.59122	7.58299e-05	0.00385232	1	ENSMGAG00000000657
gene:ENSMGAG00000006560	21	6927434..6937191	0.32558	4.22282	18.6722	7.73062e-05	0.00391324	1	ENSMGAG00000006560
MOB1B	4	31968326..32026474	6.25655	1.36382	2.57366	7.85644e-05	0.00396195	1	ENSMGAG00000009921
PXDN	2	complement(97629927..97705340)	0.391384	-2.26435	-4.80439	7.88295e-05	0.00396195	1	ENSMGAG00000013971
SLC7A6	13	2702402..2730058	31.0031	0.958502	1.94329	8.09624e-05	0.00405472	1	ENSMGAG00000003764
HDAC1	25	complement(4821997..4831115)	37.2625	-0.892117	-1.8559	8.24964e-05	0.00411695	1	ENSMGAG00000004647
MAP2	7	complement(5072979..5140995)	0.0980668	-5.16415	-35.8563	8.35496e-05	0.00415483	1	ENSMGAG00000004244
ABLIM2	4	64520622..64643073	5.22128	1.19502	2.28948	8.41672e-05	0.00417086	1	ENSMGAG00000012854
TBC1D9	4	complement(10096158..10138613)	30.3211	1.04131	2.0581	8.50113e-05	0.00419795	1	ENSMGAG00000003086
REEP1	4	complement(69535078..69562164)	2.0928	1.74582	3.35386	8.60626e-05	0.00423506	1	ENSMGAG00000013138
ATP8B3	30	1764116..1776745	0.122466	-3.59145	-12.0541	8.71314e-05	0.00427277	1	ENSMGAG00000002340
gene:ENSMGAG00000014051	2	complement(109476263..109515211)	3.03682	1.12459	2.18039	8.93815e-05	0.00436794	1	ENSMGAG00000014051
CTGF	2	59155225..59158122	611.458	-0.851179	-1.80397	9.16213e-05	0.00446196	1	ENSMGAG00000013144
gene:ENSMGAG00000000850	30	428860..435868	0.547778	2.52582	5.75902	9.30836e-05	0.00451759	1	ENSMGAG00000000850
gene:ENSMGAG00000008580	Z	complement(70722889..70725719)	2381.51	-0.966153	-1.95362	9.36341e-05	0.00452875	1	ENSMGAG00000008580
SMC5	Z	37151109..37208418	1.08463	1.70689	3.26455	9.55937e-05	0.00459587	1	ENSMGAG00000005778
gene:ENSMGAG00000005627	13	9812310..9827495	3.71094	2.02862	4.08015	9.56727e-05	0.00459587	1	ENSMGAG00000005627
gene:ENSMGAG00000009905	16	14261649..14270073	16.4656	1.37306	2.5902	9.66356e-05	0.00461472	1	ENSMGAG00000009905
DYNC1LI2	13	11298401..11323434	17.1722	0.984052	1.97801	9.67185e-05	0.00461472	1	ENSMGAG00000006374
gene:ENSMGAG00000012362	5	35454495..35461464	30.7098	0.992218	1.98924	9.76732e-05	0.00464457	1	ENSMGAG00000012362
ATP1A1	1	complement(83985122..84005154)	715.182	-0.840074	-1.79014	9.84133e-05	0.00466406	1	ENSMGAG00000014297
UBE2C	22	11371540..11371991	7.07763	-1.85446	-3.61618	0.000100252	0.0047353	1	ENSMGAG00000008070
COLEC12	3	51501027..51580939	170.841	0.764762	1.69909	0.000103287	0.00486243	1	ENSMGAG00000009800
MLNR	1	177808559..177812258	1.27717	-2.09299	-4.26632	0.0001055	0.0049499	1	ENSMGAG00000015012
RASGRF2	Z	complement(67678332..67773926)	0.749754	1.75101	3.36593	0.000105846	0.0049499	1	ENSMGAG00000008333
PDGFRB	15	12827064..12847974	3.44679	-1.37257	-2.58931	0.000106561	0.00495863	1	ENSMGAG00000006856
ABCG1	1	115105833..115156606	3.87762	-1.36298	-2.57216	0.000106907	0.00495863	1	ENSMGAG00000014573
TMPRSS7	1	92851710..92883071	3.29653	-1.59111	-3.01281	0.000107353	0.00495863	1	ENSMGAG00000014400
PPP2R2B	15	complement(17811919..17823888)	4.78199	-1.38833	-2.61776	0.000107497	0.00495863	1	ENSMGAG00000009518
gene:ENSMGAG00000016879	10	complement(14896377..14903880)	24.4761	1.31342	2.48531	0.000107864	0.00495863	1	ENSMGAG00000016879
ISPD	6	complement(29095949..29160515)	7.591	1.21767	2.32571	0.00010814	0.00495863	1	ENSMGAG00000010099
SGSM1	17	7160283..7179234	1.49434	-1.57912	-2.98787	0.000112443	0.00513929	1	ENSMGAG00000006598
FHL2	1	complement(142368688..142408355)	0.258169	3.42271	10.7236	0.000113953	0.00519147	1	ENSMGAG00000014821
gene:ENSMGAG00000000770	19	complement(406281..408208)	1.6567	2.3584	5.128	0.000116125	0.00526191	1	ENSMGAG00000000770
gene:ENSMGAG00000008774	29	complement(983530..987108)	3.87266	-1.69714	-3.24257	0.000116329	0.00526191	1	ENSMGAG00000008774
CPN1	8	24288750..24293112	1.0594	-2.2807	-4.85914	0.000116617	0.00526191	1	ENSMGAG00000009366
ITGB8	3	complement(1702087..1730741)	11.3428	1.31958	2.49593	0.000117133	0.00526835	1	ENSMGAG00000011297
SEMA4B	12	20453725..20457552	4.59443	-1.91793	-3.77882	0.000119102	0.00533991	1	ENSMGAG00000010484
CDC25B	GL427480.1	complement(2..1939)	58.0438	-1.34174	-2.53456	0.00011971	0.0053502	1	ENSMGAG00000008236
MAGI2	1	12052156..12298174	0.213985	2.38338	5.21758	0.000122401	0.00545323	1	ENSMGAG00000005938
gene:ENSMGAG00000000914	12	complement(125508..142398)	0.414356	-1.99519	-3.98668	0.000124646	0.00553263	1	ENSMGAG00000000914
gene:ENSMGAG00000001758	21	complement(350100..351203)	5.72104	1.7485	3.3601	0.000124967	0.00553263	1	ENSMGAG00000001758
TMEM26	8	complement(8689051..8716483)	4.20961	-1.41702	-2.67033	0.000130153	0.0057442	1	ENSMGAG00000003108
SSB	7	complement(19467709..19473230)	106.299	1.27464	2.41939	0.000134566	0.00592048	1	ENSMGAG00000010328
MYO6	2	complement(84165006..84244145)	51.6082	0.961744	1.94766	0.000136483	0.00598084	1	ENSMGAG00000013778
ITIH2	1	4450920..4475813	0.430632	-1.94672	-3.85497	0.000136785	0.00598084	1	ENSMGAG00000004333
PLOD2	11	complement(11315941..11351346)	2.37372	-1.39479	-2.62951	0.000137924	0.00601205	1	ENSMGAG00000006583
TAPT1	4	59838196..59873454	25.9002	0.935872	1.91305	0.000140551	0.0061077	1	ENSMGAG00000012598
JPH3	13	17951963..17994026	0.594889	-1.93067	-3.81232	0.000141166	0.00611559	1	ENSMGAG00000007417
BLOC1S4	3	complement(39160328..39165327)	34.3651	1.11616	2.16769	0.000144152	0.00622587	1	ENSMGAG00000007830
COL6A3	7	complement(2506537..2560079)	0.167177	-1.81721	-3.524	0.000150625	0.00648561	1	ENSMGAG00000002889
RAP1GAP2	21	9946318..9989568	0.375983	2.56569	5.92039	0.000151255	0.00649293	1	ENSMGAG00000008647
GCNT7	22	12960913..12963436	0.504703	2.38268	5.21506	0.000152352	0.00652019	1	ENSMGAG00000009162
ZFC3H1	1	complement(38091453..38124951)	10.2745	1.22056	2.33037	0.000153125	0.00653348	1	ENSMGAG00000010716
EGFL6	1	complement(131150121..131185545)	9.2326	-1.27818	-2.42533	0.00015762	0.00670504	1	ENSMGAG00000014705
NFIA	10	27997022..28347281	0.627122	2.23372	4.70344	0.000158701	0.00671231	1	ENSMGAG00000011639
PDE9A	1	115323211..115357893	3.79309	-1.25947	-2.39408	0.000158742	0.00671231	1	ENSMGAG00000014577
SLC35C2	22	complement(11544786..11547913)	2.97421	-1.36719	-2.57968	0.000159778	0.00673594	1	ENSMGAG00000008631
RAI14	Z	10957043..10999477	50.0606	1.15485	2.22661	0.000163691	0.0068804	1	ENSMGAG00000003087
gene:ENSMGAG00000009302	14	15368592..15383445	0.529747	-2.58623	-6.00526	0.000165051	0.00691696	1	ENSMGAG00000009302
gene:ENSMGAG00000002131	21	715654..719793	0.263224	4.07091	16.806	0.000169142	0.00706743	1	ENSMGAG00000002131
gene:ENSMGAG00000014611	1	complement(118057770..118129120)	5.22038	1.14486	2.21124	0.000170313	0.00707491	1	ENSMGAG00000014611
C3	27	1331..11793	0.25769	3.07552	8.42994	0.000170503	0.00707491	1	ENSMGAG00000000634
DNAJC21	Z	11023230..11034860	18.2302	1.41416	2.66505	0.000171138	0.00707491	1	ENSMGAG00000003141
MAP1LC3C	2	36357043..36358632	11.2942	-1.28968	-2.44475	0.000171326	0.00707491	1	ENSMGAG00000011540
gene:ENSMGAG00000012058	6	48272073..48336864	87.6517	0.778508	1.71536	0.000171826	0.00707491	1	ENSMGAG00000012058
EHD4	5	complement(26071743..26092260)	2.73979	1.32205	2.50022	0.000174906	0.0071808	1	ENSMGAG00000011374
SPNS2	21	complement(3188726..3239598)	22.6039	-1.23852	-2.35956	0.000176213	0.00721351	1	ENSMGAG00000016432
MASP1	11	14809063..14828600	0.209483	-2.90266	-7.47802	0.000179604	0.00733108	1	ENSMGAG00000007637
PECAM1	20	8210035..8225941	0.430295	2.50922	5.69313	0.000181611	0.0073916	1	ENSMGAG00000007729
SEMA3C	1	10951281..11065868	34.3113	0.847589	1.79949	0.000182743	0.00740185	1	ENSMGAG00000005705
gene:ENSMGAG00000011571	6	complement(43711434..43712504)	0.346873	3.72991	13.2683	0.00018291	0.00740185	1	ENSMGAG00000011571
CYP21A2	GL428620.1	116..3408	22.6587	0.85995	1.81498	0.000185219	0.00747383	1	ENSMGAG00000009636
LY96	3	68372367..68378639	0.536266	3.80026	13.9314	0.00018871	0.00759304	1	ENSMGAG00000011558
ACTR3	7	complement(31318213..31331077)	97.2445	0.856102	1.81014	0.000190865	0.00765791	1	ENSMGAG00000012404
ALDH1A3	12	17482264..17519815	0.500275	-2.71807	-6.57991	0.000194953	0.00779978	1	ENSMGAG00000009365
PTEN	8	4525259..4553564	28.2343	1.12234	2.17699	0.000195508	0.00779988	1	ENSMGAG00000001608
gene:ENSMGAG00000004243	1	4310926..4342456	16.8527	-1.23825	-2.35912	0.000196411	0.00781383	1	ENSMGAG00000004243
PCDH8	1	174094226..174132643	0.839769	-1.51139	-2.85084	0.00019707	0.00781804	1	ENSMGAG00000014966
PDE3B	5	10288836..10307479	1.94095	1.27933	2.42726	0.000200613	0.0079363	1	ENSMGAG00000006695
gene:ENSMGAG00000006932	2	15373455..15375704	1544.54	-0.733353	-1.6625	0.000203516	0.00802865	1	ENSMGAG00000006932
SPARC	15	12473313..12635495	5096.08	-0.799621	-1.74064	0.000206576	0.00811322	1	ENSMGAG00000006021
POLK	Z	complement(26167183..26192925)	0.430601	2.18848	4.55825	0.000206809	0.00811322	1	ENSMGAG00000002014
P2RY6	GL427212.1	complement(1675..2658)	209.051	-0.800706	-1.74195	0.000211088	0.00823902	1	ENSMGAG00000017362
CSTA	1	complement(80416764..80421772)	1.56811	2.29919	4.92182	0.000211182	0.00823902	1	ENSMGAG00000013994
HMCES	14	9531683..9534433	54.9357	-0.900344	-1.86651	0.000218578	0.00850407	1	ENSMGAG00000007189
gene:ENSMGAG00000007009	GL426032.1	36..832	8.6028	1.48307	2.79543	0.000219464	0.00851507	1	ENSMGAG00000007009
GFI1B	19	6928127..6936815	0.507841	2.43075	5.39175	0.0002208	0.00854344	1	ENSMGAG00000006129
FABP4	3	complement(71895050..71898236)	0.722382	5.30013	39.4001	0.000223738	0.00863348	1	ENSMGAG00000016658
PALM	30	2328987..2338529	0.357976	-4.27939	-19.4189	0.000226923	0.00873252	1	ENSMGAG00000003438
ARNTL2	1	complement(68210552..68236042)	10.2444	1.05687	2.08041	0.0002277	0.00873862	1	ENSMGAG00000013735
MTRF1L	2	complement(50981568..50994236)	8.61063	1.22124	2.33147	0.000229182	0.00877166	1	ENSMGAG00000012745
GPC3	9	complement(3407930..3458860)	41.2226	-0.88526	-1.8471	0.000232946	0.00889161	1	ENSMGAG00000003197
MTA3	2	24167689..24270483	31.0473	-1.00703	-2.00977	0.000234673	0.0089334	1	ENSMGAG00000010044
gene:ENSMGAG00000010799	7	complement(20811329..20842622)	0.134815	-5.33443	-40.3483	0.000237464	0.00901532	1	ENSMGAG00000010799
gene:ENSMGAG00000009172	20	complement(10550595..10554064)	0.347476	3.48002	11.1581	0.000240092	0.00909066	1	ENSMGAG00000009172
gene:ENSMGAG00000007367	6	18527816..18536463	32.6956	1.36853	2.58208	0.000243608	0.00918135	1	ENSMGAG00000007367
gene:ENSMGAG00000009789	4	complement(31675551..31678030)	10.385	-1.30439	-2.46979	0.000246506	0.00918135	1	ENSMGAG00000009789
CASP8AP2	2	complement(78742413..78760854)	2.31683	1.45004	2.73216	0.000246716	0.00918135	1	ENSMGAG00000013631
RDX	1	187224998..187250775	99.8128	1.02443	2.03415	0.000247599	0.00918135	1	ENSMGAG00000015142
TPX2	22	10875561..10888170	9.76467	-0.894204	-1.85858	0.000247857	0.00918135	1	ENSMGAG00000007206
CLDND1	1	complement(86958975..86965607)	37.5713	-0.930726	-1.90624	0.000248025	0.00918135	1	ENSMGAG00000014330
HHIPL1	5	50139157..50152138	37.4769	-1.00258	-2.00358	0.000248101	0.00918135	1	ENSMGAG00000013266
gene:ENSMGAG00000017074	13	9803751..9809074	3.23158	2.23629	4.71183	0.000248612	0.00918135	1	ENSMGAG00000017074
GRTP1	1	144644369..144674207	23.4985	-1.16861	-2.24796	0.000249131	0.00918135	1	ENSMGAG00000014849
NFKBIZ	1	complement(89558929..89566764)	2.40048	1.44532	2.72324	0.000249681	0.00918135	1	ENSMGAG00000014379
COX3	MT	8701..9484	6576.16	0.78554	1.72374	0.000249919	0.00918135	1	ENSMGAG00000017457
RNF213	20	5511540..5545109	6.45076	-1.10013	-2.14374	0.000250599	0.00918135	1	ENSMGAG00000006182
PTPRU	25	2539688..2575032	2.24613	-1.15583	-2.22812	0.000250938	0.00918135	1	ENSMGAG00000002463
CNKSR2	1	complement(126390202..126591747)	1.26296	1.34651	2.54296	0.000253092	0.00923622	1	ENSMGAG00000014662
AASS	1	23345759..23369482	0.330008	-2.27746	-4.84825	0.000255698	0.00930729	1	ENSMGAG00000008535
ZNF654	1	93051937..93077820	2.59004	1.18043	2.26644	0.000257096	0.00933409	1	ENSMGAG00000014407
TCN2	1	complement(95817693..95819753)	9.9316	-1.02137	-2.02984	0.000263211	0.0095316	1	ENSMGAG00000014420
THSD7A	6	complement(26880641..27006288)	6.01646	-0.857699	-1.81215	0.000269226	0.00971303	1	ENSMGAG00000009862
PARN	16	complement(764137..797722)	12.2942	0.944672	1.92475	0.000269596	0.00971303	1	ENSMGAG00000001004
PDS5B	1	complement(181854342..181942351)	10.0837	1.37316	2.59037	0.000279247	0.0100348	1	ENSMGAG00000015073
SH3TC1	4	complement(64443021..64460660)	5.92372	1.02921	2.04091	0.000279948	0.0100348	1	ENSMGAG00000012847
BOK	11	4613278..4617484	11.066	-1.70448	-3.25911	0.000283645	0.0101415	1	ENSMGAG00000003450
FAM135A	22	503486..526616	0.715123	1.41419	2.6651	0.000285371	0.0101775	1	ENSMGAG00000000924
MLLT10	6	complement(18179355..18291384)	3.20672	1.02094	2.02924	0.000287008	0.0102101	1	ENSMGAG00000007321
gene:ENSMGAG00000001590	6	420885..431923	0.318487	2.50712	5.68484	0.00029574	0.0104943	1	ENSMGAG00000001590
ZNF407	3	complement(41238143..41248810)	6.07313	1.37373	2.5914	0.000297105	0.0105163	1	ENSMGAG00000008121
PODN	10	25324429..25344635	0.624549	-1.85193	-3.60984	0.000297896	0.010518	1	ENSMGAG00000011248
gene:ENSMGAG00000014722	1	complement(133280907..133463974)	9.59537	-0.995338	-1.99355	0.000303734	0.0106974	1	ENSMGAG00000014722
CSMD1	2	94478152..94658191	0.0506287	-4.37795	-20.7919	0.000306375	0.0107413	1	ENSMGAG00000013949
gene:ENSMGAG00000007527	GL426407.1	1639..6300	10.7671	-1.08171	-2.11655	0.000306503	0.0107413	1	ENSMGAG00000007527
CCDC186	8	complement(30263741..30281379)	11.03	1.62804	3.09093	0.000308	0.0107517	1	ENSMGAG00000011053
GNPTAB	1	56596211..56633197	15.7824	0.974857	1.96545	0.000308777	0.0107517	1	ENSMGAG00000013082
PLEKHJ1	30	1546739..1550160	54.396	-1.02401	-2.03357	0.000309614	0.0107517	1	ENSMGAG00000002032
KCNQ1	5	complement(13490717..13516398)	28.6123	1.29677	2.45679	0.000309845	0.0107517	1	ENSMGAG00000007797
POLA1	1	complement(125025851..125222345)	2.894	1.03189	2.0447	0.00031434	0.010881	1	ENSMGAG00000014644
UBL3	1	182875623..182887502	29.1156	0.86737	1.82433	0.00031718	0.0109524	1	ENSMGAG00000015089
GALNT15	6	34745699..34766815	0.198434	3.45343	10.9543	0.000321708	0.0110816	1	ENSMGAG00000010891
GXYLT1	1	complement(30357358..30380729)	4.09836	1.13649	2.19845	0.000323532	0.0111174	1	ENSMGAG00000009413
CUL2	6	13005278..13048606	30.6534	1.1289	2.18691	0.000325285	0.0111505	1	ENSMGAG00000005873
RGS18	10	7339090..7347765	1.08227	2.30483	4.94108	0.000329213	0.0112578	1	ENSMGAG00000005338
UNC5A	15	complement(9924421..9929979)	0.542411	-2.12402	-4.35907	0.000339749	0.01159	1	ENSMGAG00000004559
GCNT2	3	complement(10561181..10572490)	0.307363	-4.03801	-16.4271	0.000342758	0.0116645	1	ENSMGAG00000003643
CD101	1	96670476..96678248	1.32815	-1.44403	-2.72081	0.000346382	0.0117469	1	ENSMGAG00000013302
UBE2QL1	3	complement(28857193..28872066)	8.08965	-1.58874	-3.00787	0.000346843	0.0117469	1	ENSMGAG00000006402
KIF5C	7	37638443..37684655	1.12178	1.39332	2.62683	0.000349591	0.0118117	1	ENSMGAG00000012694
ECHS1	8	4711951..4713148	53.8246	-1.10323	-2.14835	0.000353851	0.0119271	1	ENSMGAG00000001849
PDE5A	4	36658164..36704394	31.0296	0.87093	1.82884	0.000370228	0.0124494	1	ENSMGAG00000010728
PDZRN3	14	complement(17387668..17403001)	5.27291	1.71475	3.28241	0.000372866	0.0125033	1	ENSMGAG00000009691
TSKU	1	complement(201540409..201541836)	41.5278	-0.879437	-1.83966	0.000373604	0.0125033	1	ENSMGAG00000015640
HSPA12A	8	complement(31597847..31631275)	2.16195	-1.39197	-2.62437	0.000377459	0.0125945	1	ENSMGAG00000011223
gene:ENSMGAG00000010694	1	38385915..38390708	2.81878	-1.31154	-2.48206	0.000378112	0.0125945	1	ENSMGAG00000010694
MAP3K21	2	complement(39598654..39625604)	20.6862	0.787651	1.72626	0.000379128	0.0125986	1	ENSMGAG00000011945
PTER	6	complement(20297401..20307466)	9.44497	-1.05	-2.07053	0.000380772	0.0126236	1	ENSMGAG00000007866
GALC	5	complement(44862915..44898783)	176.965	0.836854	1.78615	0.000382556	0.012653	1	ENSMGAG00000012983
KIF20A	15	complement(9660652..9669942)	2.77552	-1.06802	-2.09655	0.000384125	0.0126752	1	ENSMGAG00000003923
ITGA8	6	20509707..20622750	0.567819	1.71203	3.27622	0.000386529	0.0127248	1	ENSMGAG00000007885
CAB39	11	complement(4910343..4935026)	61.2992	0.871732	1.82986	0.000388244	0.0127516	1	ENSMGAG00000004159
gene:ENSMGAG00000007419	3	37967457..38059221	0.376313	-4.51028	-22.7892	0.000390859	0.0128077	1	ENSMGAG00000007419
FLRT2	5	44132422..44134410	0.414652	-2.75706	-6.76017	0.000393755	0.0128492	1	ENSMGAG00000015371
SIDT2	26	5520757..5526811	91.9266	-0.989364	-1.98531	0.000394357	0.0128492	1	ENSMGAG00000003258
APCDD1	3	47696734..47714927	2.72824	-1.83346	-3.5639	0.000394856	0.0128492	1	ENSMGAG00000009004
CLIC4	25	complement(2268499..2275613)	11.184	-1.09445	-2.13532	0.000398704	0.0129415	1	ENSMGAG00000002041
GPX7	10	25210670..25218265	1.52446	-1.78742	-3.45198	0.000399526	0.0129415	1	ENSMGAG00000011200
EPCAM	2	complement(8854086..8859336)	8.37747	0.986353	1.98117	0.000401065	0.0129616	1	ENSMGAG00000005193
FAIM2	4	complement(67465549..67486895)	7.38593	-1.15151	-2.22146	0.000402601	0.0129816	1	ENSMGAG00000011143
gene:ENSMGAG00000014934	1	118945788..118946981	37.9052	1.08761	2.12522	0.000404172	0.0130002	1	ENSMGAG00000014934
POSTN	1	179418764..179449321	0.325547	8.38978	335.41	0.000406404	0.0130002	1	ENSMGAG00000015054
ST3GAL4	26	449750..452503	4.07805	-1.40624	-2.65046	0.000407382	0.0130002	1	ENSMGAG00000000898
ARG2	5	29914577..29920012	317.188	-0.770865	-1.70629	0.000407688	0.0130002	1	ENSMGAG00000011947
SERPINE2	11	complement(7972942..7983043)	15.9825	0.989587	1.98562	0.00040778	0.0130002	1	ENSMGAG00000004930
ND2	MT	4014..5053	413.925	0.742356	1.67291	0.000411955	0.0131037	1	ENSMGAG00000017496
SPSB4	11	complement(6249193..6251208)	0.599969	-3.34661	-10.1726	0.0004338	0.0137675	1	ENSMGAG00000004584
CHST12	16	3293118..3294377	22.1776	-0.945875	-1.92636	0.000437863	0.0138653	1	ENSMGAG00000015535
NOTCH2	10	complement(6738903..6808703)	1.94362	0.881739	1.84259	0.000440127	0.0139059	1	ENSMGAG00000004604
GAS6	1	144353697..144390587	2.60027	1.13061	2.18951	0.000442675	0.0139551	1	ENSMGAG00000014841
PCMTD1	3	complement(59370415..59395524)	7.99691	0.903357	1.87041	0.000448941	0.0140911	1	ENSMGAG00000010842
TAOK1	21	6291893..6322511	7.7866	0.889905	1.85305	0.000448985	0.0140911	1	ENSMGAG00000005935
ZCCHC11	10	complement(25165909..25193777)	2.26948	1.34284	2.5365	0.000450258	0.0140998	1	ENSMGAG00000011185
gene:ENSMGAG00000016423	1	38039618..38060741	2.92356	-1.37598	-2.59544	0.000451604	0.0141106	1	ENSMGAG00000016423
gene:ENSMGAG00000007193	5	12024663..12028180	0.527606	-2.05743	-4.16246	0.000456193	0.0142226	1	ENSMGAG00000007193
FSTL3	30	2314597..2318646	0.429652	3.58768	12.0227	0.000458622	0.0142668	1	ENSMGAG00000003378
SRPX2	9	complement(4727774..4732321)	3.14222	-1.34871	-2.54684	0.00046993	0.0145864	1	ENSMGAG00000004261
BRD1	1	complement(19121677..19246993)	6.82763	1.00665	2.00924	0.00047413	0.01468	1	ENSMGAG00000007779
MRC2	29	1742727..1757430	7.07103	-0.912503	-1.88231	0.000475022	0.01468	1	ENSMGAG00000001316
gene:ENSMGAG00000001815	Z	complement(7316750..7317736)	1.72603	2.25606	4.77684	0.000477065	0.0147109	1	ENSMGAG00000001815
SUSD3	14	complement(6884849..6897154)	0.349063	3.55877	11.7841	0.00048254	0.0148473	1	ENSMGAG00000005639
CD109	2	complement(85138233..85193607)	2.37049	1.09335	2.13369	0.000484878	0.0148868	1	ENSMGAG00000013819
GADD45A	10	29868165..29869450	67.6812	-0.797294	-1.73784	0.000486486	0.0149038	1	ENSMGAG00000011990
HM13	22	10832711..10843114	130.067	-0.688956	-1.61212	0.000489075	0.0149507	1	ENSMGAG00000007093
MCFD2	2	complement(27228915..27232163)	207.884	0.713743	1.64005	0.000494204	0.0150748	1	ENSMGAG00000010368
ITGA2	Z	16986978..17021225	26.7675	0.896515	1.86156	0.000497076	0.0151297	1	ENSMGAG00000003767
GLI3	6	complement(51879130..51966006)	1.66132	-1.36555	-2.57675	0.000501729	0.0152385	1	ENSMGAG00000012277
TCP11L2	1	complement(54900755..54909599)	36.0518	1.00178	2.00246	0.000507246	0.0153731	1	ENSMGAG00000012885
gene:ENSMGAG00000003463	13	complement(2475765..2479743)	4494.63	-0.673098	-1.59449	0.000508344	0.0153733	1	ENSMGAG00000003463
NYX	1	complement(117973941..117975254)	0.359745	2.59454	6.03998	0.000517495	0.0156166	1	ENSMGAG00000015465
gene:ENSMGAG00000009136	GL428432.1	35..2323	0.564173	-1.9086	-3.75445	0.000543534	0.0163165	1	ENSMGAG00000009136
SVIL	6	complement(14763510..14866931)	0.192721	1.81729	3.52419	0.000544014	0.0163165	1	ENSMGAG00000006415
gene:ENSMGAG00000003687	7	complement(3635826..3670998)	1.55075	-1.96132	-3.89419	0.000545267	0.0163165	1	ENSMGAG00000003687
CHST8	13	10568437..10571656	15.6778	1.23198	2.3489	0.000545779	0.0163165	1	ENSMGAG00000005979
gene:ENSMGAG00000015068	1	180981339..181022995	3.05098	1.10884	2.15673	0.000547132	0.0163165	1	ENSMGAG00000015068
KMT2E	1	13705315..13740750	2.71831	1.05372	2.07588	0.00054762	0.0163165	1	ENSMGAG00000006621
LANCL1	7	4756478..4770919	46.6131	-0.806636	-1.74913	0.00055329	0.0164508	1	ENSMGAG00000004068
HDAC2	2	67117307..67132463	118.633	0.711799	1.63785	0.000556941	0.0164986	1	ENSMGAG00000013396
DRAXIN	23	complement(5894671..5901278)	9.26353	-1.35107	-2.55101	0.000557236	0.0164986	1	ENSMGAG00000006317
CAMSAP2	10	9865404..9896935	11.3184	1.08579	2.12254	0.000559864	0.0165418	1	ENSMGAG00000005980
IKZF1	3	29705466..29782934	0.455117	8.17206	288.426	0.000565164	0.0166635	1	ENSMGAG00000006477
TREM2	7	18821951..18826466	0.538398	3.19493	9.15733	0.000577305	0.0169824	1	ENSMGAG00000010130
gene:ENSMGAG00000006141	15	complement(12635717..12809546)	1197.56	-0.720508	-1.64776	0.000578385	0.0169824	1	ENSMGAG00000006141
PPP1R21	2	complement(8533051..8559600)	17.5039	0.982021	1.97523	0.000589552	0.0172744	1	ENSMGAG00000004979
RBM38	22	complement(12536447..12547481)	1.49528	2.1372	4.39909	0.000595444	0.0174109	1	ENSMGAG00000009072
gene:ENSMGAG00000009123	Z	complement(80952698..80975410)	12.1911	-0.926835	-1.9011	0.000608114	0.0177446	1	ENSMGAG00000009123
TGFBI	15	complement(14974570..14996058)	79.9767	-0.681337	-1.60363	0.000614123	0.017883	1	ENSMGAG00000008048
EPHX2	2	110523249..110540872	3.60776	-1.11137	-2.16051	0.000616694	0.0179209	1	ENSMGAG00000014107
ENPP4	2	115675147..115679589	18.4862	-1.181	-2.26734	0.000620358	0.0179904	1	ENSMGAG00000014273
INSIG1	6	7502949..7507419	187.824	0.775137	1.71135	0.000622135	0.0180049	1	ENSMGAG00000004902
CCDC146	1	complement(12626037..12663412)	8.47405	1.08155	2.11631	0.000625367	0.0180615	1	ENSMGAG00000006113
UGGT1	11	complement(1960128..1995009)	33.2251	0.876345	1.83572	0.000637174	0.0183533	1	ENSMGAG00000001094
BARD1	7	3142432..3333608	2.55405	-0.993578	-1.99112	0.00063807	0.0183533	1	ENSMGAG00000003641
GPR1	7	12731981..12733051	27.0505	-0.785093	-1.7232	0.000642931	0.0184206	1	ENSMGAG00000016159
GPSM1	19	complement(8209375..8242742)	16.5938	-0.823172	-1.76929	0.000643019	0.0184206	1	ENSMGAG00000007647
ARHGAP5	5	35984317..36021030	14.3518	1.23719	2.35739	0.000644798	0.0184342	1	ENSMGAG00000012438
SLCO2A1	11	4109590..4124795	3.62241	-1.23404	-2.35225	0.000646941	0.0184361	1	ENSMGAG00000003010
RHBDF1	16	complement(12506627..12535486)	0.994107	-1.59884	-3.02899	0.000647476	0.0184361	1	ENSMGAG00000008719
BCL6	11	14725168..14732575	3.79791	-1.00657	-2.00913	0.000650718	0.0184911	1	ENSMGAG00000007602
NTN4	1	complement(46403133..46432125)	0.593908	-2.55138	-5.86194	0.000657701	0.018652	1	ENSMGAG00000011446
MPL	10	20450504..20453746	0.84028	1.83563	3.56927	0.000670101	0.0189656	1	ENSMGAG00000009742
GPAT2	GL428204.1	32658..41159	3.46326	-1.07445	-2.10591	0.000675609	0.0190833	1	ENSMGAG00000008835
PIK3R5	GL429739.1	43691..64962	0.257936	8.0863	271.781	0.000678496	0.0191265	1	ENSMGAG00000003012
CENPL	10	5297117..5299759	4.59125	-1.23722	-2.35744	0.000681873	0.0191835	1	ENSMGAG00000003416
CCDC93	7	30461068..30491828	9.0612	0.987607	1.98289	0.000684279	0.0192129	1	ENSMGAG00000012334
TSN	7	27625881..27628295	49.0518	-0.82858	-1.77594	0.000686995	0.0192477	1	ENSMGAG00000011956
CYP20A1	7	complement(13916664..13929314)	34.1959	-0.817816	-1.76274	0.000688246	0.0192477	1	ENSMGAG00000008831
DCDC2	3	5641341..5690446	2.1331	1.45282	2.73742	0.000700112	0.0195409	1	ENSMGAG00000002456
APOD	11	12545559..12548505	158.785	-0.675577	-1.59724	0.000703031	0.0195571	1	ENSMGAG00000006997
TRMT10C	1	89367671..89370203	12.5511	1.0903	2.12918	0.000703598	0.0195571	1	ENSMGAG00000014375
gene:ENSMGAG00000017294	12	20615617..20617989	22.3153	-1.07687	-2.10945	0.000704847	0.0195571	1	ENSMGAG00000017294
EHHADH	11	complement(3041598..3059652)	1.72413	-1.44013	-2.71346	0.000707806	0.0196007	1	ENSMGAG00000002263
RAB21	1	38183876..38193703	56.2401	0.849678	1.8021	0.000709401	0.0196064	1	ENSMGAG00000010770
FUT8	5	complement(23249467..23292864)	44.3237	1	2.00001	0.000732671	0.02021	1	ENSMGAG00000010593
BICC1	8	7445599..7475303	4.7872	1.02362	2.03302	0.000734152	0.0202114	1	ENSMGAG00000002729
CDC20	10	20454346..20459551	9.18648	-1.03194	-2.04478	0.000743684	0.0203095	1	ENSMGAG00000009761
TMEM268	19	2526363..2534200	0.273843	3.26136	9.58885	0.000743783	0.0203095	1	ENSMGAG00000003005
ABCA5	20	7098481..7120332	1.41815	-1.0634	-2.08985	0.000744301	0.0203095	1	ENSMGAG00000006672
ANKS1B	1	complement(47527030..47895570)	0.0776263	4.21418	18.5607	0.000744684	0.0203095	1	ENSMGAG00000011607
RPS6KA6	9	8738505..8765037	12.684	1.05904	2.08354	0.000744907	0.0203095	1	ENSMGAG00000004748
EVL	5	50360615..50489983	54.1141	0.754655	1.68723	0.000749689	0.0204005	1	ENSMGAG00000013291
gene:ENSMGAG00000017412	4	complement(71419591..71526665)	2.2968	-1.25664	-2.38939	0.000767119	0.0208237	1	ENSMGAG00000017412
MDGA2	5	complement(59341846..59476049)	0.463268	-2.18615	-4.55088	0.00076819	0.0208237	1	ENSMGAG00000013700
INSIG2	7	complement(30416217..30422212)	0.855299	2.60962	6.10342	0.000771196	0.0208651	1	ENSMGAG00000012332
BDH1	11	complement(12505486..12518380)	55.7984	-0.995264	-1.99345	0.000775203	0.0208984	1	ENSMGAG00000006928
EDN2	25	826508..829742	13.0963	-1.00138	-2.00192	0.000775386	0.0208984	1	ENSMGAG00000000882
TMEM131	1	139855860..139930137	26.5459	1.07061	2.10032	0.000779183	0.0209608	1	ENSMGAG00000014778
WNT6	7	complement(23606166..23614341)	0.377925	-3.49706	-11.2906	0.000782655	0.0210141	1	ENSMGAG00000011382
FGL2	1	12675224..12681278	222.042	1.00473	2.00657	0.00079093	0.021196	1	ENSMGAG00000006151
GYG2	1	complement(135996640..136006659)	0.195038	5.01021	32.2273	0.000801239	0.0214316	1	ENSMGAG00000014734
CEP44	4	24815764..24833564	9.45378	0.940247	1.91886	0.000802832	0.0214336	1	ENSMGAG00000006895
SDK1	16	3979294..4094631	0.0986575	-2.89209	-7.42343	0.000807075	0.0215063	1	ENSMGAG00000003055
TBCA	Z	25243349..25262750	41.2433	0.848559	1.8007	0.000809868	0.0215289	1	ENSMGAG00000004764
gene:ENSMGAG00000016093	Z	69900973..69903369	53.6015	-0.69266	-1.61626	0.000813245	0.0215289	1	ENSMGAG00000016093
gene:ENSMGAG00000002066	28	complement(950506..955017)	0.296158	2.7483	6.71925	0.000813555	0.0215289	1	ENSMGAG00000002066
IFIH1	7	22075126..22104699	0.114969	2.53231	5.78498	0.000814023	0.0215289	1	ENSMGAG00000010882
ETAA1	2	complement(6531818..6538848)	2.88355	1.07708	2.10977	0.000817937	0.0215844	1	ENSMGAG00000004531
NR1H3	5	complement(23822846..23833689)	52.3629	-0.73652	-1.66615	0.000819179	0.0215844	1	ENSMGAG00000010751
FABP3	25	complement(450624..453236)	0.776512	2.41839	5.34574	0.000821416	0.0216031	1	ENSMGAG00000000794
CDC14A	10	11182715..11237000	2.22909	1.41528	2.66711	0.000824227	0.0216367	1	ENSMGAG00000006842
C16orf45	16	7794403..7818763	46.2609	0.885805	1.8478	0.000826715	0.0216618	1	ENSMGAG00000006954
GPX1	14	2807207..2808032	640.115	-0.941759	-1.92087	0.000840181	0.0219406	1	ENSMGAG00000002294
TET1	8	12039719..12098815	10.3372	1.16028	2.23502	0.000840464	0.0219406	1	ENSMGAG00000004157
DENND5B	1	60757988..60816291	4.43436	0.890743	1.85413	0.000849399	0.022133	1	ENSMGAG00000013340
TLR7	1	complement(131533201..131539789)	0.136017	3.04509	8.25399	0.000852164	0.0221641	1	ENSMGAG00000014706
CXCR4	7	complement(32511732..32512793)	0.742269	1.96234	3.89695	0.000857717	0.0222675	1	ENSMGAG00000015970
gene:ENSMGAG00000010508	4	complement(33705365..33706977)	9.13854	-0.950196	-1.93213	0.000864642	0.0223799	1	ENSMGAG00000010508
gene:ENSMGAG00000001070	19	292197..295633	25.0057	-0.892411	-1.85628	0.000865213	0.0223799	1	ENSMGAG00000001070
RUSC2	Z	9231620..9294687	0.15474	-2.30769	-4.95091	0.000870344	0.0224714	1	ENSMGAG00000002788
gene:ENSMGAG00000009145	3	complement(47980371..48006705)	1.29184	1.4958	2.8202	0.000875508	0.0225635	1	ENSMGAG00000009145
IL10RA	26	5731964..5735038	0.284643	2.39857	5.27279	0.000879653	0.022629	1	ENSMGAG00000003807
IGSF11	1	84676654..84681456	11.2237	-0.877067	-1.83664	0.000881548	0.0226365	1	ENSMGAG00000014313
UNC5B	8	complement(12758226..12782268)	1.40264	-1.2709	-2.41312	0.000887311	0.0227432	1	ENSMGAG00000005032
REV3L	2	68505994..68574256	3.11114	1.30686	2.47403	0.000894273	0.0228651	1	ENSMGAG00000013423
SLC2A11	17	8402592..8408165	2.31513	-1.29055	-2.44621	0.000895304	0.0228651	1	ENSMGAG00000007356
FN1	7	2969985..3002196	147.968	-0.849992	-1.80249	0.000900303	0.0229512	1	ENSMGAG00000003306
COL22A1	3	complement(95570476..95799633)	0.0609482	-3.79166	-13.8485	0.000902748	0.0229697	1	ENSMGAG00000012906
CHD9	13	complement(4808315..4879486)	1.78392	1.27345	2.41738	0.000905896	0.0229697	1	ENSMGAG00000004642
TRPV2	21	6894390..6903769	0.112132	4.23491	18.8293	0.000905906	0.0229697	1	ENSMGAG00000006529
gene:ENSMGAG00000005465	3	23088721..23209007	0.148532	-3.46308	-11.0279	0.000917234	0.0232152	1	ENSMGAG00000005465
SORD	12	complement(339832..351982)	6.19378	-1.08638	-2.1234	0.000922047	0.0232953	1	ENSMGAG00000001088
SLC44A1	Z	58141469..58193061	30.7465	0.929827	1.90505	0.00092594	0.0233041	1	ENSMGAG00000007696
gene:ENSMGAG00000011357	1	45905109..45928291	18.237	0.810437	1.75374	0.000926899	0.0233041	1	ENSMGAG00000011357
FAM189A1	12	complement(5464795..5500003)	1.09802	-1.78603	-3.44864	0.000927346	0.0233041	1	ENSMGAG00000004900
GM2A	15	complement(12590161..12591184)	912.368	-0.935396	-1.91242	0.000936036	0.0234807	1	ENSMGAG00000006203
B4GALNT3	1	61639811..61679618	0.14177	-3.46763	-11.0627	0.000942252	0.0235947	1	ENSMGAG00000013406
FAM184B	4	59303659..59340133	8.98029	1.1879	2.27821	0.000949115	0.0237181	1	ENSMGAG00000012574
NCF1	21	complement(2865259..2872079)	0.489622	2.36306	5.14462	0.000950539	0.0237181	1	ENSMGAG00000002357
LARP7	4	complement(39188625..39212257)	23.6772	1.09428	2.13507	0.000955211	0.0237927	1	ENSMGAG00000010947
NFE2L2	7	16222168..16238940	26.8992	0.913131	1.88313	0.000961313	0.0239025	1	ENSMGAG00000009534
FRAS1	4	15226007..15345594	1.50237	-0.977226	-1.96868	0.00096304	0.0239034	1	ENSMGAG00000005355
gene:ENSMGAG00000015464	21	complement(5226880..5227005)	599.633	-0.775643	-1.71195	0.000965824	0.0239304	1	ENSMGAG00000015464
PAPD5	13	complement(6389317..6406707)	6.66207	1.09707	2.1392	0.000987461	0.0244237	1	ENSMGAG00000004957
TPPP	3	3327838..3380992	30.4105	0.946262	1.92687	0.000992435	0.0244987	1	ENSMGAG00000001895
gene:ENSMGAG00000017113	26	complement(5707267..5710284)	0.980782	1.3156	2.48907	0.000993965	0.0244987	1	ENSMGAG00000017113
gene:ENSMGAG00000001319	17	796021..802431	9.55918	-0.956636	-1.94078	0.00100524	0.0247034	1	ENSMGAG00000001319
gene:ENSMGAG00000001190	5	complement(502689..525058)	4.06818	0.989126	1.98498	0.00100577	0.0247034	1	ENSMGAG00000001190
STK3	3	complement(78317786..78444688)	61.1279	0.89384	1.85812	0.001012	0.0248134	1	ENSMGAG00000012178
ALAD	19	complement(1427177..1432604)	44.9487	-0.901484	-1.86799	0.0010141	0.0248216	1	ENSMGAG00000001855
SPART	1	180080565..180090257	6.2468	0.831568	1.77962	0.00101809	0.0248762	1	ENSMGAG00000015063
GIF	5	6614575..6616611	4.82819	-1.08486	-2.12117	0.00102006	0.0248814	1	ENSMGAG00000003317
HEATR5A	5	complement(35659776..35721151)	1.5861	0.980069	1.97256	0.00103468	0.0251945	1	ENSMGAG00000012421
KIF15	6	complement(44087537..44121412)	0.991533	1.50033	2.82907	0.00103854	0.025245	1	ENSMGAG00000011676
MBNL1	11	complement(23620350..23646857)	13.744	0.881412	1.84218	0.00105057	0.0254934	1	ENSMGAG00000010862
RAB3B	10	complement(24954169..24993408)	2.39217	-1.30369	-2.4686	0.0010526	0.025499	1	ENSMGAG00000011090
MASP2	23	complement(4101408..4257518)	0.432998	-1.81408	-3.51635	0.00105563	0.0255285	1	ENSMGAG00000004578
RCSD1	1	complement(96114496..96169383)	0.230368	2.15037	4.4394	0.00106136	0.0256232	1	ENSMGAG00000014431
SLMAP	14	9146370..9225321	8.16057	0.946714	1.92748	0.0010724	0.0258455	1	ENSMGAG00000006531
CERK	1	complement(16113203..16144991)	5.07733	1.17863	2.26362	0.00109278	0.0262621	1	ENSMGAG00000007700
AEBP2	1	66196849..66227894	4.97138	1.11214	2.16166	0.0010934	0.0262621	1	ENSMGAG00000013591
gene:ENSMGAG00000017041	8	33208398..33213374	21.2783	0.927737	1.90229	0.00109843	0.0263242	1	ENSMGAG00000017041
FA2H	13	850945..859471	16.4786	0.852379	1.80548	0.00110165	0.0263242	1	ENSMGAG00000001307
gene:ENSMGAG00000017296	20	1978282..1984516	0.366879	-3.37069	-10.3438	0.00110197	0.0263242	1	ENSMGAG00000017296
CCR4	6	45317809..45318945	0.395552	2.93471	7.64602	0.00110344	0.0263242	1	ENSMGAG00000016137
gene:ENSMGAG00000017398	1	complement(136752695..136760320)	0.794803	7.78595	220.701	0.00110734	0.0263478	1	ENSMGAG00000017398
SCYL2	1	48038622..48065188	4.58532	0.978281	1.97012	0.00110844	0.0263478	1	ENSMGAG00000011660
gene:ENSMGAG00000012664	4	60704495..60710519	15.8147	1.38338	2.6088	0.00111088	0.0263478	1	ENSMGAG00000012664
SMARCA5	4	10987013..11007883	28.0769	0.762562	1.6965	0.00111189	0.0263478	1	ENSMGAG00000003517
ZBTB46	22	10488664..10512546	2.45211	-1.21895	-2.32778	0.00111661	0.0264153	1	ENSMGAG00000006811
DCAF17	7	complement(18680763..18696231)	6.09567	0.970031	1.95888	0.00112235	0.0265066	1	ENSMGAG00000010120
MARK1	2	complement(18494821..18527860)	15.3321	0.755108	1.68776	0.00113151	0.0266784	1	ENSMGAG00000009020
CADPS2	1	23102406..23303164	0.204743	-2.18012	-4.53192	0.00113519	0.0266856	1	ENSMGAG00000008495
gene:ENSMGAG00000016621	12	20401383..20507095	7.84007	-1.29939	-2.46125	0.0011356	0.0266856	1	ENSMGAG00000016621
NCKAP5	7	complement(31491538..31579247)	0.12324	2.07798	4.22217	0.00113773	0.0266913	1	ENSMGAG00000012414
SERPINH1	1	203021087..203026274	136.666	-0.664273	-1.58477	0.00114109	0.0267257	1	ENSMGAG00000015291
CHRNB4	12	2930889..2942946	0.168001	-4.10064	-17.156	0.00114639	0.0268054	1	ENSMGAG00000003559
TOP2A	29	complement(3935433..3951887)	4.28068	-1.06388	-2.09055	0.00115788	0.026976	1	ENSMGAG00000009314
MEI1	1	51890339..51920306	0.343382	-1.99859	-3.99608	0.00116006	0.026976	1	ENSMGAG00000012159
CDK5RAP1	22	complement(11281023..11286805)	8.2488	-0.891081	-1.85457	0.00116056	0.026976	1	ENSMGAG00000007720
BRIX1	1	160868953..160870655	83.28	0.874495	1.83337	0.00116133	0.026976	1	ENSMGAG00000003156
gene:ENSMGAG00000014713	1	37261228..37269338	42.0884	-0.814285	-1.75843	0.0011641	0.0269853	1	ENSMGAG00000014713
DSEL	3	44099893..44103543	0.66449	-1.3654	-2.57647	0.00116555	0.0269853	1	ENSMGAG00000015445
CDKN3	5	complement(59039864..59044736)	10.1117	-1.14389	-2.20976	0.00116892	0.027019	1	ENSMGAG00000013696
PIGA	1	129894638..129901315	12.0538	0.9144	1.88479	0.00117879	0.0272027	1	ENSMGAG00000014693
SRP54	5	37335273..37346180	77.1232	0.974594	1.96509	0.00118222	0.0272372	1	ENSMGAG00000012481
PRL	3	6342544..6349061	4.02441	1.63198	3.09938	0.00118745	0.0273132	1	ENSMGAG00000002476
PPP4R4	5	47638351..47670233	52.7222	1.09364	2.13411	0.00119392	0.0274174	1	ENSMGAG00000013178
SRC	22	5317652..5324924	3.60517	1.04114	2.05786	0.00119641	0.02743	1	ENSMGAG00000003468
DPP6	6	7157873..7314728	2.77921	-1.27199	-2.41495	0.00120113	0.02745	1	ENSMGAG00000004869
PRRG4	5	complement(799672..805389)	0.292613	-2.92317	-7.58511	0.00120117	0.02745	1	ENSMGAG00000001417
DNMBP	8	24303543..24325133	1.75268	-1.04332	-2.06096	0.00121136	0.0276382	1	ENSMGAG00000009389
KCNJ8	1	complement(73390126..73394993)	27.3557	-0.858495	-1.81315	0.00122547	0.0279151	1	ENSMGAG00000013654
SOS1	2	complement(16431653..16468257)	14.6489	0.771655	1.70723	0.00122961	0.0279642	1	ENSMGAG00000007473
gene:ENSMGAG00000015344	10	complement(3470569..3470811)	19.5427	-1.18598	-2.27518	0.00123172	0.0279673	1	ENSMGAG00000015344
ACSBG1	12	3097180..3112284	0.250245	2.32206	5.00044	0.00123971	0.0281035	1	ENSMGAG00000003806
RPL22L1	11	19824948..19827087	101.624	1.0908	2.12992	0.0012474	0.0282325	1	ENSMGAG00000010186
PBK	2	110614421..110622344	9.31981	-1.05975	-2.08457	0.00126239	0.028526	1	ENSMGAG00000014121
RNASEL	10	complement(5235573..5239764)	4.6052	-0.94114	-1.92004	0.00126441	0.0285261	1	ENSMGAG00000003316
IDH2	GL425022.1	3414..5178	32.0661	-1.05567	-2.07869	0.00127033	0.0286139	1	ENSMGAG00000004597
NMT2	6	20780062..20798793	9.21872	0.928439	1.90322	0.00127813	0.0287438	1	ENSMGAG00000008184
BRCA2	1	complement(182034286..182069530)	0.394242	1.20759	2.30952	0.00128171	0.0287783	1	ENSMGAG00000015077
ALS2CL	6	complement(2702116..2727723)	0.214797	2.41287	5.32532	0.00128555	0.0288188	1	ENSMGAG00000002690
gene:ENSMGAG00000010603	11	complement(22438629..22447266)	28.8657	-1.13305	-2.19321	0.00128901	0.0288506	1	ENSMGAG00000010603
RACGAP1	GL429722.1	complement(81235..87068)	4.67702	-1.39169	-2.62386	0.00129499	0.0289062	1	ENSMGAG00000010511
gene:ENSMGAG00000017166	GL425920.1	1230..1578	2.22286	-2.13939	-4.40575	0.00129559	0.0289062	1	ENSMGAG00000017166
EVI5	10	14709446..14771150	5.73599	0.907818	1.87621	0.00130571	0.0290195	1	ENSMGAG00000008130
CHPF	7	23232862..23235229	11.5231	-0.891257	-1.85479	0.00130643	0.0290195	1	ENSMGAG00000011237
ZNF704	3	complement(71549547..71568100)	5.99381	1.01209	2.01684	0.00130683	0.0290195	1	ENSMGAG00000011640
COX2	MT	7108..7791	6379.76	0.705652	1.63088	0.00131838	0.0292176	1	ENSMGAG00000017499
INTS1	16	complement(2630714..2655801)	3.50801	-0.877163	-1.83676	0.00131989	0.0292176	1	ENSMGAG00000002547
gene:ENSMGAG00000005430	9	11111818..11116319	176.676	0.648248	1.56726	0.0013226	0.0292318	1	ENSMGAG00000005430
SMG1	16	complement(8643393..8696161)	2.61098	0.850637	1.8033	0.00132956	0.0293238	1	ENSMGAG00000007757
STMN1	25	3057038..3060386	347.756	-0.623303	-1.5404	0.00133092	0.0293238	1	ENSMGAG00000002777
IGFBP2	7	complement(24486722..24490869)	3.10632	1.34773	2.54511	0.00133601	0.0293902	1	ENSMGAG00000011630
RGS2	10	7435927..7439036	2.51608	-1.73971	-3.33968	0.00134493	0.0295404	1	ENSMGAG00000005380
SEC31B	8	19549646..19576650	6.08106	-0.785245	-1.72338	0.00135838	0.0297895	1	ENSMGAG00000007326
ROCK1	3	complement(51663992..51709971)	8.77698	1.26126	2.39705	0.00136558	0.0299008	1	ENSMGAG00000009863
SHISA2	1	complement(184593883..184594443)	3.71318	-1.39228	-2.62492	0.00137846	0.0301361	1	ENSMGAG00000015604
gene:ENSMGAG00000007569	17	8480850..8497561	1.39735	-1.39811	-2.63555	0.00138199	0.0301668	1	ENSMGAG00000007569
RPAP2	10	complement(14825457..14843991)	12.1898	1.05609	2.0793	0.00139686	0.0304443	1	ENSMGAG00000008200
FAM83D	22	3748418..3751275	13.9277	-1.0498	-2.07024	0.00142323	0.030941	1	ENSMGAG00000003153
DDX46	15	complement(15532372..15548544)	20.2821	1.11352	2.16373	0.00142404	0.030941	1	ENSMGAG00000008226
TNFSF13B	1	complement(145855391..145867377)	2.54509	-1.46679	-2.76406	0.00142936	0.0310091	1	ENSMGAG00000014871
gene:ENSMGAG00000014219	1	complement(81835380..81839110)	0.364775	-3.37729	-10.3912	0.00143648	0.0311157	1	ENSMGAG00000014219
gene:ENSMGAG00000010755	11	23235056..23253031	0.411988	1.41868	2.67341	0.00144627	0.0312797	1	ENSMGAG00000010755
gene:ENSMGAG00000017073	19	complement(3275724..3305897)	1.63446	-1.9682	-3.91278	0.00146375	0.0316093	1	ENSMGAG00000017073
CORIN	4	49418509..49527581	0.720532	-1.7282	-3.31315	0.00147083	0.0317138	1	ENSMGAG00000012044
FSD1L	Z	58221248..58248253	5.61807	1.0555	2.07844	0.00147618	0.0317807	1	ENSMGAG00000007752
gene:ENSMGAG00000013714	1	68425103..68462102	61.7886	0.730305	1.65899	0.0014788	0.031781	1	ENSMGAG00000013714
TLK1	7	complement(18977026..19005778)	7.16238	0.91233	1.88208	0.0014807	0.031781	1	ENSMGAG00000010229
ST8SIA4	Z	53323687..53377470	0.360751	2.72888	6.62942	0.00149469	0.03201	1	ENSMGAG00000006539
MKNK1	10	complement(22689802..22703949)	8.34496	-0.869876	-1.82751	0.0014959	0.03201	1	ENSMGAG00000010722
gene:ENSMGAG00000009582	10	19818703..19847877	15.3359	1.05268	2.07438	0.00150151	0.0320815	1	ENSMGAG00000009582
FDXR	20	complement(10652117..10658830)	29.8783	-0.814149	-1.75826	0.00150545	0.0320958	1	ENSMGAG00000009187
ADAM19	15	10916755..10944275	0.447554	1.70487	3.25999	0.0015076	0.0320958	1	ENSMGAG00000004996
FAM173A	16	13807678..13809583	5.33112	-1.11391	-2.16432	0.001509	0.0320958	1	ENSMGAG00000009775
gene:ENSMGAG00000012400	7	complement(31009069..31015215)	14.5938	1.16803	2.24704	0.00151342	0.0321415	1	ENSMGAG00000012400
CAMK1D	1	complement(8422912..8463673)	0.952852	-2.19012	-4.56345	0.00152112	0.0322564	1	ENSMGAG00000004740
ST6GAL1	11	4763419..4786783	0.514847	1.8091	3.50425	0.00154374	0.032687	1	ENSMGAG00000004099
ADD2	GL429737.1	complement(42130..46478)	1.10105	1.4987	2.82588	0.00155145	0.0327362	1	ENSMGAG00000003091
MORC3	1	complement(110125333..110152426)	15.6709	1.20058	2.29832	0.00155445	0.0327362	1	ENSMGAG00000014539
RECK	3	3726750..3783548	10.4977	0.889691	1.85278	0.00155477	0.0327362	1	ENSMGAG00000002069
gene:ENSMGAG00000005713	8	14704737..14736115	5.07545	0.968315	1.95655	0.00155691	0.0327362	1	ENSMGAG00000005713
IRF8	13	complement(17678504..17683995)	45.8353	0.661101	1.58129	0.00155765	0.0327362	1	ENSMGAG00000007344
RXFP1	4	2491204..2522517	0.212793	7.57837	191.125	0.00157013	0.0329494	1	ENSMGAG00000001800
F5	1	87430133..87461575	0.479999	2.73588	6.66165	0.00158102	0.0331125	1	ENSMGAG00000014344
CASK	1	117799551..117936197	13.6011	0.808755	1.7517	0.00158259	0.0331125	1	ENSMGAG00000014607
TMTC3	1	43632619..43657788	23.016	1.09721	2.1394	0.00158785	0.0331734	1	ENSMGAG00000011193
IPMK	8	2266582..2292540	6.01851	1.00171	2.00237	0.00160222	0.0333893	1	ENSMGAG00000001422
USP13	11	complement(17408557..17443448)	0.144643	-2.8696	-7.30863	0.00160485	0.0333893	1	ENSMGAG00000009725
GP1BB	17	808259..810180	0.645928	2.54419	5.8328	0.00160528	0.0333893	1	ENSMGAG00000015641
IL15	4	10391342..10407019	0.623202	7.56619	189.518	0.0016089	0.0334155	1	ENSMGAG00000003247
TMX3	3	20286936..20310432	15.8062	1.14501	2.21147	0.00161296	0.0334506	1	ENSMGAG00000008423
WAPL	8	5834455..5888897	29.5912	0.886	1.84805	0.0016342	0.0338413	1	ENSMGAG00000002579
TYRO3	5	25692267..25728593	3.49638	-1.16303	-2.23927	0.00163721	0.033854	1	ENSMGAG00000011257
gene:ENSMGAG00000003154	11	4163199..4165782	3.22087	-1.30203	-2.46576	0.00164497	0.0339594	1	ENSMGAG00000003154
gene:ENSMGAG00000009447	22	complement(14665351..14779720)	0.628638	-2.38093	-5.20871	0.00164712	0.0339594	1	ENSMGAG00000009447
DEUP1	1	complement(193987225..194025349)	0.216471	2.70864	6.53704	0.00165122	0.0339945	1	ENSMGAG00000015214
gene:ENSMGAG00000005025	10	7121242..7152456	29.894	-1.2512	-2.3804	0.00166406	0.03418	1	ENSMGAG00000005025
PHF6	9	3547686..3564587	13.8883	0.99283	1.99009	0.00166573	0.03418	1	ENSMGAG00000003212
GRAMD1C	1	complement(86870220..86925497)	0.278054	-7.85412	-231.379	0.00167144	0.03418	1	ENSMGAG00000014324
gene:ENSMGAG00000013513	1	complement(63570240..63579864)	196.476	-0.641813	-1.56029	0.00167303	0.03418	1	ENSMGAG00000013513
MPHOSPH6	13	complement(15847053..15853833)	18.2168	0.889404	1.85241	0.00167372	0.03418	1	ENSMGAG00000006959
ERCC6L	9	1628470..1632276	1.16479	-1.30766	-2.47541	0.00167475	0.03418	1	ENSMGAG00000002094
SMCO3	1	48842844..48843521	0.69521	2.28225	4.86437	0.00167985	0.0342345	1	ENSMGAG00000011828
EZR	2	complement(53561517..53580919)	30.4843	-0.707593	-1.63308	0.00168497	0.0342894	1	ENSMGAG00000012886
RMND1	2	complement(50163146..50182507)	23.8968	0.851766	1.80471	0.0016905	0.0343523	1	ENSMGAG00000012680
SLC9A3R1	20	10586171..10588092	4.00294	-1.27561	-2.42101	0.001693	0.0343537	1	ENSMGAG00000009029
CUL3	11	complement(8072628..8109346)	21.4994	0.948647	1.93006	0.00169922	0.0344305	1	ENSMGAG00000005011
gene:ENSMGAG00000010176	5	complement(18513608..18543353)	2.48366	1.21087	2.31478	0.00170247	0.0344469	1	ENSMGAG00000010176
ADSS	2	35392600..35411885	21.8458	0.835893	1.78496	0.00171616	0.0346743	1	ENSMGAG00000011463
NEDD4	12	7494870..7540587	4.69106	1.04344	2.06113	0.00171942	0.0346906	1	ENSMGAG00000005780
NCAPH	5	complement(12771541..12780962)	9.23416	-0.877423	-1.83709	0.0017222	0.034697	1	ENSMGAG00000010375
IL20RA	2	56623554..56631479	0.180268	3.42086	10.7098	0.00172473	0.0346985	1	ENSMGAG00000013007
gene:ENSMGAG00000001939	14	1822134..1826747	0.360404	-5.08997	-34.0592	0.00172864	0.0347277	1	ENSMGAG00000001939
gene:ENSMGAG00000005644	4	17974039..17988226	0.382526	-1.93018	-3.81102	0.00173699	0.034846	1	ENSMGAG00000005644
ABCB7	9	complement(12383918..12410072)	3.02442	1.02584	2.03615	0.00174124	0.0348816	1	ENSMGAG00000005987
PITPNC1	20	7977377..8015606	12.0337	0.813659	1.75766	0.00174619	0.0349312	1	ENSMGAG00000007489
FMOD	2	19441232..19630710	4.47835	-1.07879	-2.11226	0.00175625	0.0350427	1	ENSMGAG00000009375
PLCD1	6	complement(4109020..4148005)	6.18663	-0.812277	-1.75598	0.00175672	0.0350427	1	ENSMGAG00000003387
gene:ENSMGAG00000007177	8	complement(16692280..16698105)	43.2393	-0.821439	-1.76717	0.00176579	0.0351331	1	ENSMGAG00000007177
KLHL32	2	complement(75653287..75774189)	0.745493	-1.31565	-2.48915	0.00176623	0.0351331	1	ENSMGAG00000013594
CALCRL	7	complement(6645133..6670266)	0.316165	-2.29676	-4.91351	0.00176951	0.0351372	1	ENSMGAG00000004601
HOOK1	10	27661132..27685035	5.84369	1.05471	2.0773	0.00177142	0.0351372	1	ENSMGAG00000011548
BSPRY	19	1419429..1425140	2.44044	-1.2569	-2.38981	0.00177835	0.0352253	1	ENSMGAG00000001851
CCDC69	15	12599162..12601069	7.88744	-1.57625	-2.98194	0.00178567	0.0353207	1	ENSMGAG00000006239
GPRC5C	20	complement(5864115..5866659)	0.270773	2.53228	5.78486	0.00180973	0.0357465	1	ENSMGAG00000006427
PDIA3	12	complement(20158131..20311130)	1306.02	-0.648459	-1.56749	0.00181361	0.0357733	1	ENSMGAG00000010531
SLC39A9	5	complement(28999817..29012789)	5.37032	-1.11264	-2.16241	0.00182176	0.0358777	1	ENSMGAG00000011843
PREX1	22	complement(6675261..6755832)	4.39064	0.800703	1.74195	0.0018257	0.0358777	1	ENSMGAG00000004640
gene:ENSMGAG00000002290	29	complement(2732023..2736424)	3.00623	-1.07788	-2.11093	0.0018267	0.0358777	1	ENSMGAG00000002290
UHRF1BP1L	1	complement(47969074..47999603)	1.57779	0.967809	1.95587	0.00182907	0.0358777	1	ENSMGAG00000011618
SEMA3A	1	complement(72504474..72546304)	72.6543	0.959451	1.94457	0.00185115	0.0362605	1	ENSMGAG00000013860
SLC46A3	1	183275588..183286748	0.921656	1.82724	3.54859	0.00185539	0.0362932	1	ENSMGAG00000015093
PHF3	2	complement(89789475..89837249)	17.2867	1.20883	2.31149	0.00186153	0.036363	1	ENSMGAG00000013874
ARID4B	2	38894749..38949674	6.78709	1.16437	2.24135	0.00188374	0.0367459	1	ENSMGAG00000011896
HUNK	1	complement(112088775..112124507)	0.323014	-2.9608	-7.78557	0.00188883	0.0367945	1	ENSMGAG00000014513
gene:ENSMGAG00000016710	2	complement(37989695..38128913)	0.112002	-2.59045	-6.02286	0.0018935	0.0368345	1	ENSMGAG00000016710
SLC35G1	8	complement(22466799..22468255)	29.7099	0.811886	1.75551	0.00190002	0.0369105	1	ENSMGAG00000008778
PDZD8	8	complement(31880049..31929714)	13.2522	0.899027	1.86481	0.00190543	0.0369648	1	ENSMGAG00000011273
PAICS	4	complement(47419872..47426326)	116.618	0.589276	1.50449	0.0019104	0.0369912	1	ENSMGAG00000011661
BCO2	26	complement(6520308..6551807)	7.00514	-0.836285	-1.78545	0.00191203	0.0369912	1	ENSMGAG00000004539
gene:ENSMGAG00000008212	17	complement(9314591..9325824)	0.265112	-2.02726	-4.07631	0.00191913	0.0370779	1	ENSMGAG00000008212
gene:ENSMGAG00000011394	8	33197109..33201865	19.5343	0.821931	1.76777	0.00192926	0.0372226	1	ENSMGAG00000011394
DOK6	3	complement(43493129..43554713)	3.30477	1.38577	2.61312	0.0019319	0.0372227	1	ENSMGAG00000008401
PPDPF	22	complement(9887992..9890255)	41.1901	-0.86345	-1.81938	0.00195742	0.037663	1	ENSMGAG00000006439
PIK3CB	11	complement(5108419..5157535)	1.58777	1.05274	2.07447	0.00199224	0.0382808	1	ENSMGAG00000004296
USP16	1	109590333..109606849	16.6685	1.0479	2.06752	0.00199731	0.0383261	1	ENSMGAG00000014504
FZR1	30	complement(866947..874303)	5.52906	-0.889227	-1.85218	0.0020131	0.0385766	1	ENSMGAG00000001395
EHBP1	2	complement(8143185..8335397)	61.7986	0.616406	1.53305	0.00201704	0.0385999	1	ENSMGAG00000004927
GLMN	10	14846736..14863256	9.53808	0.853879	1.80735	0.00202369	0.0386747	1	ENSMGAG00000008244
USP42	16	complement(915927..927434)	0.994222	1.23527	2.35426	0.00203926	0.0389195	1	ENSMGAG00000001273
SFXN5	4	73900610..73953596	6.28737	-1.01533	-2.02137	0.00204272	0.0389329	1	ENSMGAG00000013296
USP47	5	complement(7814301..7850849)	16.4605	1.07886	2.11237	0.00205162	0.0390499	1	ENSMGAG00000005725
SLC38A11	7	21002292..21021005	0.222158	-3.04642	-8.26157	0.00205646	0.0390562	1	ENSMGAG00000010848
TMEM161B	Z	64277176..64303850	5.68317	0.947374	1.92836	0.00205887	0.0390562	1	ENSMGAG00000008210
RICTOR	Z	complement(12863604..12910509)	2.9867	0.855602	1.80951	0.00206024	0.0390562	1	ENSMGAG00000003410
BEND6	2	complement(91141361..91147637)	1.94932	1.80886	3.50365	0.0020797	0.0393721	1	ENSMGAG00000013890
PTGFR	10	complement(19503689..19520644)	2.55176	-2.4719	-5.54775	0.0020917	0.0395063	1	ENSMGAG00000009401
HDAC7	GL429722.1	complement(1799..20115)	5.1197	-0.889002	-1.85189	0.00209238	0.0395063	1	ENSMGAG00000010494
NEO1	12	1038439..1283565	2.75375	-0.96469	-1.95164	0.00210588	0.0397081	1	ENSMGAG00000001915
SARNP	10	3005200..3025989	109.935	-0.653667	-1.57316	0.00212623	0.0400383	1	ENSMGAG00000001807
ADD3	8	28182273..28240346	0.835518	1.50263	2.83358	0.00213149	0.0400839	1	ENSMGAG00000010717
gene:ENSMGAG00000014594	1	116134425..116174352	2.3293	0.945192	1.92545	0.00213545	0.0401051	1	ENSMGAG00000014594
SPAG9	20	10022778..10072207	10.3965	0.892654	1.85659	0.00214221	0.0401703	1	ENSMGAG00000008549
UBR4	23	complement(4748634..4815771)	1.19433	0.887947	1.85054	0.00214698	0.0401703	1	ENSMGAG00000005235
gene:ENSMGAG00000008749	3	46468058..46471811	352.125	-0.572149	-1.48674	0.00214746	0.0401703	1	ENSMGAG00000008749
LATS2	1	186188698..186233368	4.60401	0.830448	1.77824	0.00216332	0.0404134	1	ENSMGAG00000015126
RB1CC1	3	complement(59885785..59942024)	8.77234	1.12192	2.17636	0.00219055	0.0408083	1	ENSMGAG00000010866
RWDD4	4	20657141..20663029	54.2803	0.855735	1.80968	0.00219388	0.0408083	1	ENSMGAG00000006479
BPTF	20	8036286..8085149	6.60194	1.20659	2.30791	0.00219409	0.0408083	1	ENSMGAG00000007560
PROX2	5	complement(39624296..39626436)	0.590035	-1.75435	-3.37374	0.00219602	0.0408083	1	ENSMGAG00000012715
EPHA3	1	93457801..93659237	0.347057	1.84431	3.59082	0.00220704	0.0409107	1	ENSMGAG00000014410
METTL24	2	68981422..69008745	0.49235	-2.81844	-7.05398	0.00221026	0.0409107	1	ENSMGAG00000013447
PIK3C2G	1	65609210..65802164	0.0940822	2.86968	7.30902	0.0022114	0.0409107	1	ENSMGAG00000013577
gene:ENSMGAG00000014266	1	complement(83655233..83675651)	4.20563	1.026	2.03637	0.00221311	0.0409107	1	ENSMGAG00000014266
ATR	11	complement(10217465..10255177)	2.1205	1.18145	2.26804	0.00222006	0.0409855	1	ENSMGAG00000006227
ND4	MT	10265..11642	1079.55	0.658336	1.57826	0.00223433	0.041195	1	ENSMGAG00000017501
gene:ENSMGAG00000007770	GL426673.1	complement(198..1387)	0.388897	-2.23162	-4.69662	0.00225102	0.0414487	1	ENSMGAG00000007770
COX1	MT	5419..6969	7863.32	0.605299	1.52129	0.00225862	0.0415344	1	ENSMGAG00000017450
GRIA1	15	complement(11858825..11959110)	0.136486	-3.05954	-8.33704	0.0022626	0.0415536	1	ENSMGAG00000016971
SNX13	6	complement(29752475..29794888)	10.261	0.850966	1.80371	0.00226832	0.0415797	1	ENSMGAG00000010193
NUP210L	2	57995847..58014648	0.526164	1.24753	2.37435	0.00226991	0.0415797	1	ENSMGAG00000013101
TMEM70	3	68362904..68365693	12.1416	0.908826	1.87752	0.00227807	0.0416751	1	ENSMGAG00000011552
ANAPC16	8	13139568..13145090	33.3467	-0.862421	-1.81809	0.00228828	0.041756	1	ENSMGAG00000005428
STRIP2	1	complement(836154..856153)	181.712	-0.685365	-1.60811	0.00228841	0.041756	1	ENSMGAG00000002686
ETV1	6	complement(27951760..28013892)	5.02015	-1.07315	-2.10402	0.00230238	0.0419568	1	ENSMGAG00000010009
gene:ENSMGAG00000000639	18	complement(199521..200165)	2.63603	-1.59236	-3.01543	0.00230762	0.0419981	1	ENSMGAG00000000639
KPNA2	20	8098475..8103307	11.0061	-0.992234	-1.98926	0.00234606	0.0426364	1	ENSMGAG00000007585
EFCAB7	10	28944507..28955041	3.41006	1.089	2.12726	0.00235134	0.0426364	1	ENSMGAG00000011762
RHBDD2	21	complement(4711561..4836363)	6.59856	-1.05898	-2.08346	0.00235416	0.0426364	1	ENSMGAG00000003839
gene:ENSMGAG00000009343	8	24253774..24280140	0.320662	2.0482	4.13589	0.00235477	0.0426364	1	ENSMGAG00000009343
gene:ENSMGAG00000001778	25	complement(2008966..2019168)	8.03856	-0.762934	-1.69694	0.00236787	0.0428188	1	ENSMGAG00000001778
PIGX	11	complement(4218982..4223206)	426.577	-0.580029	-1.49488	0.00237534	0.0428681	1	ENSMGAG00000003201
PCBD1	8	12945563..12947350	13.4646	-0.874979	-1.83398	0.00237667	0.0428681	1	ENSMGAG00000005157
DTX3L	7	complement(29782330..29787158)	1.0855	1.22365	2.33537	0.00238535	0.0429164	1	ENSMGAG00000012255
NXN	21	7221733..7236958	2.15771	-1.58606	-3.00227	0.00238543	0.0429164	1	ENSMGAG00000006962
gene:ENSMGAG00000004306	28	3157734..3164285	0.344904	7.3041	158.035	0.00240693	0.0432483	1	ENSMGAG00000004306
TMEM150C	4	27517787..27525412	12.9512	0.83	1.77769	0.00242194	0.0434625	1	ENSMGAG00000008019
gene:ENSMGAG00000012673	2	50093870..50097091	5.84227	1.05634	2.07964	0.0024308	0.0435662	1	ENSMGAG00000012673
CEP19	11	4224535..4225793	12.1698	-0.785391	-1.72356	0.0024381	0.0436416	1	ENSMGAG00000003224
FOXK2	20	complement(3372272..3383556)	39.7271	0.71316	1.63939	0.00244722	0.0437495	1	ENSMGAG00000003743
gene:ENSMGAG00000008566	13	complement(19067431..19069783)	0.420811	-2.86862	-7.30366	0.00245284	0.0437779	1	ENSMGAG00000008566
ELOVL6	4	40088809..40111294	26.5487	0.942255	1.92153	0.00245501	0.0437779	1	ENSMGAG00000011022
ZNF644	10	15270326..15305971	25.1512	1.01616	2.02253	0.00246647	0.0439268	1	ENSMGAG00000008450
KIF16B	2	complement(5566253..5686222)	4.04592	1.26817	2.40856	0.00247729	0.0440639	1	ENSMGAG00000006109
FAM69B	19	complement(7996360..7999412)	29.22	-0.774727	-1.71087	0.00249712	0.0443607	1	ENSMGAG00000007395
STK10	15	8407696..8438135	17.7914	-0.822095	-1.76797	0.00251196	0.0445684	1	ENSMGAG00000003464
EIF3J	12	19843582..19848460	91.5697	0.894778	1.85932	0.00251838	0.0445933	1	ENSMGAG00000010307
EDAR	1	complement(143608924..143635384)	0.216412	-5.15612	-35.6571	0.00251968	0.0445933	1	ENSMGAG00000014833
TRIM24	1	complement(57483855..57518658)	2.2117	1.30217	2.46599	0.00252576	0.0446449	1	ENSMGAG00000013151
gene:ENSMGAG00000013836	2	complement(85975213..86098416)	0.120796	2.3787	5.20068	0.00255416	0.0450423	1	ENSMGAG00000013836
CAPN6	9	13217454..13261305	1.0348	-1.19708	-2.29275	0.00255462	0.0450423	1	ENSMGAG00000006471
NTPCR	2	complement(39824001..39835990)	7.07651	-1.09551	-2.13688	0.0025647	0.0451613	1	ENSMGAG00000011957
SUCNR1	11	complement(23673950..23674981)	0.229421	4.50642	22.7284	0.00257045	0.0451613	1	ENSMGAG00000010883
KLHDC10	1	1012543..1025670	14.8639	-1.03354	-2.04704	0.00257282	0.0451613	1	ENSMGAG00000003019
GGH	3	complement(63797635..63806772)	36.1851	0.705937	1.6312	0.00257416	0.0451613	1	ENSMGAG00000011159
gene:ENSMGAG00000002912	28	1853885..1858125	1.00822	-1.95459	-3.87607	0.00258813	0.0452064	1	ENSMGAG00000002912
SBSPON	3	complement(67911771..67914633)	0.442464	-3.57743	-11.9375	0.00259535	0.0452064	1	ENSMGAG00000011497
RPH3AL	21	7315788..7332158	0.62874	-2.17628	-4.51985	0.00259585	0.0452064	1	ENSMGAG00000007037
COL17A1	8	complement(26530951..26566004)	0.0624992	-3.74549	-13.4123	0.00259828	0.0452064	1	ENSMGAG00000010621
SFRP2	4	complement(347633..350516)	11.7412	-0.991204	-1.98784	0.00259889	0.0452064	1	ENSMGAG00000001285
SLC2A6	19	complement(7142798..7146418)	0.349125	2.24235	4.73167	0.00260089	0.0452064	1	ENSMGAG00000006599
BUB1B	5	complement(5994770..6018362)	3.76175	-0.845135	-1.79643	0.00260564	0.0452064	1	ENSMGAG00000003645
SMARCA2	Z	28755097..28826817	20.4037	0.869489	1.82702	0.00260683	0.0452064	1	ENSMGAG00000005160
ELMOD2	4	10080633..10087091	17.6263	0.755179	1.68784	0.00260831	0.0452064	1	ENSMGAG00000003053
LASP1	29	3737902..3752286	117.51	-0.683718	-1.60627	0.00260874	0.0452064	1	ENSMGAG00000005196
gene:ENSMGAG00000000635	18	58054..116683	0.622359	1.28549	2.43764	0.00261252	0.0452164	1	ENSMGAG00000000635
gene:ENSMGAG00000008927	3	47262154..47324372	0.523676	1.96509	3.90436	0.00261715	0.0452394	1	ENSMGAG00000008927
DCUN1D4	4	complement(48945991..48970926)	10.9149	0.838996	1.7888	0.00262025	0.0452394	1	ENSMGAG00000011938
gene:ENSMGAG00000007684	19	8348812..8367103	1.29505	1.43931	2.71192	0.00264042	0.0454503	1	ENSMGAG00000007684
VAV2	19	complement(7256337..7354566)	1.8832	-1.05987	-2.08474	0.00264777	0.0454503	1	ENSMGAG00000006722
gene:ENSMGAG00000017358	1	complement(48707997..48708281)	1.53811	2.17733	4.52315	0.00264929	0.0454503	1	ENSMGAG00000017358
CDC16	1	complement(144113137..144130139)	14.4787	0.984616	1.97879	0.00265155	0.0454503	1	ENSMGAG00000014838
gene:ENSMGAG00000008617	10	complement(16571799..16586143)	3.14531	1.02429	2.03396	0.00265167	0.0454503	1	ENSMGAG00000008617
GPR33	16	5420687..5421739	0.237566	-4.78048	-27.4833	0.00265178	0.0454503	1	ENSMGAG00000015551
gene:ENSMGAG00000016633	GL427559.1	794..1060	2.6297	-2.97344	-7.85408	0.00265633	0.0454641	1	ENSMGAG00000016633
gene:ENSMGAG00000008454	GL427648.1	124..696	594.956	-0.584694	-1.49972	0.00265902	0.0454641	1	ENSMGAG00000008454
MAPK9	15	13696503..13712458	37.7985	0.882789	1.84394	0.00270058	0.0460713	1	ENSMGAG00000007540
gene:ENSMGAG00000005270	15	11065364..11079271	0.580391	2.58422	5.99692	0.00270226	0.0460713	1	ENSMGAG00000005270
gene:ENSMGAG00000005960	GL425515.1	2372..6198	0.28632	2.73969	6.67929	0.002706	0.0460713	1	ENSMGAG00000005960
gene:ENSMGAG00000006118	10	complement(9973747..9979893)	12.365	1.06721	2.09538	0.00270758	0.0460713	1	ENSMGAG00000006118
gene:ENSMGAG00000015466	17	6464758..6467692	0.0946919	3.82563	14.1785	0.00271259	0.0461009	1	ENSMGAG00000015466
ATP11B	11	complement(16465900..16493016)	20.1605	0.66259	1.58292	0.00272701	0.0462903	1	ENSMGAG00000009540
GABPA	1	108056442..108123243	15.9593	0.75961	1.69303	0.00273221	0.046323	1	ENSMGAG00000014494
gene:ENSMGAG00000008874	22	complement(11897879..11905481)	61.2189	0.693794	1.61753	0.00277387	0.0469729	1	ENSMGAG00000008874
CLOCK	4	47782781..47807251	4.62085	0.93221	1.9082	0.002798	0.0473247	1	ENSMGAG00000011742
DHRSX	1	136232448..136381656	15.3053	-0.948936	-1.93045	0.00280612	0.0474053	1	ENSMGAG00000014738
gene:ENSMGAG00000013792	2	complement(84278867..84342972)	9.1521	0.905599	1.87332	0.00281279	0.0474612	1	ENSMGAG00000013792
P3H1	23	6658111..6662979	29.6065	-0.998211	-1.99752	0.00282257	0.0475693	1	ENSMGAG00000006828
gene:ENSMGAG00000015074	1	181975358..182015965	4.36126	0.826416	1.77327	0.00283413	0.0477072	1	ENSMGAG00000015074
CCDC126	6	31720229..31722951	16.4587	0.82741	1.7745	0.00284875	0.0478963	1	ENSMGAG00000010538
RASA1	Z	complement(64543285..64573977)	10.7752	0.880089	1.84049	0.00286811	0.0481378	1	ENSMGAG00000008292
gene:ENSMGAG00000002159	9	1752699..1756336	0.286607	2.73162	6.64202	0.00286993	0.0481378	1	ENSMGAG00000002159
PNLDC1	2	complement(46744035..46753987)	0.688585	-2.0538	-4.15197	0.00287461	0.048159	1	ENSMGAG00000012470
gene:ENSMGAG00000011550	3	complement(68348456..68355093)	29.3449	0.890449	1.85375	0.00287849	0.048167	1	ENSMGAG00000011550
PTPRF	10	20780773..20952661	25.15	-0.823031	-1.76912	0.00288643	0.0482426	1	ENSMGAG00000009809
ZFAT	3	complement(93644734..93718245)	3.07999	1.00677	2.00941	0.00290645	0.0484889	1	ENSMGAG00000012883
IPO7	5	complement(9095706..9119662)	21.8538	0.793734	1.73355	0.00290803	0.0484889	1	ENSMGAG00000006243
gene:ENSMGAG00000008148	1	complement(20982243..20996619)	12.9474	0.940379	1.91903	0.00291925	0.0486186	1	ENSMGAG00000008148
ANGEL1	5	complement(40461660..40469837)	9.42834	-0.697529	-1.62172	0.00293274	0.0487857	1	ENSMGAG00000012816
ALOX5	8	complement(19782400..19806111)	0.193854	2.58289	5.99138	0.00295255	0.0490576	1	ENSMGAG00000007690
gene:ENSMGAG00000002998	5	complement(5569087..5575214)	3.06773	-1.05647	-2.07984	0.00296458	0.0491848	1	ENSMGAG00000002998
gene:ENSMGAG00000007724	20	complement(8202336..8203904)	0.320872	3.78031	13.74	0.00296718	0.0491848	1	ENSMGAG00000007724
gene:ENSMGAG00000005324	14	complement(5778979..5799037)	0.189337	7.20741	147.79	0.00298308	0.0493717	1	ENSMGAG00000005324
DAD1	29	30587..33491	194.696	-0.69199	-1.61551	0.00298673	0.0493717	1	ENSMGAG00000000656
gene:ENSMGAG00000013113	5	complement(46644964..46657090)	19.3004	1.24532	2.37072	0.00298894	0.0493717	1	ENSMGAG00000013113
UBR2	2	23170271..23216603	7.20713	1.03505	2.04919	0.00299552	0.0494226	1	ENSMGAG00000009946
ACAP2	11	12579046..12620123	26.262	0.641975	1.56046	0.00299902	0.0494226	1	ENSMGAG00000006951
gene:ENSMGAG00000010124	7	18814019..18819581	0.202387	3.30354	9.87332	0.00300705	0.0494971	1	ENSMGAG00000010124
gene:ENSMGAG00000002293	13	complement(1903266..1905646)	1.11347	-1.76481	-3.39829	0.00301461	0.0495638	1	ENSMGAG00000002293
KCNK17	2	29495438..29499577	1.80418	1.63341	3.10245	0.0030212	0.0496145	1	ENSMGAG00000010588
UNC5D	24	1948754..1990121	0.744824	-1.4781	-2.78582	0.00303188	0.049732	1	ENSMGAG00000001823
GPI	13	10920111..10933784	170.726	-0.580791	-1.49567	0.00305493	0.050025	1	ENSMGAG00000006052
PARG	8	complement(5139856..5196707)	8.73802	0.851978	1.80497	0.00305752	0.050025	1	ENSMGAG00000002289
UACA	12	19987494..20001366	1.13145	1.34627	2.54255	0.00306037	0.050025	1	ENSMGAG00000010428
CDC42EP3	2	complement(32258979..32259734)	0.548918	2.18549	4.5488	0.00307836	0.0502431	1	ENSMGAG00000015830
IQUB	1	22785057..22805694	0.430886	2.56592	5.92132	0.00308083	0.0502431	1	ENSMGAG00000008434
RNH1	5	16236705..16242467	63.9193	-0.585118	-1.50016	0.00310401	0.0504945	1	ENSMGAG00000009167
SPINT1	5	24951034..24964340	3.95036	-0.935626	-1.91272	0.00310497	0.0504945	1	ENSMGAG00000011126
SEL1L3	4	56637696..56662912	13.6976	0.733965	1.6632	0.00310697	0.0504945	1	ENSMGAG00000012431
SUN1	16	2185281..2205775	22.6778	0.654168	1.57371	0.0031166	0.0505929	1	ENSMGAG00000002073
CYTB	MT	13671..14813	3459.26	0.606606	1.52267	0.00312695	0.0507026	1	ENSMGAG00000017488
FGD4	1	complement(60258138..60296476)	10.943	0.904955	1.87249	0.00314383	0.0508951	1	ENSMGAG00000013316
RBM26	1	158804398..158840132	10.2272	0.910741	1.88001	0.00314603	0.0508951	1	ENSMGAG00000014927
gene:ENSMGAG00000011937	3	75398741..75405641	171.99	0.781783	1.71925	0.00315038	0.0509072	1	ENSMGAG00000011937
SUB1	Z	10160807..10176504	34.4986	1.02421	2.03384	0.00316005	0.051005	1	ENSMGAG00000002906
gene:ENSMGAG00000015173	1	190351251..190358645	14.9488	-0.974491	-1.96495	0.00317595	0.0512031	1	ENSMGAG00000015173
TDRD1	8	30295545..30312901	0.471646	1.48824	2.80546	0.00319948	0.0514683	1	ENSMGAG00000011067
CAPN11	2	complement(30729177..30738251)	28.7748	-0.934523	-1.91126	0.00319969	0.0514683	1	ENSMGAG00000010826
SLC30A4	12	complement(10562000..10568759)	53.443	0.698691	1.62303	0.00321588	0.0516699	1	ENSMGAG00000007274
AFTPH	2	complement(7695450..7727336)	24.8599	0.683801	1.60637	0.00323763	0.0519603	1	ENSMGAG00000004693
gene:ENSMGAG00000013606	Z	complement(12006223..12008791)	2.55756	1.51518	2.85835	0.00325362	0.0521034	1	ENSMGAG00000013606
PIK3CD	23	3614481..3633057	0.183143	2.58488	5.99964	0.00325393	0.0521034	1	ENSMGAG00000004015
gene:ENSMGAG00000000893	23	186301..189600	62.4775	-0.693781	-1.61752	0.00326453	0.0522139	1	ENSMGAG00000000893
SAMD8	8	complement(17453537..17458691)	5.24685	0.965668	1.95297	0.00327607	0.0523393	1	ENSMGAG00000006065
YAF2	1	complement(30404570..30409438)	14.4794	0.824515	1.77094	0.0032854	0.0524291	1	ENSMGAG00000009431
gene:ENSMGAG00000008347	12	12532919..12534931	6.4804	1.5198	2.86751	0.00329678	0.0525513	1	ENSMGAG00000008347
CUL5	1	complement(187994574..188019040)	10.8974	1.00579	2.00805	0.00331045	0.0527097	1	ENSMGAG00000015152
RASGRP1	5	31793654..31830998	0.109495	7.14571	141.603	0.00332347	0.0528574	1	ENSMGAG00000012221
MAMLD1	9	complement(17784949..17816195)	3.3681	-0.813366	-1.75731	0.00333211	0.0529353	1	ENSMGAG00000008153
gene:ENSMGAG00000010726	GL429724.1	29646..59919	1.27192	-1.40994	-2.65726	0.00333834	0.0529745	1	ENSMGAG00000010726
DNTTIP2	10	14389730..14396599	28.8699	0.931284	1.90697	0.00338801	0.0537025	1	ENSMGAG00000007843
MME	11	complement(23224806..23318951)	0.269132	-1.76758	-3.40483	0.00339359	0.0537306	1	ENSMGAG00000010779
NDFIP2	1	complement(158694410..158719805)	74.2489	0.641791	1.56027	0.00340548	0.0538058	1	ENSMGAG00000014926
IGF1R	12	complement(16678611..16835505)	178.042	0.658104	1.57801	0.00340596	0.0538058	1	ENSMGAG00000009164
MMP2	13	complement(3480166..3516114)	0.110039	7.09503	136.715	0.00341851	0.0539437	1	ENSMGAG00000004324
PPP2R5C	5	51428837..51562081	18.6688	0.989246	1.98515	0.00343073	0.0540718	1	ENSMGAG00000013329
CTDP1	3	complement(4195937..4228376)	9.87761	0.937486	1.91519	0.00343428	0.0540718	1	ENSMGAG00000002193
TNFSF15	19	complement(2571073..2585038)	0.25187	2.45623	5.48781	0.00345904	0.054401	1	ENSMGAG00000003027
FGD5	14	complement(20710603..20794223)	0.0489277	3.82559	14.178	0.00347159	0.0545005	1	ENSMGAG00000010431
DHODH	13	complement(19887531..19890471)	4.38999	-0.912164	-1.88187	0.00347309	0.0545005	1	ENSMGAG00000008837
DHX29	Z	complement(17983181..18005253)	5.82181	0.89497	1.85957	0.00348509	0.0546281	1	ENSMGAG00000003948
gene:ENSMGAG00000012069	1	complement(52175026..52186812)	1.81135	1.21241	2.31724	0.00350068	0.0548117	1	ENSMGAG00000012069
ABCC8	5	complement(11689030..11756683)	2.12891	-0.880151	-1.84057	0.00351271	0.054939	1	ENSMGAG00000006967
ATIC	7	complement(3008386..3025939)	37.9005	-0.587201	-1.50233	0.00351694	0.0549444	1	ENSMGAG00000003456
SEPT7	6	complement(47869426..47926543)	44.6803	0.781441	1.71885	0.0035333	0.0551158	1	ENSMGAG00000012026
SERPIND1	17	complement(140012..146355)	0.186991	2.50985	5.69562	0.00353652	0.0551158	1	ENSMGAG00000000933
SLC12A1	12	9942512..9988692	1.5073	0.969962	1.95879	0.00354407	0.0551158	1	ENSMGAG00000006751
FCHO2	Z	complement(27246431..27335904)	16.1572	1.03172	2.04446	0.00354501	0.0551158	1	ENSMGAG00000004969
gene:ENSMGAG00000004997	GL425240.1	complement(264..591)	0.74481	3.63551	12.4279	0.00354742	0.0551158	1	ENSMGAG00000004997
gene:ENSMGAG00000012756	2	complement(51522724..51565751)	6.81223	0.842772	1.79349	0.00356846	0.0553379	1	ENSMGAG00000012756
MYH7B	22	2192037..2220254	0.0408022	-4.72477	-26.4423	0.00356956	0.0553379	1	ENSMGAG00000002621
CCDC157	GL424225.1	21755..27921	0.584431	-1.51145	-2.85095	0.00358105	0.0554251	1	ENSMGAG00000001357
CARD10	1	complement(50133091..50144901)	0.0530108	4.36981	20.6749	0.00358419	0.0554251	1	ENSMGAG00000012568
gene:ENSMGAG00000012390	4	53350680..53402996	3.51395	1.14436	2.21049	0.00358695	0.0554251	1	ENSMGAG00000012390
ACSBG2	30	1092609..1107701	3.00246	0.92817	1.90286	0.00359646	0.0555113	1	ENSMGAG00000001625
C12orf4	1	75114884..75141999	20.105	0.840238	1.79035	0.00360253	0.0555443	1	ENSMGAG00000013879
DMGDH	Z	24505357..24557413	0.146998	7.06879	134.252	0.00361252	0.0556375	1	ENSMGAG00000009290
DOCK10	11	complement(8176809..8279017)	2.17711	0.854709	1.80839	0.00361687	0.0556395	1	ENSMGAG00000005092
COPS2	12	complement(10303107..10314858)	42.0367	1.18578	2.27487	0.00362052	0.0556395	1	ENSMGAG00000007200
KPNA4	11	22305962..22321556	34.2669	0.745647	1.67673	0.00362548	0.0556551	1	ENSMGAG00000010517
CTH	10	30260837..30272792	29.3018	-1.0805	-2.11477	0.00363804	0.0557873	1	ENSMGAG00000012103
gene:ENSMGAG00000011109	7	23013384..23052847	1.35138	0.857791	1.81226	0.00365043	0.0558569	1	ENSMGAG00000011109
ADAM33	4	complement(73686577..73707988)	0.119026	7.06395	133.802	0.00365049	0.0558569	1	ENSMGAG00000013267
gene:ENSMGAG00000003319	23	complement(2745749..2757317)	0.765548	-1.94202	-3.84244	0.00367612	0.0561881	1	ENSMGAG00000003319
QSER1	5	complement(757053..775407)	1.64774	0.868263	1.82546	0.00370512	0.0565702	1	ENSMGAG00000001361
MGME1	2	complement(15162999..15229138)	11.8881	0.800345	1.74152	0.0037107	0.0565941	1	ENSMGAG00000006748
gene:ENSMGAG00000000824	19	complement(160194..167566)	7.82433	-0.850951	-1.80369	0.00373109	0.0568438	1	ENSMGAG00000000824
MAP1B	Z	complement(27705303..27768362)	80.3604	1.23321	2.3509	0.00374756	0.0570332	1	ENSMGAG00000004723
RAB18	6	complement(15870279..15875689)	131.717	0.700896	1.62551	0.00377128	0.0573324	1	ENSMGAG00000006673
gene:ENSMGAG00000003849	Z	complement(17795725..17801793)	0.989949	1.19437	2.28845	0.00379963	0.0576599	1	ENSMGAG00000003849
gene:ENSMGAG00000006339	14	complement(9034723..9096697)	0.0827939	1.78678	3.45045	0.00380099	0.0576599	1	ENSMGAG00000006339
gene:ENSMGAG00000004818	9	complement(9043368..9062008)	0.182942	-2.36538	-5.15287	0.00382998	0.0580374	1	ENSMGAG00000004818
SYK	Z	46553736..46591545	0.168893	2.95781	7.76945	0.00385766	0.0583942	1	ENSMGAG00000012356
gene:ENSMGAG00000016394	W	197546..200095	0.599579	-1.82945	-3.55402	0.00386263	0.0584067	1	ENSMGAG00000016394
IGSF6	16	complement(9055014..9060346)	0.441963	7.00832	128.74	0.00389534	0.0588384	1	ENSMGAG00000008150
SNX20	13	5975042..5978083	0.468858	2.41249	5.32392	0.00390862	0.0589445	1	ENSMGAG00000004775
CPSF2	5	46678725..46691551	18.551	0.71632	1.64299	0.00391071	0.0589445	1	ENSMGAG00000013122
SSX2IP	10	17248991..17261226	0.0915766	3.63536	12.4266	0.00391904	0.0590071	1	ENSMGAG00000009038
PODXL	1	3243113..3255569	0.102366	4.31111	19.8506	0.00392993	0.059108	1	ENSMGAG00000003882
gene:ENSMGAG00000005838	15	11833976..11837494	43.2701	-0.72238	-1.6499	0.0039394	0.0591874	1	ENSMGAG00000005838
ZBTB14	3	49645734..49647077	3.08811	1.32569	2.50653	0.00396949	0.0595761	1	ENSMGAG00000015827
CERS2	GL425832.1	complement(2909..3887)	39.4279	0.74972	1.68147	0.00397566	0.0596053	1	ENSMGAG00000006564
NOP14	4	65823860..65846415	11.4074	1.04194	2.05899	0.00398043	0.0596135	1	ENSMGAG00000012970
REXO5	16	15723375..15737872	7.78185	-0.705892	-1.63115	0.00400106	0.059859	1	ENSMGAG00000010369
COBLL1	7	21091552..21131065	13.2846	1.10061	2.14445	0.00400599	0.0598695	1	ENSMGAG00000010854
LRRC17	1	12778187..12800272	0.140171	3.40859	10.6191	0.004018	0.0599511	1	ENSMGAG00000006187
FRS3	28	complement(4727210..4733306)	1.44556	-1.212	-2.31659	0.00402369	0.0599511	1	ENSMGAG00000006253
OSBPL8	1	complement(39798158..39835866)	7.23981	0.766206	1.70079	0.0040308	0.0599511	1	ENSMGAG00000010890
gene:ENSMGAG00000010434	5	59511127..59524705	0.135098	3.32109	9.99417	0.0040314	0.0599511	1	ENSMGAG00000010434
BNIP3	8	complement(38083387..38236922)	54.9377	-0.647762	-1.56674	0.00403268	0.0599511	1	ENSMGAG00000011844
ARFIP1	4	14315585..14348453	7.8548	0.857328	1.81168	0.0040631	0.0603399	1	ENSMGAG00000004312
RPAP3	1	complement(32914012..32929421)	19.0246	1.10877	2.15662	0.00408458	0.060553	1	ENSMGAG00000009987
FERMT2	5	complement(61131758..61153654)	7.05458	-0.794262	-1.73419	0.00408603	0.060553	1	ENSMGAG00000013803
CRYBG1	2	complement(70584740..70619212)	4.19952	1.08305	2.11851	0.00409238	0.0605815	1	ENSMGAG00000013520
FRMPD4	1	complement(131630753..131705549)	0.1669	-2.26738	-4.81449	0.00409653	0.0605815	1	ENSMGAG00000014709
CDCP1	6	43971137..43984760	0.425077	-1.52898	-2.88581	0.00410633	0.0606473	1	ENSMGAG00000011645
gene:ENSMGAG00000001294	17	740651..759472	89.7442	-0.710257	-1.6361	0.00410957	0.0606473	1	ENSMGAG00000001294
BRMS1L	5	37772972..37784345	24.631	0.878069	1.83791	0.00412811	0.0608573	1	ENSMGAG00000012520
gene:ENSMGAG00000016997	1	72982512..73011100	1.61041	1.67736	3.19842	0.00414362	0.0609364	1	ENSMGAG00000016997
CLDN3	21	complement(725415..725903)	0.597074	-3.02677	-8.14984	0.00414533	0.0609364	1	ENSMGAG00000017116
TMEM138	5	complement(6524926..6526685)	19.8759	-0.786775	-1.72521	0.00414786	0.0609364	1	ENSMGAG00000004906
STX2	17	3299836..3307095	28.7869	1.02898	2.04059	0.00415073	0.0609364	1	ENSMGAG00000002307
PTAFR	25	complement(1347497..1348555)	0.246141	3.23219	9.39694	0.00415761	0.060974	1	ENSMGAG00000015699
METTL8	7	18705238..18723831	3.85326	0.942808	1.92227	0.00417992	0.0612073	1	ENSMGAG00000010160
XRN1	11	complement(10184514..10214681)	3.88914	0.910275	1.8794	0.00418219	0.0612073	1	ENSMGAG00000006333
MCRIP2	16	14459405..14460292	1.38679	-2.0305	-4.08546	0.00418754	0.0612222	1	ENSMGAG00000010096
PTPN11	17	6614093..6624489	24.7303	0.857751	1.81221	0.00422424	0.0616949	1	ENSMGAG00000005721
TMEM184A	16	complement(2710825..2714623)	0.302303	-7.28325	-155.767	0.0042293	0.0617049	1	ENSMGAG00000002656
MICALL1	1	50306303..50319062	7.63243	-0.801609	-1.74304	0.00423954	0.0617905	1	ENSMGAG00000012490
RNF149	1	complement(140617213..140627269)	31.8906	0.694821	1.61868	0.00427332	0.0621183	1	ENSMGAG00000014803
TTC14	11	complement(17201295..17212071)	4.41878	0.943652	1.92339	0.00427348	0.0621183	1	ENSMGAG00000009680
LARP4B	6	complement(10064313..10096262)	29.7141	0.615946	1.53256	0.00427522	0.0621183	1	ENSMGAG00000005472
NUDCD1	3	complement(82895810..82904104)	30.1161	0.855595	1.80951	0.00430655	0.0624634	1	ENSMGAG00000012424
DAGLA	5	complement(6422903..6450310)	0.173613	2.45013	5.46467	0.00430782	0.0624634	1	ENSMGAG00000004794
TRMT13	10	complement(11348020..11353583)	9.85404	0.90954	1.87845	0.00431328	0.0624785	1	ENSMGAG00000006970
PLCB4	2	complement(13638080..13728658)	0.0931318	2.80953	7.01057	0.0043197	0.0625073	1	ENSMGAG00000006407
GPR132	5	complement(54172930..54173949)	0.297789	6.94735	123.413	0.00433427	0.0626393	1	ENSMGAG00000015390
OGDH	GL428452.1	5532..21934	50.1568	-0.608618	-1.5248	0.00433922	0.0626393	1	ENSMGAG00000009142
TPP2	1	complement(148705862..148758141)	11.3931	0.769268	1.70441	0.00434213	0.0626393	1	ENSMGAG00000014882
NRSN1	3	complement(5706308..5707855)	250.907	0.574478	1.48914	0.00434913	0.0626763	1	ENSMGAG00000002472
MIB1	3	51974981..52032970	13.5809	0.658252	1.57817	0.00436704	0.0628703	1	ENSMGAG00000009976
ATRX	9	complement(12679182..12744393)	11.0058	1.23141	2.34796	0.00437565	0.0629241	1	ENSMGAG00000006058
DRC1	2	110854046..110864854	0.0952663	-3.68172	-12.8324	0.00437969	0.0629241	1	ENSMGAG00000014136
BMP2	2	complement(14836631..14837473)	6.98222	-1.16398	-2.24075	0.00441245	0.0633226	1	ENSMGAG00000006552
PCNX2	2	39675388..39816832	1.80497	0.751708	1.68378	0.0044164	0.0633226	1	ENSMGAG00000011951
gene:ENSMGAG00000014218	1	complement(81786215..81811451)	0.226896	2.62084	6.15109	0.00443201	0.0634545	1	ENSMGAG00000014218
SLC16A7	1	complement(33732916..33737965)	2.05006	1.16639	2.2445	0.00443458	0.0634545	1	ENSMGAG00000010057
gene:ENSMGAG00000016163	1	complement(127308057..127308476)	0.709329	2.71974	6.58752	0.00444645	0.06356	1	ENSMGAG00000016163
ADRA1D	4	72383549..72417430	1.82176	-1.70207	-3.25368	0.00446398	0.0637459	1	ENSMGAG00000013204
CNDP2	3	complement(41311170..41325452)	49.1364	-0.750538	-1.68242	0.00447669	0.0638476	1	ENSMGAG00000008157
KIN	1	complement(4478543..4490433)	6.13526	1.07588	2.10801	0.00448014	0.0638476	1	ENSMGAG00000004418
CARMIL1	3	complement(39296275..39399429)	15.207	0.726303	1.65439	0.00448903	0.0639099	1	ENSMGAG00000007876
JAM2	1	108036203..108048561	3.38626	0.973405	1.96347	0.00449831	0.0639774	1	ENSMGAG00000014492
CTDSPL	6	3988185..4056317	75.488	-0.623461	-1.54057	0.00451855	0.0642006	1	ENSMGAG00000003228
USP6NL	1	8937332..9043571	3.36347	0.883931	1.8454	0.00453029	0.0643028	1	ENSMGAG00000004520
ANGPTL2	19	complement(10378941..10388594)	0.972769	1.22658	2.34011	0.00454009	0.0643773	1	ENSMGAG00000008700
SMCHD1	3	complement(50474151..50533571)	4.79857	1.09209	2.13182	0.00455928	0.0645787	1	ENSMGAG00000009642
ZADH2	3	40871198..40872136	13.8233	-0.734329	-1.66362	0.00457314	0.0645787	1	ENSMGAG00000015437
SPG7	13	18814102..18843821	71.4872	-0.548422	-1.46249	0.0045745	0.0645787	1	ENSMGAG00000008007
CCDC181	1	87491246..87496689	0.175456	-3.69683	-12.9675	0.00457605	0.0645787	1	ENSMGAG00000014346
KIF23	12	19492158..19508660	4.09893	-0.759695	-1.69313	0.00457972	0.0645787	1	ENSMGAG00000010217
MYLK3	13	7633315..7652623	0.283711	1.72988	3.317	0.00458173	0.0645787	1	ENSMGAG00000005260
PNPT1	2	2298100..2315531	10.0719	0.818865	1.76402	0.00459137	0.064627	1	ENSMGAG00000001952
gene:ENSMGAG00000008911	14	complement(13887819..13955004)	61.4964	0.838659	1.78839	0.00459525	0.064627	1	ENSMGAG00000008911
SLC24A3	2	4094330..4144947	1.94902	1.74569	3.35354	0.00459889	0.064627	1	ENSMGAG00000003494
gene:ENSMGAG00000017234	4	5968258..5981624	17.5442	1.25683	2.3897	0.00460962	0.0647134	1	ENSMGAG00000017234
PDE3A	1	66766793..66803019	0.131665	-7.18681	-145.695	0.00462399	0.0648171	1	ENSMGAG00000013597
SPHK1	20	complement(4412966..4414799)	5.6783	1.02412	2.03371	0.00462619	0.0648171	1	ENSMGAG00000009543
MERTK	2	3207493..3225154	43.7036	-0.699095	-1.62349	0.00464119	0.0649629	1	ENSMGAG00000002960
F3	10	14148529..14154141	0.208713	3.58	11.9588	0.00465047	0.0650282	1	ENSMGAG00000007472
gene:ENSMGAG00000014671	1	127728887..127746736	11.8189	-0.953245	-1.93622	0.00465833	0.0650738	1	ENSMGAG00000014671
CDH22	22	complement(11460953..11500188)	0.294409	-2.3876	-5.23288	0.00467877	0.0652948	1	ENSMGAG00000008168
PAPPA2	10	3857495..3929599	0.273639	-1.48068	-2.79081	0.00471057	0.0656736	1	ENSMGAG00000002348
gene:ENSMGAG00000000809	9	complement(220760..226139)	1.40237	1.95642	3.88096	0.00473923	0.0660044	1	ENSMGAG00000000809
NLRC3	16	13340121..13348233	0.0967452	6.93812	122.626	0.00474901	0.0660044	1	ENSMGAG00000009451
GLA	4	complement(31450862..31454470)	43.1202	-0.900029	-1.8661	0.00474946	0.0660044	1	ENSMGAG00000009492
gene:ENSMGAG00000017060	2	92137059..92138322	1.01079	2.51928	5.73295	0.00475299	0.0660044	1	ENSMGAG00000017060
USPL1	1	complement(182572578..182583198)	10.7705	0.828606	1.77597	0.00477543	0.0662508	1	ENSMGAG00000015086
NDC1	10	complement(25883074..25897887)	43.5255	-0.648649	-1.5677	0.00479086	0.0663997	1	ENSMGAG00000011311
gene:ENSMGAG00000000820	GL425221.1	19162..24081	0.150378	4.19615	18.3302	0.00480762	0.0665667	1	ENSMGAG00000000820
CARD11	16	complement(3639908..3661160)	0.121893	2.25795	4.7831	0.00481633	0.066622	1	ENSMGAG00000002976
EPHX1	2	complement(17101461..17112444)	0.131612	3.62797	12.3631	0.004836	0.0666732	1	ENSMGAG00000008044
SH2B2	21	4424363..4432745	0.598936	-1.63005	-3.09524	0.00483781	0.0666732	1	ENSMGAG00000003469
ZDHHC17	1	39958738..40020550	6.2523	0.850379	1.80297	0.0048463	0.0666732	1	ENSMGAG00000010911
USP8	12	complement(10710043..10732713)	22.4548	0.944749	1.92485	0.0048488	0.0666732	1	ENSMGAG00000007448
SH3GLB2	19	complement(5538586..5563469)	10.1401	-0.776507	-1.71298	0.00485133	0.0666732	1	ENSMGAG00000004815
gene:ENSMGAG00000009124	5	complement(15964319..15968261)	0.116194	3.62472	12.3353	0.00485161	0.0666732	1	ENSMGAG00000009124
gene:ENSMGAG00000012614	1	49806219..49808296	0.419314	6.88878	118.503	0.00485308	0.0666732	1	ENSMGAG00000012614
ABRAXAS1	4	complement(27594773..27601519)	12.6692	0.871722	1.82985	0.00486812	0.066767	1	ENSMGAG00000008138
RPS6KA3	1	127003499..127036987	12.5295	0.855417	1.80928	0.00487447	0.066767	1	ENSMGAG00000014663
PDS5A	4	51981302..52049723	5.36937	0.801186	1.74253	0.00487549	0.066767	1	ENSMGAG00000012245
DAB2IP	19	8583484..8609845	1.18448	-1.27445	-2.41906	0.00487882	0.066767	1	ENSMGAG00000007886
GARS	6	complement(3848629..3870032)	67.9311	-0.570968	-1.48552	0.00489229	0.0668865	1	ENSMGAG00000003162
gene:ENSMGAG00000010913	10	13216337..13226983	12.8453	0.930908	1.90648	0.00493732	0.0674369	1	ENSMGAG00000010913
RGS10	8	complement(33081530..33091609)	6.33388	1.0159	2.02217	0.00495326	0.0675893	1	ENSMGAG00000011359
ADAMTS8	26	complement(1722215..1727802)	0.094015	3.68477	12.8596	0.00498287	0.0679277	1	ENSMGAG00000001221
USP10	13	16916796..16969108	38.7242	0.632753	1.55052	0.0050053	0.0681677	1	ENSMGAG00000007125
gene:ENSMGAG00000011543	1	47448007..47460602	25.7259	0.711817	1.63787	0.00503067	0.0684471	1	ENSMGAG00000011543
HYAL1	14	complement(1389064..1390577)	5.52755	-1.18498	-2.2736	0.0050372	0.0684701	1	ENSMGAG00000001420
CEP85	25	complement(35636..46406)	3.01359	-0.845108	-1.7964	0.00506946	0.0687822	1	ENSMGAG00000000692
MFSD2A	25	5325433..5332686	4.83254	-0.952326	-1.93499	0.0050699	0.0687822	1	ENSMGAG00000005594
ATP6V0A1	29	4542236..4569151	20.0803	-0.619665	-1.53652	0.00508886	0.0688857	1	ENSMGAG00000003581
CEL	19	6947812..6953308	0.158639	6.84938	115.31	0.00509283	0.0688857	1	ENSMGAG00000006148
AGL	10	complement(11485858..11520790)	9.19416	0.803431	1.74525	0.00509321	0.0688857	1	ENSMGAG00000007108
gene:ENSMGAG00000003683	7	complement(3441044..3441226)	6.61479	-1.39069	-2.62203	0.00509704	0.0688857	1	ENSMGAG00000003683
SCOC	4	10015769..10018866	84.1267	0.56065	1.47493	0.00512579	0.0692079	1	ENSMGAG00000002939
gene:ENSMGAG00000011569	5	26629528..26640307	0.282931	-1.55115	-2.9305	0.00513851	0.069228	1	ENSMGAG00000011569
NEXN	10	complement(19684277..19701233)	30.2796	0.753198	1.68552	0.00514031	0.069228	1	ENSMGAG00000009489
VAPB	22	complement(12015083..12026863)	155.871	0.881931	1.84284	0.00514737	0.069228	1	ENSMGAG00000008993
NQO2	3	complement(13691529..13698288)	3.86075	-0.999513	-1.99933	0.00515071	0.069228	1	ENSMGAG00000004502
SLC25A46	Z	complement(49388870..49397877)	27.3187	0.731779	1.66069	0.00515178	0.069228	1	ENSMGAG00000006808
CREBRF	15	8767632..8778068	8.03768	0.829894	1.77756	0.00516956	0.0694009	1	ENSMGAG00000003597
HBS1L	2	57592506..57647267	23.1471	0.961056	1.94673	0.00519088	0.0696209	1	ENSMGAG00000013065
IMPA2	3	complement(46660008..46673331)	31.2298	-0.934227	-1.91087	0.00519665	0.0696321	1	ENSMGAG00000008844
NEK2	2	22448122..22454350	8.78144	-0.752234	-1.6844	0.00520333	0.0696555	1	ENSMGAG00000009820
BLNK	8	complement(23293159..23320662)	0.158019	2.7011	6.50298	0.00522677	0.0698116	1	ENSMGAG00000009217
TSTD3	2	complement(75015589..75018217)	10.5578	-0.802247	-1.74382	0.00522875	0.0698116	1	ENSMGAG00000013555
gene:ENSMGAG00000016784	14	complement(13815731..13850467)	36.059	0.924168	1.89759	0.00522981	0.0698116	1	ENSMGAG00000016784
SNX29	16	110526..183596	5.14432	1.00683	2.00949	0.00523775	0.0698515	1	ENSMGAG00000000919
gene:ENSMGAG00000017375	GL429213.1	3..2484	0.559491	6.82995	113.768	0.005281	0.0703619	1	ENSMGAG00000017375
APOA1	26	complement(5412976..5414472)	106.911	-0.994229	-1.99202	0.00531605	0.0707195	1	ENSMGAG00000003169
gene:ENSMGAG00000007311	9	complement(15583627..15591067)	8.88105	0.751137	1.68312	0.00531786	0.0707195	1	ENSMGAG00000007311
SLC6A4	21	complement(6478079..6491617)	0.0805891	4.19069	18.2609	0.00532522	0.0707508	1	ENSMGAG00000006010
gene:ENSMGAG00000014471	1	complement(101836452..101986520)	0.155155	-1.99327	-3.98137	0.00533411	0.0707562	1	ENSMGAG00000014471
CCDC191	1	86839920..86858499	1.38138	-1.03155	-2.04422	0.00533564	0.0707562	1	ENSMGAG00000014323
PIK3CG	1	14397136..14427590	3.26502	0.847301	1.79913	0.00534159	0.0707685	1	ENSMGAG00000013678
gene:ENSMGAG00000007031	22	10742429..10743292	107.003	-0.824945	-1.77147	0.00535364	0.0708617	1	ENSMGAG00000007031
TARBP1	2	39204928..39236353	2.10721	0.895946	1.86083	0.005368	0.0709853	1	ENSMGAG00000011933
HOOK3	Z	56660876..56740323	10.4796	0.819509	1.7648	0.00537356	0.0709923	1	ENSMGAG00000007543
gene:ENSMGAG00000009110	8	22968062..23004723	8.40805	0.884064	1.84557	0.00537896	0.0709973	1	ENSMGAG00000009110
TEAD4	1	complement(78989023..79059499)	7.57442	-0.73028	-1.65896	0.00539845	0.0711694	1	ENSMGAG00000013910
gene:ENSMGAG00000008369	Z	53967264..53989029	2.94553	1.11878	2.17163	0.00540208	0.0711694	1	ENSMGAG00000008369
gene:ENSMGAG00000004186	4	complement(13576126..13633782)	2.05124	0.900078	1.86617	0.00544052	0.0715061	1	ENSMGAG00000004186
gene:ENSMGAG00000007520	6	complement(19702228..19749119)	0.116083	1.81892	3.52817	0.00544252	0.0715061	1	ENSMGAG00000007520
RANBP9	3	complement(7777817..7805660)	45.174	0.606761	1.52284	0.00544283	0.0715061	1	ENSMGAG00000002794
CDC27	29	2217372..2238187	45.2441	0.614413	1.53094	0.00545041	0.0715391	1	ENSMGAG00000001962
FLI1	26	1072692..1113984	0.128579	3.5751	11.9183	0.00547392	0.0717811	1	ENSMGAG00000000976
ARID2	1	32175390..32281328	1.92096	0.755923	1.68871	0.00548062	0.0718022	1	ENSMGAG00000009656
DNAJC2	1	complement(12882449..12898820)	19.621	0.984881	1.97915	0.00551939	0.0722432	1	ENSMGAG00000006256
PCYT2	20	5091974..5105992	34.9522	0.606936	1.52302	0.00555111	0.0725869	1	ENSMGAG00000005333
gene:ENSMGAG00000016723	5	29250577..29255329	9.84693	-1.34774	-2.54514	0.00555593	0.0725869	1	ENSMGAG00000016723
FAM129B	19	complement(2393287..2403624)	2.63428	-0.959431	-1.94454	0.00556792	0.0726763	1	ENSMGAG00000002992
SGSM2	21	9730437..9768283	2.08987	-0.852498	-1.80562	0.00558463	0.0728271	1	ENSMGAG00000008568
SLC16A9	8	complement(7789294..7801865)	103.842	0.827635	1.77477	0.00562835	0.0733296	1	ENSMGAG00000002823
TSPAN5	4	complement(41978297..41988639)	1.8721	1.24384	2.36828	0.00563891	0.0733994	1	ENSMGAG00000011165
gene:ENSMGAG00000004550	3	complement(15162429..15166539)	0.226792	-4.93672	-30.6267	0.00564545	0.0734169	1	ENSMGAG00000004550
FAM83B	2	complement(92052843..92095508)	0.0895016	6.81864	112.88	0.00566337	0.0735821	1	ENSMGAG00000013914
gene:ENSMGAG00000004158	7	complement(4896192..4964165)	0.0411162	-4.60334	-24.3076	0.00567069	0.0736095	1	ENSMGAG00000004158
gene:ENSMGAG00000000739	19	complement(346490..347903)	0.317225	-3.46404	-11.0352	0.00569888	0.0738459	1	ENSMGAG00000000739
BTAF1	8	complement(23153886..23187222)	2.70218	0.824396	1.77079	0.00569936	0.0738459	1	ENSMGAG00000009165
gene:ENSMGAG00000011167	2	32350886..32380894	89.5543	0.855015	1.80878	0.00570522	0.0738542	1	ENSMGAG00000011167
IL1RAP	11	complement(13704995..13723855)	0.201409	2.45493	5.48288	0.00571439	0.073905	1	ENSMGAG00000007413
KIAA0513	13	complement(17806302..17826546)	90.3662	-0.596668	-1.51222	0.00573474	0.0739849	1	ENSMGAG00000007360
gene:ENSMGAG00000006241	22	9678348..9686694	0.915173	-1.82406	-3.54076	0.00574039	0.0739849	1	ENSMGAG00000006241
AHI1	2	57401861..57477519	2.35589	0.865163	1.82155	0.00574563	0.0739849	1	ENSMGAG00000013043
MOV10L1	1	20634985..20665627	0.0460565	4.13576	17.5787	0.00575093	0.0739849	1	ENSMGAG00000007902
SDC3	25	complement(295972..351387)	1.22296	-1.42593	-2.68687	0.00575258	0.0739849	1	ENSMGAG00000000717
NRROS	11	complement(4227983..4230298)	1.9537	-0.999058	-1.99869	0.00575496	0.0739849	1	ENSMGAG00000003232
ESPL1	GL424145.1	1..7963	1.91738	-1.15109	-2.22082	0.00575724	0.0739849	1	ENSMGAG00000001157
gene:ENSMGAG00000010137	7	18828284..18833220	0.219304	6.75259	107.828	0.00579195	0.0743634	1	ENSMGAG00000010137
gene:ENSMGAG00000016152	6	complement(47210903..47211772)	0.307072	6.7904	110.692	0.00582934	0.0747754	1	ENSMGAG00000016152
gene:ENSMGAG00000001313	3	complement(440091..485309)	0.783208	-1.07389	-2.1051	0.00584651	0.0749276	1	ENSMGAG00000001313
MXI1	8	28258179..28301339	6.16633	0.719546	1.64666	0.00586979	0.0750981	1	ENSMGAG00000010768
RELN	1	complement(12950237..13089491)	0.0156145	4.13567	17.5776	0.00587044	0.0750981	1	ENSMGAG00000006446
PANX2	GL424744.1	complement(68158..71737)	0.924697	1.14744	2.2152	0.00589288	0.0752585	1	ENSMGAG00000007981
CYP46A1	5	50161950..50172298	8.95785	-0.774198	-1.71024	0.00589364	0.0752585	1	ENSMGAG00000013268
ERN2	16	complement(7204506..7211286)	3.71141	-0.947671	-1.92876	0.00590042	0.075277	1	ENSMGAG00000006523
ENDOD1	1	complement(193503044..193505250)	1.2647	-1.40296	-2.64444	0.00595837	0.0759345	1	ENSMGAG00000015192
LRRCC1	3	73097351..73117204	1.45775	1.4709	2.77195	0.00596271	0.0759345	1	ENSMGAG00000011702
LYAR	4	complement(61906681..61912890)	18.5027	1.22021	2.3298	0.00597944	0.0760789	1	ENSMGAG00000012703
N4BP1	13	7083906..7093728	35.519	0.879324	1.83951	0.0059957	0.0762172	1	ENSMGAG00000005064
TBL2	21	complement(146551..150080)	36.8166	-0.726031	-1.65408	0.00600723	0.0762629	1	ENSMGAG00000001178
gene:ENSMGAG00000004622	28	complement(3268049..3270149)	0.649662	-1.87429	-3.66622	0.0060101	0.0762629	1	ENSMGAG00000004622
P4HB	20	5127498..5134741	580.013	-0.56509	-1.47948	0.00604283	0.0765596	1	ENSMGAG00000005412
ZBTB21	1	complement(114891215..114894385)	6.07588	1.01068	2.01486	0.00605267	0.0765596	1	ENSMGAG00000016169
EOGT	14	complement(16018290..16031655)	9.31142	0.818529	1.76361	0.00605288	0.0765596	1	ENSMGAG00000009335
AOAH	6	47635932..47690946	0.590677	1.48469	2.79856	0.00605516	0.0765596	1	ENSMGAG00000011987
NLRX1	26	complement(4519515..4524405)	1.65841	-0.93889	-1.91705	0.00608062	0.0767749	1	ENSMGAG00000002589
ZNF518A	8	23283153..23287769	2.09998	0.990894	1.98742	0.00608306	0.0767749	1	ENSMGAG00000009213
KCNJ6	1	complement(112933892..112978548)	0.156454	-3.20124	-9.19746	0.00610063	0.0768361	1	ENSMGAG00000014552
SLC37A2	26	complement(187170..190106)	0.445693	2.03918	4.11013	0.00610188	0.0768361	1	ENSMGAG00000000762
gene:ENSMGAG00000005804	GL425441.1	2..1084	18.2053	-0.764365	-1.69862	0.00610635	0.0768361	1	ENSMGAG00000005804
FGGY	10	27480098..27589604	8.28168	-0.739272	-1.66933	0.00610967	0.0768361	1	ENSMGAG00000011533
TECTA	26	complement(3724390..3744949)	0.0748431	-1.97795	-3.93932	0.00612942	0.0770158	1	ENSMGAG00000002190
PAK1IP1	3	9427287..9435373	22.2205	0.800129	1.74126	0.00613775	0.077052	1	ENSMGAG00000003254
LHX8	10	30989141..30997545	0.123987	-3.4701	-11.0816	0.00615071	0.0771461	1	ENSMGAG00000012149
PM20D2	2	complement(79156812..79170642)	28.3085	0.702334	1.62714	0.00616871	0.0773032	1	ENSMGAG00000013660
TNN	10	3608396..3625878	22.5411	-0.921278	-1.89379	0.00624472	0.0781863	1	ENSMGAG00000002132
gene:ENSMGAG00000016853	1	complement(163493552..163496099)	15.9161	0.985516	1.98002	0.00625313	0.0782223	1	ENSMGAG00000016853
DCSTAMP	3	80740896..80743617	0.177403	6.67407	102.116	0.0062795	0.0784259	1	ENSMGAG00000012366
CHST1	5	24701939..24703195	8.28394	-0.766242	-1.70083	0.00628051	0.0784259	1	ENSMGAG00000015808
TNFRSF6B	22	complement(10562895..10566130)	1.06744	-1.87599	-3.67052	0.00630201	0.0785914	1	ENSMGAG00000006845
RAB37	20	10572791..10576336	0.364596	6.67399	102.111	0.00630489	0.0785914	1	ENSMGAG00000009178
SERPINB2	3	complement(15032977..15039290)	0.216865	2.97946	7.88692	0.00631188	0.078609	1	ENSMGAG00000004382
ISCA2	5	complement(39448263..39449971)	199.281	-0.532064	-1.446	0.00633589	0.0787274	1	ENSMGAG00000012674
TACC2	8	34085432..34124835	4.26581	-0.761678	-1.69546	0.00633667	0.0787274	1	ENSMGAG00000011516
gene:ENSMGAG00000008656	10	complement(16689594..16713195)	0.109136	2.71654	6.57293	0.00633811	0.0787274	1	ENSMGAG00000008656
KIF5B	6	14281865..14302400	42.7391	0.991238	1.98789	0.00637464	0.0791117	1	ENSMGAG00000006301
FGFBP1	4	59975719..59978340	0.3703	2.19114	4.56667	0.00640538	0.0793518	1	ENSMGAG00000012633
SH3PXD2A	8	complement(26157084..26214196)	0.250669	1.53925	2.90644	0.00641066	0.0793518	1	ENSMGAG00000010540
IRS1	11	complement(8948066..8949541)	1.08795	-1.22005	-2.32955	0.00641201	0.0793518	1	ENSMGAG00000015996
TMF1	14	complement(16036856..16066286)	39.3574	1.02703	2.03783	0.00642146	0.0793518	1	ENSMGAG00000009372
PLEKHA5	1	66069019..66143931	0.140305	2.00421	4.01168	0.00642208	0.0793518	1	ENSMGAG00000013585
gene:ENSMGAG00000014964	1	complement(202566409..202566834)	0.586873	3.13198	8.76636	0.0064444	0.0795083	1	ENSMGAG00000014964
TRPC1	11	10297427..10316445	12.7267	0.736772	1.66644	0.00644601	0.0795083	1	ENSMGAG00000006438
ANKRD22	8	complement(21424381..21428975)	0.269056	6.67938	102.493	0.00645792	0.0795857	1	ENSMGAG00000008271
PRKD3	2	complement(34138957..34178607)	1.4916	-1.05994	-2.08485	0.00646859	0.0796477	1	ENSMGAG00000011300
TGFB2	2	complement(19403068..19549229)	0.296292	2.46845	5.53449	0.00650192	0.079965	1	ENSMGAG00000009386
RSL1D1	16	complement(59897..65399)	28.9193	0.895752	1.86058	0.00650568	0.079965	1	ENSMGAG00000000863
TANK	7	complement(22516914..22540272)	10.7478	0.829955	1.77763	0.00653899	0.0802934	1	ENSMGAG00000011044
CNMD	1	174151141..174163008	0.246398	-1.69584	-3.23966	0.00654377	0.0802934	1	ENSMGAG00000014967
VSIG1	9	complement(13829604..14025704)	0.282141	-2.33081	-5.03089	0.00655705	0.0803865	1	ENSMGAG00000006860
DCK	4	32031817..32042684	27.0093	0.640111	1.55845	0.00659295	0.0807565	1	ENSMGAG00000009956
GAS8	13	18977919..18985062	2.74105	-0.925275	-1.89905	0.0066008	0.0807826	1	ENSMGAG00000008413
MDM4	28	1742392..1754080	2.63773	1.06126	2.08676	0.00662119	0.080962	1	ENSMGAG00000002885
gene:ENSMGAG00000009478	1	30871742..30880683	0.474133	1.5108	2.84968	0.00663727	0.0810844	1	ENSMGAG00000009478
RAP1B	1	36983603..36998283	237.69	0.827673	1.77482	0.00664649	0.0810844	1	ENSMGAG00000010453
gene:ENSMGAG00000009861	5	17187846..17205548	2.3186	-0.864266	-1.82041	0.00664842	0.0810844	1	ENSMGAG00000009861
ATRNL1	8	30768754..31003756	7.34934	0.627841	1.54525	0.00667507	0.0813391	1	ENSMGAG00000011141
WRAP73	23	967119..978829	3.15487	-0.989682	-1.98575	0.00670627	0.0816488	1	ENSMGAG00000001692
CHSY3	Z	complement(47579801..47581301)	0.122145	3.50034	11.3163	0.00674907	0.0820991	1	ENSMGAG00000006656
RBP5	1	complement(81059859..81061388)	8.03704	-0.867761	-1.82483	0.00682387	0.0828847	1	ENSMGAG00000014156
VPS72	27	complement(700202..702382)	47.7952	-0.636763	-1.55484	0.00682539	0.0828847	1	ENSMGAG00000001132
CRIP2	GL426181.1	246..1255	343.499	-0.755207	-1.68787	0.00684219	0.0830115	1	ENSMGAG00000004954
CEP162	2	80909700..80945820	1.29029	-0.911082	-1.88046	0.00684758	0.0830115	1	ENSMGAG00000013721
KLHL33	30	455826..458387	0.107475	3.63904	12.4583	0.00687624	0.0831799	1	ENSMGAG00000000852
LPP	11	complement(14238722..14562015)	1.41248	-0.972712	-1.96253	0.00687804	0.0831799	1	ENSMGAG00000007571
SYN2	14	4810155..4911490	8.3704	-0.723873	-1.65161	0.00687914	0.0831799	1	ENSMGAG00000004944
RIMS4	22	5585920..5604022	0.271294	-3.28633	-9.75625	0.00690374	0.0834059	1	ENSMGAG00000004020
gene:ENSMGAG00000016079	1	89362598..89364750	0.367072	2.8539	7.22951	0.00691577	0.0834798	1	ENSMGAG00000016079
ALDH5A1	3	complement(5590278..5598189)	7.06742	0.809338	1.75241	0.00692464	0.0835155	1	ENSMGAG00000002345
ND3	MT	9554..9905	165.626	0.601776	1.51758	0.00693921	0.0836165	1	ENSMGAG00000017480
gene:ENSMGAG00000006975	11	12522857..12536022	2.3149	-1.25928	-2.39377	0.00694542	0.0836165	1	ENSMGAG00000006975
gene:ENSMGAG00000010793	12	complement(20145401..20168809)	18.4098	0.786746	1.72518	0.00695077	0.0836165	1	ENSMGAG00000010793
ARL8A	28	complement(369686..373820)	32.4822	-0.859169	-1.81399	0.00699192	0.0840399	1	ENSMGAG00000001081
EML6	2	complement(2565243..2644094)	0.938243	1.09399	2.13463	0.00700973	0.0841621	1	ENSMGAG00000002360
RPS6KA5	5	complement(46202816..46255539)	3.17554	0.929322	1.90438	0.00703292	0.0841621	1	ENSMGAG00000013061
CDK8	1	complement(184143711..184191668)	7.71035	0.747914	1.67936	0.00703339	0.0841621	1	ENSMGAG00000015108
DAG1	14	complement(2475354..2486732)	20.1236	-0.634753	-1.55267	0.00703561	0.0841621	1	ENSMGAG00000003230
MXD4	4	66478550..66515842	18.4296	0.768276	1.70323	0.0070404	0.0841621	1	ENSMGAG00000013027
SYBU	3	complement(82969090..82997575)	1.20674	-1.56077	-2.95012	0.00704204	0.0841621	1	ENSMGAG00000012428
CENPJ	1	186856610..186872441	1.38063	1.33259	2.51855	0.00704821	0.0841621	1	ENSMGAG00000015137
TRABD	GL424744.1	complement(5034..23299)	20.4616	0.756153	1.68898	0.00704976	0.0841621	1	ENSMGAG00000007985
gene:ENSMGAG00000016503	2	complement(40987995..41035638)	2.21222	1.08297	2.11839	0.00705692	0.0841765	1	ENSMGAG00000016503
USP12	1	183854328..183876974	3.29495	0.997786	1.99693	0.00707046	0.0842176	1	ENSMGAG00000015106
gene:ENSMGAG00000017191	19	8932717..9005339	0.65022	-1.50795	-2.84406	0.0070723	0.0842176	1	ENSMGAG00000017191
CHFR	17	complement(1557157..1575286)	13.4855	0.738459	1.66839	0.00708598	0.0843095	1	ENSMGAG00000001732
CCL20	11	9270566..9272565	1.32832	1.39419	2.62841	0.00710004	0.0844056	1	ENSMGAG00000005920
CHD7	3	62893203..62976886	8.24733	0.716836	1.64357	0.0071115	0.084407	1	ENSMGAG00000011092
DDC	3	complement(29820154..29864998)	0.0982431	4.07239	16.8234	0.00711211	0.084407	1	ENSMGAG00000006497
PTGER4	Z	13630223..13635845	0.165116	2.89438	7.43524	0.00712111	0.0844429	1	ENSMGAG00000015384
CAPN3	5	26427715..26451736	0.0791731	6.59517	96.6818	0.00716934	0.0849435	1	ENSMGAG00000011468
gene:ENSMGAG00000017214	28	3966160..3977912	4.73728	0.829129	1.77661	0.00718725	0.0850843	1	ENSMGAG00000017214
CYP7B1	3	complement(64530134..64548758)	0.401064	-1.65504	-3.14932	0.00723497	0.0855775	1	ENSMGAG00000011173
STAG2	9	complement(15503295..15537339)	16.1244	0.921818	1.8945	0.00724748	0.0856192	1	ENSMGAG00000007209
ROCK2	2	complement(102080252..102131458)	3.09901	1.21363	2.3192	0.00725391	0.0856192	1	ENSMGAG00000014017
RHOC	28	complement(3557846..3559218)	84.2365	-0.973159	-1.96313	0.00726146	0.0856192	1	ENSMGAG00000004926
GCC2	1	143429928..143453231	9.0022	1.27353	2.41753	0.00726557	0.0856192	1	ENSMGAG00000014829
MYLIP	3	8785169..8798213	105.416	0.563311	1.47766	0.00726881	0.0856192	1	ENSMGAG00000002958
HS3ST2	16	complement(7327934..7328580)	0.605948	-2.2461	-4.74397	0.00732665	0.0862285	1	ENSMGAG00000006773
GCNT1	Z	39646289..39647867	10.4977	0.700247	1.62478	0.00733569	0.0862631	1	ENSMGAG00000006069
SLC26A3	1	complement(14827495..14837867)	0.174901	-2.14474	-4.42211	0.00736136	0.0863988	1	ENSMGAG00000009839
HIVEP2	2	complement(54331493..54354648)	0.164007	1.46606	2.76266	0.00736889	0.0863988	1	ENSMGAG00000012956
BRD7	13	6302712..6317817	33.1708	0.822871	1.76892	0.00737123	0.0863988	1	ENSMGAG00000004779
MFNG	1	complement(50119058..50129102)	0.254684	6.61668	98.1342	0.00737752	0.0863988	1	ENSMGAG00000012553
NSD2	4	complement(66936163..66995378)	10.857	0.786376	1.72474	0.00737782	0.0863988	1	ENSMGAG00000013051
BST1	4	complement(60035665..60046398)	45.908	0.649995	1.56916	0.00742005	0.086797	1	ENSMGAG00000012635
AKAP13	12	complement(13948440..14071638)	1.51473	-0.709979	-1.63578	0.00742412	0.086797	1	ENSMGAG00000008836
FGL1	4	45243869..45254645	5.01216	1.18272	2.27005	0.00746548	0.0872085	1	ENSMGAG00000011521
TRPC7	15	14799738..14840173	0.818467	1.31463	2.48739	0.00748156	0.087324	1	ENSMGAG00000007979
WDFY2	1	complement(172337398..172370817)	4.13186	-1.15446	-2.226	0.00750489	0.0875174	1	ENSMGAG00000015028
gene:ENSMGAG00000010223	4	32831089..32840450	0.972007	2.37213	5.17703	0.00751052	0.0875174	1	ENSMGAG00000010223
SLITRK6	1	complement(155840153..155842672)	0.0761815	3.1321	8.76709	0.00753027	0.0876751	1	ENSMGAG00000014924
gene:ENSMGAG00000014253	1	83048105..83052733	0.187917	-3.94066	-15.3553	0.00754614	0.0877875	1	ENSMGAG00000014253
ARHGAP15	7	34540045..34871426	0.756704	1.46283	2.75649	0.00755406	0.0877921	1	ENSMGAG00000012621
PAQR7	25	3063606..3065635	5.36833	-1.062	-2.08782	0.00755941	0.0877921	1	ENSMGAG00000002809
SLC1A4	2	complement(7551920..7574459)	6.68065	-0.782757	-1.72042	0.00756518	0.0877921	1	ENSMGAG00000004682
AKAP6	5	36295240..36399446	0.0555781	6.63614	99.4666	0.00757419	0.0878246	1	ENSMGAG00000017059
PEF1	25	5012005..5014074	48.6954	-0.744203	-1.67505	0.00758819	0.0878783	1	ENSMGAG00000017021
LIPA	8	complement(21584138..21594709)	66.1723	0.591454	1.50676	0.00759127	0.0878783	1	ENSMGAG00000008364
ADAMTSL3	12	11449824..11547736	0.189628	1.5401	2.90815	0.00759757	0.0878792	1	ENSMGAG00000007972
FAM126B	7	complement(11502847..11523975)	4.34716	0.887498	1.84996	0.0076115	0.0879676	1	ENSMGAG00000007746
CHORDC1	1	complement(195604456..195613063)	18.4523	0.801218	1.74257	0.00761767	0.0879676	1	ENSMGAG00000015217
SLC22A3	2	complement(46588088..46610947)	0.129335	-2.94083	-7.67853	0.00767708	0.0885812	1	ENSMGAG00000012396
ZDHHC9	9	1588294..1592714	54.2866	-0.684416	-1.60705	0.00770993	0.0887686	1	ENSMGAG00000001953
GUF1	4	complement(50444255..50459724)	8.6088	0.744804	1.67575	0.00770998	0.0887686	1	ENSMGAG00000012118
RAPGEF5	6	complement(31115713..31234182)	1.55869	-1.02896	-2.04055	0.00771556	0.0887686	1	ENSMGAG00000010394
GET4	16	2224921..2231099	38.1892	0.545387	1.45941	0.00771847	0.0887686	1	ENSMGAG00000002172
KIAA0232	4	63236506..63304997	3.83326	0.957426	1.94184	0.00775806	0.0891514	1	ENSMGAG00000012807
TGM2	22	11322503..11330631	6.06286	-1.12193	-2.17638	0.0077648	0.0891563	1	ENSMGAG00000007887
SERPING1	5	17010444..17013187	26.8574	-0.744176	-1.67502	0.00777632	0.0892161	1	ENSMGAG00000009628
COQ8A	2	complement(12071364..12093280)	28.9532	-0.744834	-1.67578	0.00778996	0.0892527	1	ENSMGAG00000005931
EFEMP1	2	2264911..2279567	0.77979	1.5895	3.00946	0.00779215	0.0892527	1	ENSMGAG00000001940
TMEM163	7	complement(32083385..32119176)	0.332063	-6.82897	-113.69	0.00781746	0.08947	1	ENSMGAG00000012429
gene:ENSMGAG00000014549	1	112711765..112759324	13.4346	1.23339	2.35118	0.00782581	0.0894931	1	ENSMGAG00000014549
SBNO1	17	5212596..5236735	17.7305	0.870813	1.82869	0.00784125	0.0895971	1	ENSMGAG00000003274
KDR	4	47913982..47940568	0.0430117	-4.33618	-20.1985	0.00788882	0.0900677	1	ENSMGAG00000011768
gene:ENSMGAG00000003453	28	complement(2352524..2355790)	2.49446	-1.41603	-2.66851	0.00789751	0.0900941	1	ENSMGAG00000003453
LRRK1	12	17527230..17591965	0.03664	6.515	91.4556	0.00792266	0.0903081	1	ENSMGAG00000009400
R3HDM1	7	32330062..32371114	16.5419	0.705808	1.63106	0.00793734	0.0904025	1	ENSMGAG00000012461
PUM3	Z	complement(29086741..29118067)	16.6592	0.982423	1.97578	0.00794431	0.090409	1	ENSMGAG00000002255
gene:ENSMGAG00000013334	1	complement(60591983..60598367)	5.09231	1.2303	2.34615	0.00795356	0.0904414	1	ENSMGAG00000013334
DIRC2	7	27871610..27911870	9.56737	-0.703947	-1.62895	0.00796452	0.0904931	1	ENSMGAG00000012014
BTBD8	10	complement(14880328..14893303)	8.38425	1.00068	2.00094	0.00798283	0.0905579	1	ENSMGAG00000008284
UAP1	10	7167817..7171630	7.7012	-0.876947	-1.83648	0.00798305	0.0905579	1	ENSMGAG00000005073
PTPN7	28	complement(384747..388630)	0.436911	2.5147	5.71478	0.00799355	0.0906043	1	ENSMGAG00000001091
EYA1	3	complement(67175851..67256462)	0.0920047	6.51471	91.4371	0.00804079	0.0909935	1	ENSMGAG00000011470
POFUT1	22	11020303..11023998	37.9701	-0.576736	-1.49147	0.00804127	0.0909935	1	ENSMGAG00000007502
PLCG1	22	5124782..5142360	204.492	-0.581164	-1.49606	0.00804722	0.0909935	1	ENSMGAG00000003334
RNF182	3	complement(7893124..7893861)	0.424913	-2.21332	-4.6374	0.00806393	0.0911095	1	ENSMGAG00000015403
BMPR1B	4	40533231..40716983	39.799	-0.571862	-1.48644	0.00807496	0.091134	1	ENSMGAG00000011094
PSTPIP2	Z	2269901..2276482	0.241783	3.17589	9.03728	0.008079	0.091134	1	ENSMGAG00000001515
HTR7	8	complement(21825442..21848884)	0.320106	-6.86303	-116.407	0.00810561	0.091337	1	ENSMGAG00000008444
COL6A1	7	complement(540032..559240)	0.0688146	3.30431	9.87864	0.00810993	0.091337	1	ENSMGAG00000001789
gene:ENSMGAG00000005892	9	complement(12042462..12058219)	0.630436	-1.24884	-2.3765	0.00813459	0.091482	1	ENSMGAG00000005892
ATAD5	20	complement(8440601..8454988)	1.51128	1.20264	2.3016	0.00813977	0.091482	1	ENSMGAG00000008046
UBE3A	1	139652459..139673178	32.1527	0.841892	1.7924	0.00814224	0.091482	1	ENSMGAG00000014772
TRAPPC8	3	complement(55982929..56024927)	8.54333	0.795374	1.73553	0.0081877	0.0919197	1	ENSMGAG00000010558
gene:ENSMGAG00000014521	1	111763066..111772784	12.5588	0.879117	1.83925	0.00821584	0.0921623	1	ENSMGAG00000014521
ARHGAP28	3	complement(49025068..49095153)	1.2506	-1.25902	-2.39333	0.0082246	0.0921873	1	ENSMGAG00000009369
HMMR	15	complement(6293678..6306324)	1.42525	1.02554	2.03572	0.00827919	0.0926921	1	ENSMGAG00000002522
gene:ENSMGAG00000014528	1	complement(111501558..111520137)	0.0986733	-2.65246	-6.2874	0.00828276	0.0926921	1	ENSMGAG00000014528
SS18	3	complement(53609995..53649565)	49.9883	0.592032	1.50737	0.00829617	0.0927446	1	ENSMGAG00000010358
ATP6V1C1	3	80076673..80093880	51.9556	0.750415	1.68228	0.00830059	0.0927446	1	ENSMGAG00000012335
SLIT3	15	3978844..4165533	0.108275	-2.31991	-4.99302	0.00830856	0.0927603	1	ENSMGAG00000002113
gene:ENSMGAG00000009749	4	31663804..31675147	1.36668	-0.9478	-1.92893	0.00832626	0.0928081	1	ENSMGAG00000009749
gene:ENSMGAG00000007685	14	11271373..11308487	0.0807652	3.35541	10.2348	0.00833214	0.0928081	1	ENSMGAG00000007685
gene:ENSMGAG00000009657	6	24252334..24374765	2.96091	-0.889532	-1.85257	0.00833724	0.0928081	1	ENSMGAG00000009657
PDCD5	13	9740373..9743347	90.4435	0.657408	1.57725	0.00834489	0.0928081	1	ENSMGAG00000005543
FADS6	20	complement(10662167..10665783)	5.29488	-1.1059	-2.15233	0.0083457	0.0928081	1	ENSMGAG00000009229
SIPA1L2	2	40019525..40095989	0.647104	1.12974	2.18819	0.00837313	0.0930133	1	ENSMGAG00000011963
gene:ENSMGAG00000010306	7	complement(19432289..19451081)	7.18702	0.801158	1.7425	0.00837732	0.0930133	1	ENSMGAG00000010306
EDRF1	8	35562529..35584735	4.96266	0.760918	1.69457	0.00840271	0.093158	1	ENSMGAG00000011712
MECOM	11	20351371..20384570	0.065736	6.47936	89.2242	0.00840354	0.093158	1	ENSMGAG00000010302
gene:ENSMGAG00000008811	22	complement(11732881..11779349)	194.647	0.505334	1.41945	0.00843938	0.0934819	1	ENSMGAG00000008811
MRPS26	4	72717638..72719844	75.2854	-0.643413	-1.56202	0.00845759	0.0936102	1	ENSMGAG00000013227
GLB1L	GL427729.1	complement(9172..12717)	7.61545	-0.80521	-1.7474	0.00846979	0.0936717	1	ENSMGAG00000011780
PTPN4	7	26742085..26804054	5.24174	0.910425	1.8796	0.00850847	0.094026	1	ENSMGAG00000011825
VANGL2	GL429727.1	complement(55858..57839)	1.09503	-1.50097	-2.83033	0.0085568	0.0944091	1	ENSMGAG00000010791
TTLL9	22	10917348..10927683	0.488299	-1.64377	-3.12481	0.00855913	0.0944091	1	ENSMGAG00000007298
HHIP	4	11247942..11317416	0.0820565	6.64091	99.7957	0.0085632	0.0944091	1	ENSMGAG00000003569
HYLS1	26	313261..317984	6.55229	-0.902982	-1.86993	0.00862159	0.0949787	1	ENSMGAG00000000854
ANKRD9	2	complement(9350573..9351442)	0.199405	-3.48945	-11.2313	0.00864153	0.0950322	1	ENSMGAG00000015923
PIK3R6	GL429739.1	84975..96109	0.0918034	6.42856	86.1371	0.00864217	0.0950322	1	ENSMGAG00000002970
gene:ENSMGAG00000014944	1	complement(161272819..161274455)	0.410117	6.50216	90.645	0.00864663	0.0950322	1	ENSMGAG00000014944
gene:ENSMGAG00000015595	16	13662416..13663297	0.239524	6.42864	86.1415	0.00865945	0.0950507	1	ENSMGAG00000015595
CCNO	Z	complement(17975217..17975966)	1186.47	-0.636899	-1.55498	0.00866177	0.0950507	1	ENSMGAG00000007451
LRG1	30	complement(2101963..2103348)	0.236011	6.48835	89.782	0.0086968	0.0953013	1	ENSMGAG00000002886
gene:ENSMGAG00000002021	2	2319760..2341633	32.9532	0.640291	1.55864	0.0086981	0.0953013	1	ENSMGAG00000002021
gene:ENSMGAG00000017003	7	complement(19861824..19909494)	1.03098	-1.62332	-3.08083	0.00870574	0.095311	1	ENSMGAG00000017003
COL18A1	7	complement(619874..649607)	2.40165	-0.736777	-1.66645	0.00873026	0.0955054	1	ENSMGAG00000001967
PPP2R2A	24	complement(516842..547960)	71.7621	0.566347	1.48077	0.00876695	0.0958325	1	ENSMGAG00000000768
gene:ENSMGAG00000002246	5	complement(4466783..4557416)	0.957422	-1.09608	-2.13773	0.00877992	0.0958417	1	ENSMGAG00000002246
CLYBL	1	complement(150230362..150335360)	5.4168	-0.840059	-1.79012	0.00878136	0.0958417	1	ENSMGAG00000014893
gene:ENSMGAG00000006759	13	complement(15446906..15480267)	0.0369916	-3.60724	-12.1867	0.00879175	0.095881	1	ENSMGAG00000006759
CD82	5	22643778..22659191	105.061	-0.563285	-1.47763	0.0088021	0.0959198	1	ENSMGAG00000010519
BTBD6	5	55074053..55076300	12.2319	-0.795055	-1.73514	0.00881587	0.0959958	1	ENSMGAG00000013496
gene:ENSMGAG00000016035	6	complement(23180295..23185025)	0.836311	1.25398	2.38499	0.00883734	0.0961554	1	ENSMGAG00000016035
CNOT7	4	45574623..45594051	55.8009	0.709186	1.63488	0.00886471	0.096379	1	ENSMGAG00000011596
LMBRD2	Z	complement(11428034..11454517)	7.83234	0.902836	1.86974	0.00887657	0.0964337	1	ENSMGAG00000004137
DDX10	1	complement(187740443..187780746)	11.0128	0.719583	1.64671	0.00890711	0.0966911	1	ENSMGAG00000015145
EFCAB1	6	complement(22949392..22955421)	3.6486	-1.07193	-2.10225	0.00892821	0.0967012	1	ENSMGAG00000008769
CDCA7L	6	complement(31034982..31053224)	30.8681	0.610005	1.52626	0.00893198	0.0967012	1	ENSMGAG00000010378
TGDS	1	152302031..152317749	9.16958	0.763921	1.6981	0.00893484	0.0967012	1	ENSMGAG00000014914
STARD4	Z	49046921..49049200	19.2356	0.887652	1.85016	0.00893543	0.0967012	1	ENSMGAG00000008766
SYNDIG1	2	15505537..15554015	0.894573	-2.24738	-4.74819	0.00894754	0.0967581	1	ENSMGAG00000006942
SGSH	20	complement(5484799..5486614)	16.5384	-0.764236	-1.69847	0.00895774	0.0967944	1	ENSMGAG00000006094
FES	12	20285579..20290697	0.279776	1.53254	2.89294	0.00898041	0.0969651	1	ENSMGAG00000010444
FAM126A	6	complement(31381408..31401960)	63.661	0.53052	1.44445	0.00900863	0.0971838	1	ENSMGAG00000010430
gene:ENSMGAG00000010981	3	61118318..61121270	1.429	1.93363	3.82015	0.00901443	0.0971838	1	ENSMGAG00000010981
APMAP	2	complement(15619601..15629745)	255.476	-0.520752	-1.4347	0.00902934	0.0972703	1	ENSMGAG00000006955
gene:ENSMGAG00000005569	9	complement(11260092..11266274)	0.116269	3.93734	15.3199	0.00903966	0.0972989	1	ENSMGAG00000005569
TRAPPC5	GL428606.1	complement(828..1391)	26.1682	-0.74223	-1.67276	0.00904578	0.0972989	1	ENSMGAG00000016176
TM6SF1	12	11106569..11124598	0.58686	1.59811	3.02747	0.00908878	0.0976871	1	ENSMGAG00000007791
MLH3	5	complement(39679547..39697011)	3.63594	0.938927	1.9171	0.00911786	0.0978343	1	ENSMGAG00000012735
ARSJ	4	38544560..38584053	0.117882	6.4201	85.6336	0.00912147	0.0978343	1	ENSMGAG00000010871
gene:ENSMGAG00000007546	17	8469510..8470461	325.51	-0.577528	-1.49229	0.00912326	0.0978343	1	ENSMGAG00000007546
SPCS2	1	178626657..178627345	53.6635	-0.687258	-1.61022	0.00913066	0.0978394	1	ENSMGAG00000015297
gene:ENSMGAG00000011389	4	complement(43306533..43333004)	0.389982	1.07502	2.10674	0.00914289	0.0978962	1	ENSMGAG00000011389
NAP1L4	5	13114874..13139730	44.3368	0.809084	1.7521	0.00919114	0.0983382	1	ENSMGAG00000007748
MAGI1	14	complement(14713331..14797173)	0.52051	-1.13262	-2.19257	0.00924326	0.098821	1	ENSMGAG00000009228
ZNF507	13	9642421..9655567	3.69893	1.14791	2.21593	0.0092598	0.0988736	1	ENSMGAG00000005461
gene:ENSMGAG00000004655	23	complement(4270652..4274341)	1.51982	-1.52829	-2.88444	0.00926218	0.0988736	1	ENSMGAG00000004655
SLC7A4	17	complement(10650334..10653005)	2.97891	-0.906876	-1.87498	0.0093459	0.099692	1	ENSMGAG00000009499
ATAD2	3	complement(88729099..88758456)	4.16791	0.706435	1.63177	0.00936369	0.0997898	1	ENSMGAG00000012599
SPTLC1	Z	complement(47174188..47204703)	61.9627	0.73232	1.66131	0.0093692	0.0997898	1	ENSMGAG00000006652
CDC42BPB	5	complement(51992496..52054180)	11.7795	0.688279	1.61136	0.00940544	0.100058	1	ENSMGAG00000013377
CCKBR	1	complement(202387395..202388536)	0.372768	-2.67914	-6.40476	0.0094086	0.100058	1	ENSMGAG00000007144
ARHGAP25	24	complement(273692..289498)	2.51723	-0.764389	-1.69865	0.00941925	0.100096	1	ENSMGAG00000000665
WWP1	3	73537131..73598518	3.24309	0.756321	1.68918	0.00947037	0.100552	1	ENSMGAG00000011760
gene:ENSMGAG00000004364	12	3890303..3935762	1.63659	0.891821	1.85552	0.00947632	0.100552	1	ENSMGAG00000004364
TDRD3	1	complement(168645375..168714256)	20.0179	1.01227	2.01708	0.00949081	0.10063	1	ENSMGAG00000014961
SCNN1B	16	complement(7261176..7269498)	0.113014	-6.6459	-100.142	0.00949886	0.10064	1	ENSMGAG00000006682
SYTL3	2	53534929..53559932	0.166102	2.38422	5.22062	0.00954136	0.101014	1	ENSMGAG00000012884
KATNBL1	5	31118134..31123886	10.2122	0.786615	1.72502	0.00955224	0.101053	1	ENSMGAG00000012067
HYDIN	13	complement(1179361..1281651)	0.0132927	6.37753	83.1437	0.00956623	0.101126	1	ENSMGAG00000001344
GPCPD1	2	complement(16593131..16626194)	11.2388	0.740969	1.6713	0.00960062	0.101413	1	ENSMGAG00000007629
STMN4	2	110877504..110879341	0.260477	3.93741	15.3207	0.00961431	0.101482	1	ENSMGAG00000017031
UCHL1	4	complement(51525943..51532103)	699.611	-0.511198	-1.42523	0.00963221	0.101595	1	ENSMGAG00000012194
MCOLN3	10	17164847..17176164	0.101717	3.02397	8.13406	0.00966358	0.10185	1	ENSMGAG00000008983
PPP1R26	19	7979613..7982414	2.39236	0.835822	1.78487	0.00974886	0.102612	1	ENSMGAG00000007382
CEP112	20	complement(7481765..7622922)	4.97369	0.781967	1.71947	0.00975047	0.102612	1	ENSMGAG00000007230
gene:ENSMGAG00000010748	6	34176767..34272043	2.22127	0.989759	1.98585	0.00978154	0.102863	1	ENSMGAG00000010748
gene:ENSMGAG00000012350	4	52365262..52396966	0.135318	6.33455	80.7029	0.00982196	0.103211	1	ENSMGAG00000012350
gene:ENSMGAG00000006733	4	complement(23252491..23266261)	0.399703	-1.61033	-3.05321	0.00983695	0.103292	1	ENSMGAG00000006733
TMEFF2	7	complement(8232336..8339348)	19.8006	-0.934833	-1.91167	0.00985591	0.103414	1	ENSMGAG00000006692
ENDOG	19	5443733..5445856	29.9721	-0.722649	-1.65021	0.00988154	0.103567	1	ENSMGAG00000004558
gene:ENSMGAG00000003021	12	1924559..1934298	70729.1	-0.503925	-1.41807	0.00988848	0.103567	1	ENSMGAG00000003021
RPS6KA1	GL428891.1	42981..65045	5.24058	-0.676897	-1.5987	0.00989255	0.103567	1	ENSMGAG00000009480
POMC	2	110903314..110904882	1.25654	1.56736	2.96362	0.00991698	0.103746	1	ENSMGAG00000014142
gene:ENSMGAG00000017275	12	complement(20172055..20188990)	17.6868	0.77669	1.7132	0.00992679	0.103772	1	ENSMGAG00000017275
gene:ENSMGAG00000001467	30	881341..882398	5.23877	-0.877119	-1.8367	0.00997526	0.104201	1	ENSMGAG00000001467
gene:ENSMGAG00000017393	14	complement(17501125..17502572)	2.27293	2.01413	4.03937	0.0099826	0.104201	1	ENSMGAG00000017393
XYLT2	20	complement(10525327..10533943)	5.69726	-0.81153	-1.75507	0.0100024	0.104331	1	ENSMGAG00000009154
gene:ENSMGAG00000014425	1	complement(95859073..95861555)	10.3508	-1.0041	-2.00569	0.0100112	0.104345	1	ENSMGAG00000014425
HCLS1	1	77519..100231	0.124011	2.71073	6.54653	0.0100525	0.104699	1	ENSMGAG00000002363
ASPH	3	complement(63255126..63337791)	71.8279	0.774719	1.71086	0.0100911	0.105023	1	ENSMGAG00000011139
gene:ENSMGAG00000007618	20	8141101..8162269	1.33538	1.00327	2.00453	0.010134	0.105233	1	ENSMGAG00000007618
PTTG1IP	11	4670778..4674336	30.2551	-0.787196	-1.72572	0.010135	0.105233	1	ENSMGAG00000003911
gene:ENSMGAG00000004661	14	3968167..4044761	1.36093	-0.910832	-1.88013	0.0101354	0.105233	1	ENSMGAG00000004661
gene:ENSMGAG00000017044	Z	15780040..15780865	452.742	0.505982	1.42009	0.0101411	0.105233	1	ENSMGAG00000017044
PTCD2	Z	complement(27620838..27640300)	8.04384	0.794413	1.73437	0.0101632	0.105352	1	ENSMGAG00000005033
gene:ENSMGAG00000009396	GL428696.1	complement(2..2964)	0.196351	2.90453	7.48772	0.0101674	0.105352	1	ENSMGAG00000009396
SMC1B	1	complement(70083788..70118698)	0.0505223	6.28826	78.1547	0.0101941	0.105528	1	ENSMGAG00000013821
EXOC3L4	5	52190614..52206616	12.3628	-0.705407	-1.6306	0.0101994	0.105528	1	ENSMGAG00000013393
KRAS	1	73152983..73176383	29.7581	0.797452	1.73803	0.01023	0.105722	1	ENSMGAG00000013673
gene:ENSMGAG00000014854	1	complement(144764171..144795752)	1.67956	0.768858	1.70392	0.0102331	0.105722	1	ENSMGAG00000014854
SMS	1	complement(126198921..126230424)	117.669	0.512254	1.42628	0.0102799	0.106128	1	ENSMGAG00000014657
AFAP1L1	15	complement(8122575..8129730)	0.0844134	6.28883	78.1856	0.0102968	0.106224	1	ENSMGAG00000003323
DUSP22	3	13742854..13769365	16.2771	0.628708	1.54618	0.0104097	0.107239	1	ENSMGAG00000004393
LIMK1	21	838063..843307	2.39143	-0.898386	-1.86398	0.0104103	0.107239	1	ENSMGAG00000002030
FSHR	2	complement(10014116..10089524)	16.3837	-0.610169	-1.52644	0.0104199	0.10726	1	ENSMGAG00000005711
RAB11FIP2	8	complement(32246145..32274588)	7.94752	0.679556	1.60165	0.0104397	0.107385	1	ENSMGAG00000011281
gene:ENSMGAG00000014648	1	complement(125375373..125389987)	16.6308	0.866016	1.82262	0.0104773	0.107693	1	ENSMGAG00000014648
gene:ENSMGAG00000012102	6	complement(49075041..49079515)	0.107765	3.08645	8.49404	0.0104968	0.107815	1	ENSMGAG00000012102
gene:ENSMGAG00000016386	Z	14663213..14667661	5.42538	0.900851	1.86717	0.0105078	0.107839	1	ENSMGAG00000016386
ELMSAN1	5	26942458..26959761	1.34086	0.935324	1.91232	0.0105184	0.107839	1	ENSMGAG00000011652
TMEM9	28	946689..949124	41.6086	-0.771164	-1.70665	0.0105268	0.107839	1	ENSMGAG00000002056
gene:ENSMGAG00000016478	Z	8973837..9088771	1.71357	0.829006	1.77646	0.0105362	0.107839	1	ENSMGAG00000016478
MCM5	1	complement(53080415..53088370)	10.0989	-0.685951	-1.60876	0.0105372	0.107839	1	ENSMGAG00000012730
DIAPH2	9	complement(5416057..5530411)	16.8222	0.781247	1.71862	0.0105578	0.107903	1	ENSMGAG00000004346
gene:ENSMGAG00000014009	2	101379177..101383466	4.12633	-0.99947	-1.99927	0.0105588	0.107903	1	ENSMGAG00000014009
BRDT	10	complement(14933377..14950440)	116.386	0.91152	1.88103	0.0105915	0.108159	1	ENSMGAG00000008323
ESCO2	2	complement(110623435..110634410)	27.1092	-0.685939	-1.60875	0.0106061	0.108229	1	ENSMGAG00000014122
VDAC1	15	15884386..15893492	40.9451	0.566845	1.48128	0.0106261	0.108305	1	ENSMGAG00000008470
gene:ENSMGAG00000013764	2	83237068..83254357	1.48477	1.38743	2.61613	0.0106288	0.108305	1	ENSMGAG00000013764
gene:ENSMGAG00000010469	5	complement(59592856..59603235)	0.100671	-6.73212	-106.309	0.0106493	0.108415	1	ENSMGAG00000010469
DIP2A	7	333654..415248	2.43362	0.632197	1.54992	0.0106612	0.108415	1	ENSMGAG00000001433
gene:ENSMGAG00000016742	7	15524023..15542277	0.0451159	3.2926	9.79878	0.0106626	0.108415	1	ENSMGAG00000016742
PKHD1	2	113494681..113725359	0.0164221	6.30022	78.8052	0.0106744	0.108457	1	ENSMGAG00000014240
TAAR1	2	58807119..58808111	0.195168	6.31809	79.7873	0.0107338	0.108981	1	ENSMGAG00000015866
PDGFRL	4	complement(45404168..45416177)	3.27444	0.996067	1.99455	0.0107885	0.109395	1	ENSMGAG00000011556
AGPS	7	complement(16127087..16167456)	16.5445	0.696229	1.62026	0.01079	0.109395	1	ENSMGAG00000009510
ARID4A	5	complement(57665421..57708375)	5.444	0.948236	1.92951	0.0108259	0.109486	1	ENSMGAG00000013615
LRPAP1	4	65414150..65423690	114.198	0.788591	1.72739	0.0108261	0.109486	1	ENSMGAG00000012902
AGPAT2	19	8005766..8012213	122.275	-0.565573	-1.47998	0.0108332	0.109486	1	ENSMGAG00000007421
SLC26A8	28	complement(94802..127231)	0.653468	1.33787	2.52778	0.0108369	0.109486	1	ENSMGAG00000000733
gene:ENSMGAG00000003140	5	complement(6581426..6584323)	13.6832	-0.681264	-1.60354	0.0108377	0.109486	1	ENSMGAG00000003140
SZT2	10	20518102..20572025	1.72112	-0.664269	-1.58477	0.0108598	0.10963	1	ENSMGAG00000009792
gene:ENSMGAG00000016635	Z	25043671..25063008	17.3695	0.724976	1.65287	0.0108867	0.109783	1	ENSMGAG00000016635
COL28A1	6	complement(25028999..25083370)	0.408054	1.29005	2.44536	0.0108923	0.109783	1	ENSMGAG00000009768
CRYZ	10	complement(30902337..30909300)	11.549	-0.675473	-1.59712	0.0108983	0.109783	1	ENSMGAG00000012143
HERC4	8	11868837..11896928	14.9396	0.636422	1.55447	0.0109264	0.109988	1	ENSMGAG00000003907
FAM69C	3	41339309..41349507	0.186315	-6.60277	-97.1924	0.0109535	0.110067	1	ENSMGAG00000008201
BCKDHB	2	complement(82637811..82741253)	16.4788	-0.680563	-1.60276	0.0109576	0.110067	1	ENSMGAG00000013752
GALM	2	16325200..16345122	6.20266	-0.817746	-1.76265	0.0109677	0.110067	1	ENSMGAG00000007363
gene:ENSMGAG00000016998	8	complement(22274888..22277881)	2.49388	1.27202	2.415	0.0109706	0.110067	1	ENSMGAG00000016998
EPRS	2	18678569..18714529	18.9696	0.77615	1.71255	0.0109799	0.110067	1	ENSMGAG00000009215
gene:ENSMGAG00000011120	6	39007213..39072684	1.47831	-1.03394	-2.04761	0.010981	0.110067	1	ENSMGAG00000011120
ZNF521	3	complement(53245872..53270194)	0.992401	0.942409	1.92173	0.0110223	0.110403	1	ENSMGAG00000010352
gene:ENSMGAG00000014446	1	96885072..96904797	1.4278	1.16687	2.24524	0.0110481	0.110583	1	ENSMGAG00000014446
PSMD2	11	15882785..15887801	22.2059	-0.708818	-1.63446	0.0110693	0.110699	1	ENSMGAG00000017210
RASA2	11	9971338..10007791	8.79328	0.94652	1.92722	0.0110754	0.110699	1	ENSMGAG00000006040
DEK	3	7540919..7556003	36.1042	0.766083	1.70065	0.0110945	0.110812	1	ENSMGAG00000002638
DCN	1	complement(44792707..44826858)	0.0939286	3.29223	9.79625	0.0111246	0.111034	1	ENSMGAG00000011286
STAT4	7	complement(7942038..7981172)	0.160152	2.45781	5.49382	0.0111515	0.111223	1	ENSMGAG00000016413
DPYD	10	12068540..12312740	8.91562	0.709835	1.63562	0.011202	0.111648	1	ENSMGAG00000007264
ARMT1	2	50186468..50190427	24.7961	0.642229	1.56074	0.0112142	0.111673	1	ENSMGAG00000012685
gene:ENSMGAG00000004762	22	6862513..6889073	2.87416	0.720237	1.64745	0.0112203	0.111673	1	ENSMGAG00000004762
SERPINB1	3	complement(14988394..14994886)	0.150691	6.18651	72.8322	0.0112647	0.112037	1	ENSMGAG00000004352
gene:ENSMGAG00000016781	GL424620.1	complement(4163..5160)	55.1662	-0.738662	-1.66863	0.0112949	0.112214	1	ENSMGAG00000016781
gene:ENSMGAG00000017211	5	complement(37726482..37746959)	7.90555	0.813305	1.75723	0.0113051	0.112214	1	ENSMGAG00000017211
PRDM15	1	complement(114807599..114837165)	2.95449	0.800304	1.74147	0.0113129	0.112214	1	ENSMGAG00000014568
SLC25A32	3	complement(80200916..80211175)	26.2479	0.646353	1.56521	0.0113144	0.112214	1	ENSMGAG00000012337
CLUL1	3	complement(51430347..51439760)	0.124056	6.18645	72.8295	0.0113232	0.112222	1	ENSMGAG00000009793
gene:ENSMGAG00000016991	Z	28842171..28864851	109.19	0.980495	1.97314	0.0113559	0.112448	1	ENSMGAG00000016991
CCDC88C	5	complement(46335966..46414254)	0.75325	1.4852	2.79957	0.0113619	0.112448	1	ENSMGAG00000013084
IL17RD	14	complement(8805495..8955433)	2.93578	0.779408	1.71643	0.011391	0.112567	1	ENSMGAG00000006214
gene:ENSMGAG00000005701	12	7291574..7334214	5.02593	0.967203	1.95505	0.0114002	0.112567	1	ENSMGAG00000005701
CDK1	8	8243366..8250070	11.2462	-0.847282	-1.79911	0.0114074	0.112567	1	ENSMGAG00000002968
CH25H	8	complement(21577179..21578003)	1.52255	1.76266	3.39323	0.0114108	0.112567	1	ENSMGAG00000015329
ELOVL1	10	complement(20462054..20465952)	92.6356	-0.528648	-1.44258	0.0114137	0.112567	1	ENSMGAG00000009781
SLC43A2	21	complement(5706905..5731004)	8.22697	-0.778807	-1.71571	0.0114391	0.112739	1	ENSMGAG00000005172
gene:ENSMGAG00000013935	2	92748944..92757185	42.8711	-0.61077	-1.52707	0.011456	0.112752	1	ENSMGAG00000013935
LARGE2	5	complement(24608840..24623128)	6.00257	-0.721658	-1.64908	0.0114565	0.112752	1	ENSMGAG00000011066
PRICKLE1	1	complement(30567345..30576502)	0.477868	1.4038	2.64597	0.0114647	0.112755	1	ENSMGAG00000009435
gene:ENSMGAG00000009882	11	complement(17656798..17669809)	0.173727	-3.18146	-9.07225	0.0114852	0.11284	1	ENSMGAG00000009882
HIPK2	1	57141901..57225909	22.5917	-0.732704	-1.66175	0.0114894	0.11284	1	ENSMGAG00000013120
ARAP3	14	1832433..1845887	0.032779	3.36093	10.274	0.0115072	0.112866	1	ENSMGAG00000001948
RAPGEF4	7	complement(18075553..18209631)	2.99801	0.747091	1.67841	0.0115162	0.112866	1	ENSMGAG00000009870
INO80	5	complement(25192285..25243042)	2.26731	0.756927	1.68989	0.0115246	0.112866	1	ENSMGAG00000011164
PPP3CB	8	18841457..18872935	47.78	0.567114	1.48156	0.0115249	0.112866	1	ENSMGAG00000006623
NME3	16	13860195..13861989	46.239	-0.675588	-1.59725	0.0115346	0.112866	1	ENSMGAG00000009804
gene:ENSMGAG00000014808	1	140979849..140997999	0.0774761	3.36093	10.274	0.0115441	0.112866	1	ENSMGAG00000014808
KNDC1	8	complement(23762008..23785610)	0.0476805	6.29672	78.6142	0.0115479	0.112866	1	ENSMGAG00000009303
gene:ENSMGAG00000004062	9	4695542..4697108	0.244194	2.64295	6.24609	0.0115914	0.113213	1	ENSMGAG00000004062
gene:ENSMGAG00000009759	GL429179.1	complement(1066..2796)	0.370891	1.90452	3.74386	0.0116133	0.113348	1	ENSMGAG00000009759
ADGRD2	19	9439228..9458050	14.6023	-0.586119	-1.5012	0.0116283	0.113416	1	ENSMGAG00000008260
FLOT2	3	91620502..91643614	15.7287	-0.657061	-1.57687	0.0116665	0.113655	1	ENSMGAG00000012759
EVC2	4	complement(62501557..62562693)	1.64711	1.01825	2.02546	0.0116689	0.113655	1	ENSMGAG00000012725
gene:ENSMGAG00000006267	6	14333806..14388971	17.544	0.784109	1.72203	0.0117118	0.113995	1	ENSMGAG00000006267
DDX6	26	complement(5888184..5899152)	9.46894	0.696375	1.62043	0.0117431	0.11422	1	ENSMGAG00000004123
gene:ENSMGAG00000005850	15	complement(11188897..11198700)	0.329141	-2.41627	-5.33789	0.0117648	0.114266	1	ENSMGAG00000005850
ABHD11	21	complement(722010..724038)	8.80245	-0.765355	-1.69979	0.0117692	0.114266	1	ENSMGAG00000002220
STRBP	19	complement(8846177..8906339)	25.1606	0.696535	1.62061	0.011772	0.114266	1	ENSMGAG00000008101
CYTH4	1	49984222..50001078	0.235407	2.64291	6.24592	0.0117942	0.114403	1	ENSMGAG00000012600
NSUN2	3	28814974..28831262	14.5546	0.692098	1.61563	0.0118333	0.114702	1	ENSMGAG00000006349
gene:ENSMGAG00000009539	14	16353978..16371977	0.157952	6.18369	72.6901	0.0118443	0.114731	1	ENSMGAG00000009539
ELK3	1	46585711..46601042	21.0742	-0.670361	-1.59147	0.0118585	0.114789	1	ENSMGAG00000011496
gene:ENSMGAG00000006935	21	complement(7176255..7183298)	1.11843	1.25605	2.38841	0.0118776	0.114846	1	ENSMGAG00000006935
RNF6	1	184218866..184224047	161.868	0.570298	1.48483	0.0118806	0.114846	1	ENSMGAG00000015109
gene:ENSMGAG00000016590	1	127718699..127727465	10.3898	-0.880685	-1.84125	0.0119114	0.115005	1	ENSMGAG00000016590
gene:ENSMGAG00000001279	GL424225.1	complement(1..4898)	26.7103	-0.685222	-1.60795	0.0119133	0.115005	1	ENSMGAG00000001279
DLG3	9	complement(1887853..1951801)	1.94659	-0.908278	-1.8768	0.0119409	0.115192	1	ENSMGAG00000002336
KPNA3	1	complement(177989801..178023288)	25.5389	0.582009	1.49693	0.0119712	0.115332	1	ENSMGAG00000015020
gene:ENSMGAG00000002139	3	complement(3843995..3847298)	4.45526	-1.01829	-2.02552	0.0119717	0.115332	1	ENSMGAG00000002139
TMPRSS9	30	152299..164335	0.0851505	-3.21764	-9.30266	0.0121228	0.116708	1	ENSMGAG00000000721
gene:ENSMGAG00000004008	Z	complement(50202855..50261784)	6.21832	0.955737	1.93957	0.0121649	0.117033	1	ENSMGAG00000004008
TRMT12	9	4715617..4718224	4.11064	-0.809458	-1.75255	0.0122242	0.117486	1	ENSMGAG00000004174
SIRT2	GL425965.1	complement(3..1516)	152.507	-0.610287	-1.52656	0.0122286	0.117486	1	ENSMGAG00000016462
CALCA	5	10334532..10338115	0.8414	-1.75481	-3.37481	0.0122514	0.117595	1	ENSMGAG00000006766
SERPINF2	21	5794978..5800668	0.919607	-1.21067	-2.31445	0.0122566	0.117595	1	ENSMGAG00000005251
SOX6	5	complement(10938405..11187863)	1.52074	0.901438	1.86793	0.0122999	0.117931	1	ENSMGAG00000006785
PPM1K	4	complement(28189214..28199830)	15.9995	-0.622603	-1.53965	0.0123373	0.118174	1	ENSMGAG00000008373
DTL	2	complement(22306292..22328276)	0.5161	-1.61942	-3.07252	0.012342	0.118174	1	ENSMGAG00000009764
PLCL2	6	35186005..35191836	6.07762	0.802528	1.74415	0.0124131	0.118747	1	ENSMGAG00000010925
ESRRB	5	40297340..40333446	0.367698	1.80611	3.49698	0.0124236	0.118747	1	ENSMGAG00000012804
gene:ENSMGAG00000004256	21	4872588..4883067	3.08275	0.663755	1.5842	0.0124272	0.118747	1	ENSMGAG00000004256
CLGN	4	complement(10021419..10036785)	7.01895	0.820718	1.76629	0.0124567	0.118858	1	ENSMGAG00000002949
PIAS4	8	complement(32030769..32039743)	20.8119	-0.618786	-1.53558	0.0124715	0.118858	1	ENSMGAG00000011162
GPX4	30	2516311..2517478	843.714	-0.652163	-1.57152	0.012492	0.118858	1	ENSMGAG00000003788
CFAP57	10	20399325..20420001	0.0716838	-3.11441	-8.66026	0.0124958	0.118858	1	ENSMGAG00000009705
gene:ENSMGAG00000006469	GL425745.1	31..1348	15.1116	-0.691126	-1.61454	0.0124997	0.118858	1	ENSMGAG00000006469
MAST2	10	22234416..22290214	1.66963	-0.736839	-1.66652	0.0125112	0.118858	1	ENSMGAG00000010530
HES5	23	1460398..1462005	0.125905	6.13319	70.19	0.0125146	0.118858	1	ENSMGAG00000002009
HSPA4L	4	14722776..14740633	37.2185	0.582549	1.49749	0.0125229	0.118858	1	ENSMGAG00000004623
gene:ENSMGAG00000016733	Z	24928780..24971093	8.60563	0.712259	1.63837	0.0125257	0.118858	1	ENSMGAG00000016733
gene:ENSMGAG00000005414	19	complement(6053849..6055756)	21.6208	-0.701028	-1.62566	0.0125286	0.118858	1	ENSMGAG00000005414
SMARCB1	17	8374730..8385048	52.4839	-0.585028	-1.50007	0.0125313	0.118858	1	ENSMGAG00000007343
gene:ENSMGAG00000012457	4	complement(56764251..56776627)	13.0298	0.79506	1.73515	0.0125468	0.118925	1	ENSMGAG00000012457
CMKLR1	17	complement(6725080..6726153)	0.513432	1.773	3.41765	0.0125996	0.119346	1	ENSMGAG00000015475
CNDP1	3	complement(41282330..41294991)	5.48131	0.752367	1.68455	0.0126191	0.119448	1	ENSMGAG00000008124
gene:ENSMGAG00000017329	8	18337093..18345336	6.67107	0.828835	1.77625	0.0126377	0.119448	1	ENSMGAG00000017329
COPE	30	3093754..3098596	97.1711	-0.486013	-1.40057	0.0126386	0.119448	1	ENSMGAG00000004649
GALNT16	5	complement(29033588..29062947)	1.11101	-1.31085	-2.48088	0.0126442	0.119448	1	ENSMGAG00000011855
THUMPD2	2	complement(16582397..16589974)	4.41647	-0.775522	-1.71181	0.012707	0.119957	1	ENSMGAG00000007605
RRAGD	2	78978914..78991008	27.6357	0.60196	1.51778	0.0127151	0.119957	1	ENSMGAG00000013656
KIT	4	complement(47996348..48030760)	0.0347019	6.13921	70.4831	0.0127595	0.120295	1	ENSMGAG00000011800
VLDLR	Z	complement(29016297..29020716)	170.681	0.524862	1.4388	0.0127776	0.120372	1	ENSMGAG00000003673
OSTN	11	complement(13564935..13577233)	0.178728	-6.72318	-105.652	0.0127847	0.120372	1	ENSMGAG00000007388
EMILIN2	3	complement(50421622..50439155)	0.492742	1.04846	2.06832	0.0129248	0.12161	1	ENSMGAG00000009626
PDSS2	2	70353031..70395072	8.9924	-0.790918	-1.73018	0.012934	0.121616	1	ENSMGAG00000013514
SCMH1	25	1066787..1085974	13.0925	-0.759153	-1.6925	0.0129565	0.121746	1	ENSMGAG00000000902
gene:ENSMGAG00000008797	21	complement(10287469..10294484)	1.90317	-1.07277	-2.10347	0.0129994	0.122068	1	ENSMGAG00000008797
gene:ENSMGAG00000001333	19	complement(841395..847754)	0.317617	-1.73585	-3.33076	0.0130164	0.122146	1	ENSMGAG00000001333
CDR2	16	complement(9014151..9022764)	11.165	0.646326	1.56518	0.0130346	0.122236	1	ENSMGAG00000008116
gene:ENSMGAG00000015246	1	200114138..200572061	0.0402316	-4.46733	-22.1208	0.0130489	0.122289	1	ENSMGAG00000015246
AHSG	11	16147523..16153723	0.224159	-6.58973	-96.3177	0.0130622	0.122333	1	ENSMGAG00000009326
gene:ENSMGAG00000007557	4	26830601..26834662	2.76146	0.902116	1.8688	0.0130778	0.122397	1	ENSMGAG00000007557
LMBR1L	7	23535111..23538234	8.23677	-0.845898	-1.79738	0.0131318	0.122748	1	ENSMGAG00000008057
gene:ENSMGAG00000002123	25	2345168..2351645	3.49512	-0.918293	-1.88988	0.0131397	0.122748	1	ENSMGAG00000002123
gene:ENSMGAG00000016941	Z	complement(33161213..33177464)	3.53082	1.34969	2.54857	0.0131413	0.122748	1	ENSMGAG00000016941
gene:ENSMGAG00000005503	9	complement(11166640..11187341)	0.0941698	-6.80268	-111.637	0.0131524	0.122771	1	ENSMGAG00000005503
gene:ENSMGAG00000016681	1	162320682..162322021	16.6657	0.837506	1.78696	0.0132036	0.123098	1	ENSMGAG00000016681
USP15	1	34586486..34658549	16.9723	0.92527	1.89904	0.0132049	0.123098	1	ENSMGAG00000010065
TMTC2	1	complement(76178299..76312697)	20.5805	0.563619	1.47797	0.0132559	0.123492	1	ENSMGAG00000011121
ANAPC4	4	complement(56734894..56749842)	10.6706	0.764027	1.69822	0.0133678	0.124452	1	ENSMGAG00000012445
ST3GAL3	10	21013786..21157512	14.9721	-0.793975	-1.73384	0.0133787	0.124472	1	ENSMGAG00000009852
PDE8A	12	10912463..10945584	26.1814	0.812761	1.75657	0.0133946	0.124492	1	ENSMGAG00000007592
EIF5B	1	complement(77789571..77809393)	10.5751	0.983607	1.9774	0.0133986	0.124492	1	ENSMGAG00000014793
HSP90B1	1	complement(55750309..55759765)	1436.04	0.806179	1.74857	0.0134122	0.124536	1	ENSMGAG00000013000
SNX11	GL425398.1	complement(1557..4354)	24.1803	-0.657212	-1.57703	0.0134657	0.124951	1	ENSMGAG00000005549
PLAG1	3	complement(61198323..61200524)	2.79574	0.792273	1.7318	0.0134777	0.12498	1	ENSMGAG00000011002
SYPL1	1	complement(14148338..14152592)	0.196782	-3.97611	-15.7373	0.0134935	0.125045	1	ENSMGAG00000006809
JPH1	3	complement(68448134..68521485)	0.614724	1.58426	2.99855	0.0135072	0.12509	1	ENSMGAG00000011560
CCPG1	12	7688736..7704109	50.7768	0.988391	1.98397	0.0135216	0.125102	1	ENSMGAG00000005965
COL4A1	8	9638469..9749534	0.0616071	1.90576	3.74706	0.013532	0.125102	1	ENSMGAG00000014861
LRP12	3	complement(80801071..80821809)	16.1677	0.568251	1.48272	0.0135351	0.125102	1	ENSMGAG00000012372
RPLP0	17	9972673..9975012	1133.31	-0.541741	-1.45573	0.0136217	0.12582	1	ENSMGAG00000008894
gene:ENSMGAG00000014391	1	91595041..91621189	72.7593	0.529618	1.44355	0.0136626	0.126073	1	ENSMGAG00000014391
TPR	10	complement(445881..491409)	12.5488	1.05977	2.08459	0.0136669	0.126073	1	ENSMGAG00000001013
AURKA	22	12999327..13004967	6.86663	-0.707529	-1.633	0.013686	0.126141	1	ENSMGAG00000009205
PSTPIP1	12	complement(2463410..2495627)	0.140106	6.12627	69.8539	0.0136921	0.126141	1	ENSMGAG00000003310
SAMSN1	1	complement(103190468..103228727)	0.36686	1.82054	3.53213	0.0137096	0.126193	1	ENSMGAG00000014476
PLPP1	Z	complement(18061201..18107075)	9.24324	-1.17203	-2.25329	0.0137156	0.126193	1	ENSMGAG00000004007
MPHOSPH10	12	complement(5316282..5321886)	18.4642	0.964687	1.95164	0.0137793	0.126652	1	ENSMGAG00000004841
gene:ENSMGAG00000009859	8	24634167..24653055	0.0975681	-6.41989	-85.6209	0.0137888	0.126652	1	ENSMGAG00000009859
gene:ENSMGAG00000011367	4	complement(43261339..43275352)	24.9936	-0.626978	-1.54433	0.0137996	0.126652	1	ENSMGAG00000011367
TK2	13	11386792..11396191	38.2953	0.615161	1.53173	0.0138015	0.126652	1	ENSMGAG00000006431
CALML4	12	complement(19239902..19241623)	2.4213	-1.19815	-2.29445	0.0138141	0.126686	1	ENSMGAG00000010048
gene:ENSMGAG00000017144	GL429621.1	4..1335	0.128376	6.09745	68.4723	0.0138559	0.126987	1	ENSMGAG00000017144
BORA	1	complement(162251431..162288015)	1.79384	-0.7928	-1.73243	0.0138768	0.127096	1	ENSMGAG00000014950
gene:ENSMGAG00000004942	Z	complement(53983312..53986228)	6.45822	1.2011	2.29916	0.0139082	0.127274	1	ENSMGAG00000004942
SGPL1	8	complement(12951038..12970760)	11.1808	-0.671066	-1.59225	0.013924	0.127274	1	ENSMGAG00000005166
gene:ENSMGAG00000001219	7	213722..226621	5.56558	1.24526	2.37061	0.0139244	0.127274	1	ENSMGAG00000001219
MTHFD1L	2	49873409..49975158	1.81655	-1.10837	-2.15601	0.0139323	0.127274	1	ENSMGAG00000012662
ESAM	26	288668..290439	0.435604	2.06267	4.17758	0.0139621	0.127429	1	ENSMGAG00000000818
PLB1	2	complement(27582396..27651618)	0.0601593	2.61311	6.11821	0.0139672	0.127429	1	ENSMGAG00000010457
gene:ENSMGAG00000017338	26	complement(1298243..1313212)	0.522729	-2.84656	-7.19281	0.0140034	0.127676	1	ENSMGAG00000017338
FZD4	1	196867949..196869292	25.6509	-0.701503	-1.6262	0.0140259	0.127759	1	ENSMGAG00000015226
PIH1D3	4	complement(31611363..31618971)	1.44725	-1.03744	-2.05258	0.0140306	0.127759	1	ENSMGAG00000009625
gene:ENSMGAG00000004140	1	complement(4104697..4107043)	0.307862	-2.39521	-5.26052	0.0140991	0.128257	1	ENSMGAG00000004140
SEC63	2	69994228..70032128	48.9934	0.737016	1.66672	0.0141035	0.128257	1	ENSMGAG00000013499
RAP1GAP	1	81369727..81407899	0.805293	-1.07584	-2.10794	0.0141149	0.128279	1	ENSMGAG00000014170
gene:ENSMGAG00000016098	Z	complement(70814756..70817522)	0.579418	-2.6479	-6.26754	0.014153	0.128519	1	ENSMGAG00000016098
gene:ENSMGAG00000004519	22	complement(6427382..6460186)	43.5135	0.573942	1.48858	0.0141596	0.128519	1	ENSMGAG00000004519
PDE4B	10	29666456..29726309	0.607891	-1.26431	-2.40212	0.0141758	0.128583	1	ENSMGAG00000011887
INHA	7	complement(23207219..23210909)	1242.44	-0.481399	-1.3961	0.014195	0.128675	1	ENSMGAG00000011220
TMEM208	13	complement(1948391..1953416)	17.3353	-0.768175	-1.70311	0.0142131	0.128756	1	ENSMGAG00000002386
DUSP3	29	2740922..2745019	10.3814	-0.701248	-1.62591	0.0142251	0.128783	1	ENSMGAG00000002314
AMH	30	complement(1534494..1538390)	1.74648	-1.0933	-2.13361	0.014263	0.129021	1	ENSMGAG00000001892
ADGRG3	13	2471261..2474472	0.19388	2.31996	4.9932	0.0142697	0.129021	1	ENSMGAG00000003435
CARMIL2	13	complement(1690940..1720069)	0.0353489	6.01886	64.8423	0.0143506	0.129669	1	ENSMGAG00000002155
gene:ENSMGAG00000002850	30	complement(2089818..2092039)	6.34335	-0.834285	-1.78297	0.0144177	0.130044	1	ENSMGAG00000002850
TCIRG1	5	6315550..6321200	25.3438	-0.546231	-1.46027	0.0144188	0.130044	1	ENSMGAG00000004250
AFAP1L2	8	complement(30336390..30357763)	0.0829774	2.49507	5.63755	0.0144311	0.130044	1	ENSMGAG00000011077
gene:ENSMGAG00000008464	GL427684.1	127..769	18.9134	-0.723746	-1.65146	0.0144349	0.130044	1	ENSMGAG00000008464
CTSA	22	11389753..11394342	12902.5	-0.470346	-1.38544	0.0144642	0.130044	1	ENSMGAG00000008289
POT1	1	22155957..22219535	5.83005	0.757242	1.69026	0.0144729	0.130044	1	ENSMGAG00000008259
LINS1	12	complement(17375103..17383234)	1.25734	0.895326	1.86003	0.0144784	0.130044	1	ENSMGAG00000009350
GGNBP2	21	8478596..8490870	14.1971	0.648819	1.56788	0.0144813	0.130044	1	ENSMGAG00000007773
SMPD2	1	80011876..80015152	5.37342	-0.706307	-1.63162	0.014482	0.130044	1	ENSMGAG00000006821
P2RX7	17	5628240..5639405	0.16552	2.00353	4.0098	0.0144842	0.130044	1	ENSMGAG00000004032
FAT4	4	complement(34452412..34584685)	0.163535	-1.00102	-2.00142	0.0145415	0.130476	1	ENSMGAG00000010528
COL15A1	3	3570784..3652920	0.087271	2.26419	4.80383	0.0145766	0.130563	1	ENSMGAG00000001949
gene:ENSMGAG00000009157	5	complement(16163882..16219810)	3.91523	-0.793074	-1.73276	0.0145881	0.130563	1	ENSMGAG00000009157
DPP7	19	183210..200298	118.3	-0.499099	-1.41333	0.0145945	0.130563	1	ENSMGAG00000000894
B4GALT2	10	21204954..21207801	42.5783	-0.665511	-1.58613	0.0145966	0.130563	1	ENSMGAG00000009980
DNER	11	complement(9667061..9732549)	50.2812	-0.638298	-1.55649	0.0145974	0.130563	1	ENSMGAG00000005969
SLC22A18	5	complement(13156693..13205126)	12.5296	-0.813087	-1.75697	0.0146634	0.13107	1	ENSMGAG00000007786
ERBIN	Z	22671486..22729803	18.42	0.704451	1.62952	0.0146792	0.131129	1	ENSMGAG00000008915
PALMD	10	complement(11548092..11594478)	0.0877416	6.02308	65.032	0.0147145	0.131361	1	ENSMGAG00000007166
ERCC6	8	complement(20972834..21017319)	4.2337	0.795017	1.7351	0.0147318	0.131432	1	ENSMGAG00000008132
TTC13	2	complement(41509095..41549023)	6.50434	0.862179	1.81778	0.0147566	0.131566	1	ENSMGAG00000012145
gene:ENSMGAG00000017307	5	35491400..35497495	10.741	0.933257	1.90958	0.0147654	0.131566	1	ENSMGAG00000017307
gene:ENSMGAG00000009467	15	17728179..17746379	4.50134	0.658481	1.57842	0.0147904	0.131706	1	ENSMGAG00000009467
STK17A	6	52662672..52677048	19.721	0.701916	1.62666	0.0148329	0.13199	1	ENSMGAG00000012311
gene:ENSMGAG00000010873	10	complement(23683050..23697458)	1.72011	-1.50531	-2.83885	0.0148411	0.13199	1	ENSMGAG00000010873
CD164	2	69341512..69348277	17.3828	0.676694	1.59847	0.0148672	0.132058	1	ENSMGAG00000013470
GPRIN3	4	complement(15849734..15851959)	0.112823	2.26142	4.79465	0.0148674	0.132058	1	ENSMGAG00000016247
FABP5	3	71822842..71824068	0.515712	3.15712	8.92045	0.0148873	0.132072	1	ENSMGAG00000011650
gene:ENSMGAG00000005408	25	complement(5249655..5255508)	4.99921	-0.709279	-1.63499	0.0148877	0.132072	1	ENSMGAG00000005408
TNKS2	8	22183353..22203897	16.7609	0.54264	1.45664	0.0149106	0.13211	1	ENSMGAG00000008555
CDC37L1	Z	29686670..29693767	9.45807	0.775851	1.7122	0.0149106	0.13211	1	ENSMGAG00000005316
gene:ENSMGAG00000013228	5	48622809..48649597	71.0038	0.621757	1.53875	0.0149789	0.132632	1	ENSMGAG00000013228
CUL4B	9	16362814..16382337	14.3465	0.669374	1.59038	0.0150035	0.132717	1	ENSMGAG00000007563
ZHX1	3	complement(88706163..88708784)	6.12289	0.927592	1.9021	0.0150074	0.132717	1	ENSMGAG00000012584
DEPDC7	5	complement(740497..746817)	0.554699	-1.30074	-2.46355	0.015046	0.132915	1	ENSMGAG00000001332
gene:ENSMGAG00000013119	5	complement(46664628..46675763)	26.9658	0.748821	1.68042	0.0150486	0.132915	1	ENSMGAG00000013119
C15orf48	12	10546251..10548366	6.6093	0.902014	1.86867	0.0150748	0.133063	1	ENSMGAG00000007267
gene:ENSMGAG00000001131	25	complement(1286360..1290117)	60.9607	-0.532993	-1.44693	0.0151397	0.133553	1	ENSMGAG00000001131
ADGRL3	4	29491530..29587895	4.9265	-0.707691	-1.63319	0.0151585	0.133635	1	ENSMGAG00000008384
gene:ENSMGAG00000010689	11	complement(23008006..23016145)	0.177148	-2.9445	-7.69811	0.0151875	0.133726	1	ENSMGAG00000010689
CLEC16A	16	complement(9317840..9370787)	8.0322	0.725789	1.65381	0.015195	0.133726	1	ENSMGAG00000008324
SHMT1	16	complement(5414476..5418289)	4.0935	-0.814049	-1.75814	0.0151972	0.133726	1	ENSMGAG00000004925
gene:ENSMGAG00000017009	2	complement(16480354..16492842)	13.1252	0.839672	1.78964	0.0152151	0.133736	1	ENSMGAG00000017009
gene:ENSMGAG00000012030	3	76796935..76840635	11.1782	0.841471	1.79188	0.0152173	0.133736	1	ENSMGAG00000012030
RASSF3	1	35466947..35472499	112.106	0.495447	1.40976	0.0152359	0.133817	1	ENSMGAG00000010282
FHL1	9	3793383..3796729	4.08294	1.00803	2.01116	0.0152506	0.133851	1	ENSMGAG00000003498
ARL6	1	95685714..95704808	2.28776	-0.887072	-1.84942	0.0152588	0.133851	1	ENSMGAG00000014417
SLC44A5	10	complement(31012017..31049023)	0.0886383	2.80909	7.00842	0.015281	0.133962	1	ENSMGAG00000012156
gene:ENSMGAG00000002044	28	complement(902773..924444)	0.052047	-6.41519	-85.3423	0.0153218	0.134237	1	ENSMGAG00000002044
CYTIP	7	complement(38275578..38285267)	0.1273	6.04521	66.0375	0.0153836	0.134695	1	ENSMGAG00000012933
RAG2	5	complement(19790325..19791911)	0.132397	-6.45105	-87.4902	0.0154649	0.135322	1	ENSMGAG00000015796
PSMD12	20	complement(7938351..7945052)	109.464	0.525873	1.4398	0.0154848	0.135346	1	ENSMGAG00000007462
P4HA3	1	complement(203554921..203559782)	0.528811	-1.42358	-2.68251	0.0154867	0.135346	1	ENSMGAG00000015311
CIDEA	3	complement(46628571..46636760)	9.49115	0.817572	1.76244	0.0155036	0.13541	1	ENSMGAG00000008843
KIF13A	3	7677273..7746768	3.95957	0.658112	1.57802	0.0155626	0.135789	1	ENSMGAG00000002694
GALK2	12	10326493..10374326	3.22539	0.665766	1.58641	0.0155663	0.135789	1	ENSMGAG00000007213
gene:ENSMGAG00000007494	2	complement(16495295..16550518)	13.1908	0.70593	1.6312	0.0156651	0.136465	1	ENSMGAG00000007494
ICE2	12	4482682..4506824	4.3012	0.890214	1.85345	0.0156672	0.136465	1	ENSMGAG00000004508
NOL10	2	complement(101727165..101772272)	21.3337	0.653864	1.57338	0.0156889	0.136465	1	ENSMGAG00000014012
gene:ENSMGAG00000013956	1	79801005..79817143	0.117202	-2.61262	-6.11614	0.015689	0.136465	1	ENSMGAG00000013956
PDK1	7	complement(18352266..18356161)	65.7569	0.590189	1.50544	0.0156921	0.136465	1	ENSMGAG00000017160
GDNF	Z	complement(12337097..12352182)	0.355042	-2.49575	-5.6402	0.0157326	0.136617	1	ENSMGAG00000003353
OPHN1	10	13436164..13457599	4.65745	-0.830971	-1.77888	0.015738	0.136617	1	ENSMGAG00000010876
AEN	12	complement(13056277..13056963)	8.30944	-0.926866	-1.90114	0.0157502	0.136617	1	ENSMGAG00000008752
CDKL2	4	complement(14465069..14476153)	0.0985182	6.00818	64.3637	0.0157557	0.136617	1	ENSMGAG00000004368
B3GNT2	2	complement(8430734..8431927)	7.80515	-0.719073	-1.64612	0.0157582	0.136617	1	ENSMGAG00000015914
MRVI1	5	8558478..8584282	0.0629263	5.95853	62.1867	0.0157676	0.136617	1	ENSMGAG00000005939
PDZRN4	1	30159651..30178579	0.713606	-1.35544	-2.55875	0.0157963	0.136708	1	ENSMGAG00000009406
gene:ENSMGAG00000003002	GL429739.1	complement(6291..7190)	0.483637	-1.75856	-3.38361	0.0158073	0.136708	1	ENSMGAG00000003002
ATP1B3	11	10064618..10079721	103.671	0.518212	1.43218	0.0158206	0.136708	1	ENSMGAG00000006163
CRABP1	12	complement(3026789..3038460)	9.47702	-1.35438	-2.55688	0.0158248	0.136708	1	ENSMGAG00000003756
CDKL1	5	complement(60629741..60635294)	0.58358	-1.60384	-3.03951	0.0158265	0.136708	1	ENSMGAG00000013737
gene:ENSMGAG00000000782	17	complement(44724..47366)	87.0322	-0.51229	-1.42631	0.0158447	0.136747	1	ENSMGAG00000000782
FAM204A	8	complement(32433381..32472625)	14.5089	0.819626	1.76495	0.0158596	0.136747	1	ENSMGAG00000011290
DGCR8	17	1328052..1337609	3.96128	0.808797	1.75175	0.015866	0.136747	1	ENSMGAG00000001534
RGS20	3	60248695..60255936	0.141316	5.95569	62.0644	0.0158697	0.136747	1	ENSMGAG00000010901
GNB1L	17	complement(980239..991807)	4.34854	-0.853806	-1.80726	0.0159066	0.136861	1	ENSMGAG00000001372
GALNS	13	18527054..18570475	12.8278	-0.618313	-1.53508	0.0159103	0.136861	1	ENSMGAG00000007660
SF3A1	GL424225.1	complement(8470..19851)	42.4237	-0.480686	-1.39541	0.015912	0.136861	1	ENSMGAG00000001330
CLINT1	15	10851321..10876366	16.9427	0.568249	1.48272	0.0160249	0.137742	1	ENSMGAG00000004916
RNF207	23	complement(629559..633847)	0.537947	-1.37436	-2.59253	0.016034	0.137742	1	ENSMGAG00000001396
gene:ENSMGAG00000010583	GL429722.1	complement(150173..169776)	0.724249	1.11114	2.16016	0.0160648	0.137923	1	ENSMGAG00000010583
SMC3	8	28428251..28445637	14.1563	0.94076	1.91954	0.0161085	0.138131	1	ENSMGAG00000010780
gene:ENSMGAG00000002811	2	3098444..3112129	3.11318	-0.702921	-1.6278	0.0161086	0.138131	1	ENSMGAG00000002811
DENND2D	28	1079944..1086095	0.751483	-1.25233	-2.38225	0.0161287	0.13816	1	ENSMGAG00000005215
HMOX1	1	complement(53090794..53096498)	35.6535	-0.596998	-1.51257	0.0161315	0.13816	1	ENSMGAG00000012739
BRCA1	29	complement(4762464..4781893)	2.44695	0.967541	1.95551	0.0161786	0.138479	1	ENSMGAG00000004348
B3GNT9	13	309529..310749	0.337089	1.99074	3.97441	0.0162254	0.138768	1	ENSMGAG00000000917
LDLRAP1	25	complement(2090177..2100645)	13.6014	-0.704745	-1.62986	0.0162354	0.138768	1	ENSMGAG00000001824
SLU7	15	7422731..7432663	25.0982	0.795078	1.73517	0.0162418	0.138768	1	ENSMGAG00000002882
gene:ENSMGAG00000006480	15	complement(12631840..12633323)	291.061	-0.478332	-1.39313	0.0162904	0.139099	1	ENSMGAG00000006480
COL1A2	6	23794478..23846500	26.8746	-0.589942	-1.50519	0.0163032	0.139124	1	ENSMGAG00000008980
ARHGAP45	30	2503752..2510697	0.113706	2.4732	5.55274	0.0163347	0.139309	1	ENSMGAG00000003755
gene:ENSMGAG00000006229	30	4374520..4379175	0.1824	2.45263	5.47412	0.016375	0.139568	1	ENSMGAG00000006229
gene:ENSMGAG00000005180	23	complement(4551033..4591221)	3.90319	0.910677	1.87993	0.0164576	0.140187	1	ENSMGAG00000005180
MTREX	Z	18007950..18060825	13.2795	0.784051	1.72196	0.01648	0.140263	1	ENSMGAG00000003980
MOXD1	2	58897635..58936847	2.04949	0.876436	1.83583	0.0164864	0.140263	1	ENSMGAG00000013142
C12orf57	1	80982530..80983578	23.3036	-0.608684	-1.52487	0.0165161	0.140432	1	ENSMGAG00000014137
PDIA5	7	28234261..28292564	41.9352	-0.678169	-1.60011	0.0165398	0.140549	1	ENSMGAG00000012032
gene:ENSMGAG00000017170	5	48620435..48622340	51.4568	0.64915	1.56824	0.0165561	0.140602	1	ENSMGAG00000017170
USP33	10	19762764..19784359	25.0225	0.656373	1.57611	0.0165865	0.140745	1	ENSMGAG00000009520
gene:ENSMGAG00000012513	2	47182753..47480846	13.028	0.798989	1.73988	0.0165929	0.140745	1	ENSMGAG00000012513
TOM1	1	complement(53106238..53118762)	25.388	-0.535244	-1.44919	0.0166197	0.140869	1	ENSMGAG00000012748
MAPK13	28	154186..164462	0.116726	3.15214	8.88974	0.0166443	0.140869	1	ENSMGAG00000000797
CPNE4	6	complement(42746957..42838798)	0.528753	-1.52004	-2.86799	0.0166463	0.140869	1	ENSMGAG00000011450
gene:ENSMGAG00000016484	1	complement(20922275..20953622)	11.5672	0.744293	1.67515	0.0166515	0.140869	1	ENSMGAG00000016484
FNDC3A	1	177708640..177806290	83.6866	0.745137	1.67613	0.0166573	0.140869	1	ENSMGAG00000015011
AP2B1	21	complement(4766881..4827530)	46.1966	-0.509522	-1.42358	0.0167423	0.141503	1	ENSMGAG00000004018
BRWD3	9	9156087..9196720	7.08946	0.806287	1.7487	0.016798	0.141844	1	ENSMGAG00000004860
gene:ENSMGAG00000006760	3	complement(55557274..55580698)	3.23888	0.984088	1.97806	0.0168027	0.141844	1	ENSMGAG00000006760
gene:ENSMGAG00000016717	2	42116935..42118116	2.01286	1.42396	2.68321	0.0168655	0.142158	1	ENSMGAG00000016717
gene:ENSMGAG00000014532	1	complement(111263675..111353454)	18.6379	0.921844	1.89454	0.0168786	0.142158	1	ENSMGAG00000014532
ISCA1	Z	complement(43346960..43348790)	32.7246	0.832795	1.78113	0.0168787	0.142158	1	ENSMGAG00000006592
SMC6	2	complement(105254500..105290522)	2.60567	0.918076	1.88959	0.0168843	0.142158	1	ENSMGAG00000014028
ZMYND11	6	9590245..9691571	26.4337	0.808251	1.75109	0.0168902	0.142158	1	ENSMGAG00000005311
FANCM	5	complement(61682610..61754401)	2.07547	-0.630202	-1.54778	0.0169227	0.142226	1	ENSMGAG00000013815
PARP3	14	complement(3151720..3154631)	0.79755	-1.27542	-2.4207	0.016927	0.142226	1	ENSMGAG00000003932
CUBN	6	20032874..20160074	0.0137099	5.90093	59.7528	0.0169376	0.142226	1	ENSMGAG00000007787
PTX3	11	complement(22929128..22934042)	0.196796	-1.98192	-3.95018	0.0169454	0.142226	1	ENSMGAG00000010676
LMLN	7	complement(29670894..29679822)	7.63358	0.763739	1.69789	0.0169609	0.142226	1	ENSMGAG00000012242
PLPP4	8	33408913..33436669	4.2299	-1.14686	-2.21432	0.0169624	0.142226	1	ENSMGAG00000011434
ELFN2	1	complement(50051424..50053829)	2.10988	-2.02321	-4.06486	0.0169689	0.142226	1	ENSMGAG00000015946
gene:ENSMGAG00000007020	11	12556193..12564361	56.5683	0.503694	1.41784	0.0169944	0.142356	1	ENSMGAG00000007020
IL1RL1	1	141045267..141069618	0.0908569	-6.31455	-79.5918	0.0170504	0.142626	1	ENSMGAG00000014810
NTAN1	16	complement(29752..36311)	12.3847	-0.625389	-1.54263	0.0170549	0.142626	1	ENSMGAG00000000830
AMMECR1	9	13540419..13573453	6.20349	0.837075	1.78643	0.0170627	0.142626	1	ENSMGAG00000006524
PPM1B	2	25728938..25751261	55.9826	0.595483	1.51098	0.0170719	0.142626	1	ENSMGAG00000010220
SLC15A1	1	73038825..73060436	0.0879079	-2.38195	-5.21241	0.0170778	0.142626	1	ENSMGAG00000014897
VPS50	6	23221335..23294318	22.9197	0.582557	1.4975	0.0170873	0.142626	1	ENSMGAG00000008845
MYCN	2	104339001..104339600	1.32016	-1.4453	-2.72319	0.017114	0.142765	1	ENSMGAG00000015965
SRGAP1	1	35212711..35284283	3.23278	0.61991	1.53678	0.0171332	0.142841	1	ENSMGAG00000010168
gene:ENSMGAG00000011590	10	complement(27627938..27697736)	5.65242	-0.97444	-1.96488	0.0171648	0.142921	1	ENSMGAG00000011590
KTN1	5	58493548..58543413	20.5976	0.919518	1.89148	0.0171733	0.142921	1	ENSMGAG00000013659
CERS5	GL429722.1	complement(125899..144439)	15.0882	-0.645736	-1.56454	0.0171824	0.142921	1	ENSMGAG00000010560
HPGDS	4	complement(17882438..17917352)	11.7472	-1.14598	-2.21297	0.0171833	0.142921	1	ENSMGAG00000005610
RABEP1	21	complement(3694760..3722820)	15.4932	0.660789	1.58095	0.0172039	0.143008	1	ENSMGAG00000003011
gene:ENSMGAG00000015457	17	4671628..4672089	1824.68	-0.474886	-1.38981	0.0172681	0.143457	1	ENSMGAG00000015457
NFATC3	13	complement(3076309..3117989)	8.05259	0.622911	1.53998	0.0172821	0.143489	1	ENSMGAG00000003992
HAUS3	4	66525988..66531714	2.90574	0.813377	1.75732	0.017355	0.143953	1	ENSMGAG00000013033
AFAP1	4	64709045..64766458	0.555759	1.14987	2.21893	0.0173584	0.143953	1	ENSMGAG00000012828
CACNG4	20	7777151..7841266	0.0862199	2.59768	6.05311	0.0174461	0.144596	1	ENSMGAG00000007366
HVCN1	17	complement(6203739..6207263)	1.3929	-1.21333	-2.31873	0.0174814	0.144803	1	ENSMGAG00000005065
LRPPRC	2	complement(25539797..25618215)	38.4692	0.527544	1.44147	0.0175436	0.145178	1	ENSMGAG00000010201
SRM	23	complement(4283090..4286250)	45.4864	-0.559305	-1.47356	0.0175471	0.145178	1	ENSMGAG00000004657
gene:ENSMGAG00000007033	Z	54500597..54514767	2.28032	-1.08005	-2.11412	0.0175707	0.145195	1	ENSMGAG00000007033
ARHGEF3	14	complement(8777886..8810422)	20.9328	0.595009	1.51048	0.017571	0.145195	1	ENSMGAG00000006179
TAF2	3	complement(87276943..87337951)	6.8372	0.558388	1.47262	0.01758	0.145195	1	ENSMGAG00000012541
MYO9B	30	complement(3501793..3537325)	7.0078	0.731269	1.6601	0.0176218	0.145454	1	ENSMGAG00000005297
gene:ENSMGAG00000017016	30	complement(471382..475506)	0.190388	1.99712	3.99203	0.0176515	0.145615	1	ENSMGAG00000017016
gene:ENSMGAG00000001518	8	complement(4275515..4292063)	0.0685299	-6.08753	-68.003	0.0176687	0.145671	1	ENSMGAG00000001518
SDF4	23	2598155..2612192	54.7402	0.476801	1.39165	0.0176819	0.145696	1	ENSMGAG00000003216
IHH	7	23471300..23494369	3.18985	-1.23302	-2.35059	0.0177032	0.145786	1	ENSMGAG00000011370
QSOX1	10	4691465..4834754	22.0224	-0.596442	-1.51198	0.0177246	0.145869	1	ENSMGAG00000002888
ATMIN	13	15406712..15411012	5.29041	0.626829	1.54417	0.0177339	0.145869	1	ENSMGAG00000006738
SUSD1	Z	70299513..70350587	1.02442	1.02917	2.04084	0.0177443	0.145869	1	ENSMGAG00000008460
gene:ENSMGAG00000012698	2	complement(50486127..50733450)	2.38132	0.93258	1.90869	0.0177818	0.146092	1	ENSMGAG00000012698
PRPH2	2	complement(23224857..23234098)	0.0767395	2.78897	6.91134	0.0178107	0.146245	1	ENSMGAG00000010002
TBRG4	6	3498167..3507414	45.2086	-0.551483	-1.46559	0.0178297	0.146315	1	ENSMGAG00000002993
NHS	1	complement(128580881..128609228)	0.397649	-0.923463	-1.89666	0.0179459	0.147183	1	ENSMGAG00000014681
SUCO	10	6444228..6473571	21.5731	0.526583	1.44051	0.0179616	0.147227	1	ENSMGAG00000004336
ASPM	10	complement(8501315..8529274)	0.146731	-1.05586	-2.07896	0.0179871	0.147287	1	ENSMGAG00000005648
YTHDF3	3	63851137..63870751	32.6566	0.550095	1.46418	0.0179899	0.147287	1	ENSMGAG00000011168
ARSK	Z	complement(60898858..60905092)	4.48327	0.880415	1.8409	0.0180142	0.147402	1	ENSMGAG00000008104
NAPRT	3	complement(100092490..100097946)	10.201	-0.632273	-1.55	0.0180712	0.147782	1	ENSMGAG00000013029
PYGO1	12	7660946..7664288	0.0864342	3.20204	9.20258	0.0181333	0.148151	1	ENSMGAG00000005943
gene:ENSMGAG00000003915	29	complement(4609274..4610574)	1.0974	-1.34687	-2.5436	0.018142	0.148151	1	ENSMGAG00000003915
KMO	7	complement(161208..171408)	0.0983347	5.82932	56.8592	0.0181478	0.148151	1	ENSMGAG00000001355
IL10RB	1	complement(111585788..111595059)	0.595569	1.41271	2.66236	0.0181927	0.14841	1	ENSMGAG00000014519
ADCY3	2	110967368..110975296	0.203736	-1.96141	-3.89444	0.0182061	0.14841	1	ENSMGAG00000014149
CHPT1	1	complement(56645461..56656452)	12.8183	-0.67863	-1.60062	0.018211	0.14841	1	ENSMGAG00000013104
LAMB1	1	complement(14878129..14920694)	0.238448	-1.20838	-2.31079	0.0182682	0.14879	1	ENSMGAG00000009954
FUNDC2	4	complement(31230711..31234333)	55.0484	-0.5493	-1.46338	0.0182895	0.148878	1	ENSMGAG00000009096
gene:ENSMGAG00000016709	4	complement(33708506..33710118)	0.322853	-2.33196	-5.0349	0.0183113	0.148969	1	ENSMGAG00000016709
gene:ENSMGAG00000004162	29	complement(4671418..4674865)	43.345	0.618249	1.53501	0.0183744	0.149236	1	ENSMGAG00000004162
KLHL25	12	13931423..13933192	20.8551	-0.594536	-1.50999	0.0183803	0.149236	1	ENSMGAG00000016138
SVOP	17	complement(6857238..6872250)	0.705508	-1.34103	-2.53332	0.0183849	0.149236	1	ENSMGAG00000005923
MMRN1	4	16096343..16123126	0.047268	5.92951	60.948	0.0183863	0.149236	1	ENSMGAG00000005507
GTF2F2	1	176249084..176338782	20.4695	0.720927	1.64824	0.0184342	0.149517	1	ENSMGAG00000014989
TLR2	4	295903..313666	0.443653	1.08069	2.11504	0.0184459	0.149517	1	ENSMGAG00000001271
ASPHD2	GL425356.1	complement(3..1794)	0.288582	-2.78841	-6.90867	0.0184527	0.149517	1	ENSMGAG00000006953
YWHAB	22	complement(5527792..5532172)	29.802	-0.657025	-1.57683	0.018493	0.149757	1	ENSMGAG00000003999
gene:ENSMGAG00000006798	GL425960.1	complement(253..1246)	2.39371	-0.993986	-1.99168	0.0185274	0.14995	1	ENSMGAG00000006798
CFTR	1	complement(25243754..25314219)	8.68141	-0.744872	-1.67583	0.018568	0.150193	1	ENSMGAG00000008826
SPIRE1	3	46494262..46563053	2.36038	0.79922	1.74016	0.018654	0.150802	1	ENSMGAG00000008760
LMTK2	16	1051660..1074317	2.03214	0.822918	1.76898	0.0186959	0.151054	1	ENSMGAG00000001523
gene:ENSMGAG00000003382	8	8694091..8698295	3.34216	-1.06452	-2.09147	0.0187339	0.151275	1	ENSMGAG00000003382
NBL1	23	4930962..4933515	66.2929	-0.772001	-1.70764	0.0188005	0.151694	1	ENSMGAG00000005459
PSEN1	5	complement(27205100..27224657)	11.2543	0.608526	1.5247	0.0188074	0.151694	1	ENSMGAG00000011694
CPEB3	8	23056280..23129468	0.782646	1.02162	2.0302	0.0188419	0.151886	1	ENSMGAG00000009148
NR5A2	10	9545568..9624178	347.415	0.647774	1.56675	0.0188629	0.151968	1	ENSMGAG00000005896
SPECC1	21	6667237..6727530	4.47509	-0.864145	-1.82026	0.0188802	0.151993	1	ENSMGAG00000006193
CIR1	7	17496455..17517466	6.69267	0.872923	1.83137	0.0188875	0.151993	1	ENSMGAG00000009813
VASH1	5	40446559..40451216	7.75024	0.808267	1.75111	0.01891	0.152002	1	ENSMGAG00000012810
MGP	1	48818495..48823844	2.01111	1.50167	2.83171	0.0189132	0.152002	1	ENSMGAG00000011815
gene:ENSMGAG00000016631	Z	complement(29871614..29871937)	2.99907	1.29715	2.45742	0.0189236	0.152002	1	ENSMGAG00000016631
gene:ENSMGAG00000009100	14	14239070..14274202	2.21182	0.839252	1.78912	0.0189317	0.152002	1	ENSMGAG00000009100
TMEM35B	25	4267066..4267447	9.11471	-0.885002	-1.84677	0.0189595	0.152139	1	ENSMGAG00000004265
FAAH	10	complement(22492359..22513890)	18.6109	0.50248	1.41665	0.0189766	0.15219	1	ENSMGAG00000010684
gene:ENSMGAG00000015921	7	23579558..23580770	1.68713	-1.30331	-2.46794	0.0189901	0.152212	1	ENSMGAG00000015921
UBE3C	6	8333912..8399391	7.03201	0.615488	1.53208	0.0190582	0.152671	1	ENSMGAG00000005070
SH2B3	17	6333683..6343479	2.47746	0.947752	1.92887	0.0191111	0.153008	1	ENSMGAG00000005275
CYB5R4	2	complement(80998355..81025712)	20.008	0.60572	1.52174	0.0191249	0.153032	1	ENSMGAG00000013724
FAR1	5	complement(7053354..7074452)	15.4898	0.822067	1.76794	0.0191947	0.153503	1	ENSMGAG00000005303
LMBRD1	2	87074421..87142026	28.4705	0.594237	1.50967	0.0192136	0.153567	1	ENSMGAG00000013851
TOP2B	6	complement(38593107..38676238)	7.07727	0.749024	1.68066	0.0192344	0.153647	1	ENSMGAG00000011069
TACC1	24	2490471..2503657	1.10265	-1.53556	-2.899	0.0192562	0.153694	1	ENSMGAG00000001963
BAZ2B	7	complement(38596038..38677068)	4.70396	0.870946	1.82886	0.0192621	0.153694	1	ENSMGAG00000012953
LYPLAL1	2	complement(18977433..18999908)	10.6231	0.735456	1.66492	0.0193087	0.153979	1	ENSMGAG00000009278
LEF1	4	18678134..18730165	0.0716453	5.76001	54.192	0.0193289	0.153995	1	ENSMGAG00000005753
P4HTM	14	complement(12222486..12234395)	3.24334	-0.830213	-1.77795	0.0193325	0.153995	1	ENSMGAG00000008559
SPTBN5	5	complement(25971936..26058444)	0.0175573	-6.41603	-85.3921	0.0193508	0.154054	1	ENSMGAG00000011342
gene:ENSMGAG00000003668	Z	22019832..22024898	8.23152	0.975813	1.96675	0.0193623	0.154058	1	ENSMGAG00000003668
GMNN	3	complement(39616235..39621383)	323.239	0.445965	1.36222	0.0194022	0.154289	1	ENSMGAG00000007965
TRAF3	5	51936032..51961696	0.604167	-1.28286	-2.43321	0.0194288	0.154413	1	ENSMGAG00000013373
gene:ENSMGAG00000015170	1	190239728..190245901	0.10654	5.94772	61.7222	0.0194823	0.154752	1	ENSMGAG00000015170
CASP2	1	complement(81328289..81355033)	5.21081	-0.710447	-1.63631	0.0195965	0.155572	1	ENSMGAG00000014169
gene:ENSMGAG00000011883	5	29265038..29292919	10.2491	-0.861521	-1.81695	0.0196356	0.155794	1	ENSMGAG00000011883
gene:ENSMGAG00000016702	5	17121069..17125533	9.41496	0.651275	1.57056	0.0196705	0.155984	1	ENSMGAG00000016702
MT4	13	636733..639886	0.381022	3.62176	12.31	0.0196846	0.156007	1	ENSMGAG00000000947
CHMP5	3	complement(34853218..34861830)	72.2091	0.630675	1.54829	0.0197109	0.156082	1	ENSMGAG00000006888
CYFIP2	15	complement(10962368..11002519)	0.0575191	2.4766	5.56585	0.0197161	0.156082	1	ENSMGAG00000005110
FGFR1OP2	1	complement(68414929..68421329)	21.1662	0.782832	1.72051	0.0198301	0.156897	1	ENSMGAG00000013712
gene:ENSMGAG00000009894	7	18303267..18328251	19.0733	0.997258	1.9962	0.0198447	0.156924	1	ENSMGAG00000009894
LIN54	4	27413923..27433992	13.6222	0.762353	1.69625	0.0198656	0.157002	1	ENSMGAG00000007913
ADGRD1	17	complement(3156512..3277875)	0.049074	5.76013	54.1964	0.0198903	0.157066	1	ENSMGAG00000002235
THOC2	9	15618725..15661801	23.2712	0.891783	1.85547	0.0199013	0.157066	1	ENSMGAG00000007345
gene:ENSMGAG00000009432	GL428854.1	2004..8105	0.069768	3.62176	12.31	0.0199071	0.157066	1	ENSMGAG00000009432
CREG1	1	96186264..96188902	178.296	0.514949	1.42894	0.0199356	0.157199	1	ENSMGAG00000014432
NAA15	4	9663708..9683943	6.42498	0.836882	1.78619	0.0199552	0.157199	1	ENSMGAG00000002831
LRRC46	29	3511107..3513662	0.244271	-2.63555	-6.21414	0.0199574	0.157199	1	ENSMGAG00000008015
HERC2	1	138206231..138274114	1.96461	0.612996	1.52943	0.0199814	0.157301	1	ENSMGAG00000014764
LYRM7	Z	complement(47433022..47450633)	9.86699	0.738348	1.66826	0.0200152	0.157479	1	ENSMGAG00000002718
GPR119	9	complement(1511238..1512200)	0.186025	2.80703	6.9984	0.0200402	0.157587	1	ENSMGAG00000015802
ALS2	7	complement(11707545..11738611)	5.28256	0.56425	1.47862	0.020057	0.157632	1	ENSMGAG00000008034
KCNT2	10	complement(8313671..8398948)	0.0413812	-3.13492	-8.78425	0.0201416	0.158175	1	ENSMGAG00000005469
DST	2	91275615..91464726	8.25034	1.01756	2.0245	0.0201485	0.158175	1	ENSMGAG00000013891
PRKCB	16	6990324..7031445	0.129026	2.32944	5.0261	0.0202598	0.158956	1	ENSMGAG00000006453
RNASEH2B	1	complement(172753829..172785617)	25.3741	0.601279	1.51706	0.0202705	0.158956	1	ENSMGAG00000015025
PRKG1	8	complement(3724580..3738202)	0.251648	-2.65143	-6.2829	0.0203024	0.159039	1	ENSMGAG00000001487
TFDP2	11	complement(10093747..10137172)	15.4477	0.656567	1.57633	0.0203036	0.159039	1	ENSMGAG00000006194
gene:ENSMGAG00000002593	16	complement(2656642..2665170)	4.94957	-0.678788	-1.60079	0.0203865	0.159538	1	ENSMGAG00000002593
BCLAF3	1	127174028..127192729	10.8232	0.949855	1.93168	0.0203982	0.159538	1	ENSMGAG00000014666
XKR7	22	10946005..10950808	0.709756	-1.36101	-2.56865	0.0204011	0.159538	1	ENSMGAG00000007319
IQCG	11	complement(15070600..15086519)	0.679904	1.26163	2.39767	0.0204357	0.159719	1	ENSMGAG00000008073
PTPN2	3	46385809..46412078	31.6607	0.58861	1.5038	0.0204647	0.159814	1	ENSMGAG00000008682
LIX1L	GL427047.1	complement(720..1644)	19.044	-0.821921	-1.76776	0.0204704	0.159814	1	ENSMGAG00000007801
SF3A2	30	complement(1539687..1543809)	43.0544	-0.586635	-1.50174	0.0204876	0.15986	1	ENSMGAG00000001950
NELFE	28	complement(524931..527216)	8.59937	-0.680513	-1.60271	0.0205378	0.160163	1	ENSMGAG00000001297
gene:ENSMGAG00000006971	Z	54004546..54008509	5.30166	1.1894	2.28058	0.0205646	0.160284	1	ENSMGAG00000006971
PHLDB2	1	92732153..92788531	28.3444	0.905521	1.87322	0.0205961	0.160403	1	ENSMGAG00000014401
gene:ENSMGAG00000014517	1	complement(110836902..110844610)	15.5258	-0.568841	-1.48333	0.0206027	0.160403	1	ENSMGAG00000014517
CWC22	7	15147681..15170504	15.5377	0.930605	1.90607	0.0206297	0.160525	1	ENSMGAG00000009220
COPG1	14	9514415..9754578	84.6671	-0.452048	-1.36798	0.0206439	0.160547	1	ENSMGAG00000007126
NAAA	4	complement(31874921..31883776)	0.578582	1.93653	3.82785	0.0206683	0.160649	1	ENSMGAG00000009853
TRPM7	12	10670198..10701352	3.75846	0.822441	1.7684	0.020704	0.160838	1	ENSMGAG00000007383
HELQ	4	complement(27576467..27591368)	3.759	0.708137	1.63369	0.0207258	0.160918	1	ENSMGAG00000008112
SDC1	2	complement(106725720..106729589)	123.739	-0.461586	-1.37705	0.0207558	0.161023	1	ENSMGAG00000014039
gene:ENSMGAG00000004859	1	complement(8330148..8330724)	14.8017	-0.74262	-1.67321	0.0207621	0.161023	1	ENSMGAG00000004859
gene:ENSMGAG00000007723	21	8370603..8408172	3.76713	0.775946	1.71231	0.020845	0.161577	1	ENSMGAG00000007723
gene:ENSMGAG00000015210	1	complement(193906048..193922907)	12.681	0.879396	1.8396	0.0208843	0.161793	1	ENSMGAG00000015210
SUV39H2	1	complement(7528418..7534490)	7.83518	0.678122	1.60006	0.0209132	0.161929	1	ENSMGAG00000005108
gene:ENSMGAG00000016577	GL428330.1	3065..6254	7.07348	-0.841659	-1.79211	0.0209299	0.161969	1	ENSMGAG00000016577
AGMAT	23	5099889..5101975	0.12855	5.75574	54.0319	0.0209614	0.162124	1	ENSMGAG00000005524
P4HA2	15	complement(16599184..16621465)	55.5232	-0.531393	-1.44532	0.0210016	0.162283	1	ENSMGAG00000008789
CABP1	17	complement(9651156..9659665)	8.5841	0.983573	1.97736	0.021005	0.162283	1	ENSMGAG00000008625
CAPZA2	1	complement(25559537..25574582)	93.1033	0.480402	1.39513	0.021037	0.162442	1	ENSMGAG00000008904
PTPN22	28	complement(3761244..3772005)	0.0463544	5.7509	53.8511	0.021089	0.162663	1	ENSMGAG00000005570
NPL	10	complement(3199085..3208848)	2.74822	-0.877141	-1.83673	0.0210952	0.162663	1	ENSMGAG00000001935
NOC4L	17	complement(2636817..2643641)	44.0414	-0.538472	-1.45243	0.0211002	0.162663	1	ENSMGAG00000001901
MYB	2	complement(57524909..57546607)	1.20716	-0.956683	-1.94084	0.0211262	0.162762	1	ENSMGAG00000013053
SNTG1	3	58770588..58908703	0.422589	-1.56254	-2.95373	0.0211361	0.162762	1	ENSMGAG00000010820
RBBP8	3	52319735..52354246	2.79325	0.709531	1.63527	0.0211736	0.162962	1	ENSMGAG00000010015
PPME1	1	203528534..203553546	20.28	-0.51782	-1.43179	0.0212	0.163076	1	ENSMGAG00000015310
TBC1D15	1	38206614..38235365	18.7395	0.694277	1.61807	0.0212315	0.163229	1	ENSMGAG00000010741
APOA5	26	complement(5406466..5408101)	3.94466	-0.871638	-1.82974	0.0212437	0.163234	1	ENSMGAG00000003128
ADGRG1	13	2464623..2469527	510.453	-0.543648	-1.45765	0.0213416	0.163897	1	ENSMGAG00000017222
gene:ENSMGAG00000017078	Z	complement(12012093..12013203)	1.48799	1.47691	2.78352	0.0213616	0.163962	1	ENSMGAG00000017078
gene:ENSMGAG00000001651	26	2683641..2703218	138.724	0.462854	1.37827	0.021401	0.164175	1	ENSMGAG00000001651
ALDH6A1	5	complement(39259527..39266447)	7.47066	-0.686765	-1.60967	0.0214423	0.164403	1	ENSMGAG00000012632
MIA3	2	complement(17898289..17922802)	12.4098	0.668751	1.5897	0.0215015	0.164603	1	ENSMGAG00000008929
KCTD5	16	7668471..7680636	14.0615	0.658045	1.57794	0.0215021	0.164603	1	ENSMGAG00000006865
gene:ENSMGAG00000007823	GL427198.1	3542..4760	0.321967	5.68734	51.53	0.0215102	0.164603	1	ENSMGAG00000007823
SPRTN	2	complement(40652643..40656470)	21.107	0.562238	1.47656	0.0215199	0.164603	1	ENSMGAG00000011993
TMEM101	GL426338.1	1..914	28.0534	-0.590972	-1.50626	0.0215267	0.164603	1	ENSMGAG00000007391
gene:ENSMGAG00000017256	4	complement(38929919..38983626)	0.268154	1.53879	2.90551	0.0216367	0.1652	1	ENSMGAG00000017256
FANCE	28	complement(4215555..4219312)	2.6674	-0.900051	-1.86613	0.0216403	0.1652	1	ENSMGAG00000005885
FKBP6	21	complement(268230..274613)	6.18843	-0.790502	-1.72968	0.021649	0.1652	1	ENSMGAG00000016672
gene:ENSMGAG00000009408	17	complement(10600234..10604402)	2.25737	-0.86138	-1.81678	0.0216516	0.1652	1	ENSMGAG00000009408
TUB	5	complement(9978726..10102667)	3.15607	-0.7406	-1.67087	0.0216953	0.165285	1	ENSMGAG00000006534
gene:ENSMGAG00000014281	2	115800681..115806858	0.100261	1.83216	3.56071	0.0217109	0.165285	1	ENSMGAG00000014281
gene:ENSMGAG00000016522	1	complement(6000059..6069505)	30.3436	0.701872	1.62661	0.0217125	0.165285	1	ENSMGAG00000016522
gene:ENSMGAG00000006484	2	complement(13940891..13988513)	0.42149	1.1225	2.17724	0.0217134	0.165285	1	ENSMGAG00000006484
ANXA6	15	12608288..12811479	243.565	-0.460423	-1.37595	0.0217256	0.165285	1	ENSMGAG00000006334
FOXM1	1	79103868..79113958	1.28956	-0.809396	-1.75248	0.021733	0.165285	1	ENSMGAG00000013924
EFR3A	3	92242583..92314994	11.6245	0.666944	1.58771	0.0217801	0.16552	1	ENSMGAG00000012806
PSD2	15	530505..563149	0.936177	-0.910833	-1.88013	0.0217928	0.16552	1	ENSMGAG00000000998
HLCS	1	complement(112572081..112685265)	7.6636	0.83845	1.78813	0.0217991	0.16552	1	ENSMGAG00000014546
gene:ENSMGAG00000004372	Z	complement(22445685..22447786)	18.3042	0.638353	1.55655	0.0218329	0.165689	1	ENSMGAG00000004372
ECE1	23	6890334..6896362	4.05366	-1.04896	-2.06903	0.021864	0.165835	1	ENSMGAG00000007373
SEC22C	6	complement(1351165..1366391)	3.75748	-0.780387	-1.71759	0.0219688	0.166514	1	ENSMGAG00000002268
TRIM23	Z	complement(22457468..22465601)	4.09188	0.846885	1.79861	0.0219844	0.166514	1	ENSMGAG00000004378
PPP1CB	2	complement(27514498..27532542)	78.7763	0.486821	1.40135	0.0219978	0.166514	1	ENSMGAG00000010432
gene:ENSMGAG00000006342	17	7209838..7230593	0.187729	2.49082	5.62096	0.0220007	0.166514	1	ENSMGAG00000006342
WSCD2	17	6698916..6707846	34.8901	-0.67615	-1.59787	0.0220903	0.167084	1	ENSMGAG00000016597
BRWD1	1	complement(113658690..113708137)	4.65833	1.13005	2.18867	0.0221088	0.167084	1	ENSMGAG00000014556
RHOT1	20	complement(8403303..8425768)	18.5796	0.516238	1.43022	0.0221114	0.167084	1	ENSMGAG00000007956
FAM19A5	1	17541281..17541582	1.93123	1.61058	3.05375	0.0221556	0.167084	1	ENSMGAG00000007775
TMEM106B	6	27241032..27249440	47.9511	0.573996	1.48864	0.0221615	0.167084	1	ENSMGAG00000009883
STX6	10	complement(5025901..5036194)	13.8759	-0.64762	-1.56658	0.0221644	0.167084	1	ENSMGAG00000003210
OXSM	6	38830472..38834617	5.08131	-0.785645	-1.72386	0.022167	0.167084	1	ENSMGAG00000011111
RPS6KB1	21	7706987..7717076	14.3064	0.706888	1.63228	0.0221706	0.167084	1	ENSMGAG00000007416
gene:ENSMGAG00000012402	5	complement(35403605..35519454)	25.4591	0.646106	1.56494	0.0222285	0.167431	1	ENSMGAG00000012402
BRAF	1	complement(58059088..58133546)	10.8355	0.605622	1.52163	0.022263	0.167596	1	ENSMGAG00000013219
FZD2	6	22251243..22355955	14.2745	-0.84884	-1.80105	0.0222741	0.167596	1	ENSMGAG00000016032
PPP2R5E	5	55653688..55720433	19.7003	0.517803	1.43177	0.0223904	0.168367	1	ENSMGAG00000013528
gene:ENSMGAG00000016637	1	68412391..68440603	54.1173	0.558438	1.47267	0.0224016	0.168367	1	ENSMGAG00000016637
GP9	14	complement(5237661..5239566)	0.240041	2.78929	6.9129	0.0224124	0.168367	1	ENSMGAG00000015506
WASHC1	1	complement(61239474..61279919)	9.77042	-0.596078	-1.5116	0.0224389	0.168465	1	ENSMGAG00000013371
GLCCI1	6	25207459..25258677	9.47846	0.629679	1.54722	0.0224493	0.168465	1	ENSMGAG00000009821
GDA	Z	37940529..37950904	0.213925	2.30213	4.93185	0.0224782	0.168592	1	ENSMGAG00000016544
gene:ENSMGAG00000004289	GL424876.1	complement(291..1503)	0.462864	-1.84582	-3.59457	0.0225029	0.168648	1	ENSMGAG00000004289
PIM1	28	complement(230279..232379)	1.85387	1.39528	2.6304	0.0225095	0.168648	1	ENSMGAG00000000891
ANKRD13B	21	6344303..6348661	2.11928	-0.969567	-1.95825	0.0225241	0.168668	1	ENSMGAG00000005966
PTPRE	8	36406176..36436137	0.0558472	3.00785	8.04366	0.0225508	0.168778	1	ENSMGAG00000011786
C20orf194	4	complement(73166159..73222505)	4.94996	-0.613731	-1.53021	0.0225746	0.168867	1	ENSMGAG00000013244
gene:ENSMGAG00000017384	2	complement(34506302..34507686)	6.6601	0.906401	1.87436	0.0226235	0.169143	1	ENSMGAG00000017384
ZNF131	Z	14531837..14546181	4.18899	1.00034	2.00047	0.0226569	0.169303	1	ENSMGAG00000003601
CD276	12	1535740..1542817	30.7502	-0.556178	-1.47037	0.0226957	0.169439	1	ENSMGAG00000002111
SPINK2	4	complement(30530048..30532811)	124.623	-0.568079	-1.48255	0.022699	0.169439	1	ENSMGAG00000008602
DICER1	5	complement(47935603..47971365)	6.5617	0.72897	1.65745	0.022771	0.169887	1	ENSMGAG00000013207
FOXP2	1	complement(26640314..26700728)	1.04625	0.90948	1.87837	0.0227869	0.169915	1	ENSMGAG00000008987
JMJD8	16	complement(13755378..13756682)	39.0489	-0.606388	-1.52244	0.0228373	0.1702	1	ENSMGAG00000009748
G2E3	5	35336713..35355617	4.93015	0.681256	1.60354	0.0228492	0.1702	1	ENSMGAG00000012370
NUBP2	16	complement(13837258..13971682)	10.3813	-0.576532	-1.49126	0.0229061	0.170534	1	ENSMGAG00000009788
gene:ENSMGAG00000007634	Z	complement(33202883..33326222)	7.59889	1.13919	2.20257	0.0229307	0.170627	1	ENSMGAG00000007634
PIP5K1B	Z	36638833..36692719	71.4514	0.561803	1.47611	0.0229732	0.170853	1	ENSMGAG00000005733
CTSK	27	complement(653849..723382)	0.173901	-2.97196	-7.84601	0.0230924	0.171649	1	ENSMGAG00000016914
gene:ENSMGAG00000012275	3	complement(79601384..79650779)	8.64883	0.851722	1.80465	0.0231184	0.171753	1	ENSMGAG00000012275
RGS11	16	12757369..12761222	1.70397	-0.942518	-1.92188	0.0231316	0.17176	1	ENSMGAG00000008871
gene:ENSMGAG00000001155	27	complement(793369..824763)	20.8615	-0.576863	-1.4916	0.0231971	0.172031	1	ENSMGAG00000001155
NDST3	4	complement(37136752..37206386)	0.296889	-1.34972	-2.54863	0.023235	0.172031	1	ENSMGAG00000010843
JAK1	10	complement(29386891..29412349)	42.758	0.534607	1.44855	0.023244	0.172031	1	ENSMGAG00000011807
CREB3L1	5	complement(24402086..24423175)	5.34269	-0.933242	-1.90956	0.023252	0.172031	1	ENSMGAG00000011042
RHOF	17	complement(5826951..5834207)	2.33022	0.763835	1.698	0.023268	0.172031	1	ENSMGAG00000004410
ORC6	13	complement(7655803..7661897)	16.601	-0.707979	-1.63351	0.0232775	0.172031	1	ENSMGAG00000005268
KDM7A	1	complement(57785265..57816662)	4.41761	0.670235	1.59133	0.0232922	0.172031	1	ENSMGAG00000013191
TMEM173	15	complement(315450..317387)	3.56228	-0.861405	-1.81681	0.0232966	0.172031	1	ENSMGAG00000000985
RNPEP	28	complement(642951..649613)	6.17943	-0.788845	-1.72769	0.0233115	0.172031	1	ENSMGAG00000001520
gene:ENSMGAG00000016582	21	complement(9464864..9480826)	12.445	0.604311	1.52025	0.0233132	0.172031	1	ENSMGAG00000016582
gene:ENSMGAG00000014896	1	72621367..72683015	1.38846	1.11532	2.16643	0.0233328	0.172031	1	ENSMGAG00000014896
NKAIN2	2	complement(62305827..62570019)	0.966812	-1.73645	-3.33215	0.0233357	0.172031	1	ENSMGAG00000017055
MOGAT2	1	202698566..202702554	0.218857	-2.47413	-5.55634	0.0233473	0.172031	1	ENSMGAG00000015288
SOCS2	1	45671871..45673351	3.66998	0.889347	1.85234	0.0233489	0.172031	1	ENSMGAG00000011348
APAF1	1	47488017..47513440	5.5752	0.756213	1.68905	0.0233508	0.172031	1	ENSMGAG00000011573
gene:ENSMGAG00000008133	16	9029041..9040231	4.29902	-0.726951	-1.65514	0.0233686	0.172073	1	ENSMGAG00000008133
EXO1	2	complement(36383580..36401737)	0.801869	0.950633	1.93272	0.0233828	0.172087	1	ENSMGAG00000011525
ZBTB20	1	86716987..86743697	15.3095	0.610737	1.52704	0.0234073	0.172178	1	ENSMGAG00000014320
gene:ENSMGAG00000016955	GL426077.1	complement(336..1115)	0.220474	5.61081	48.8678	0.0234259	0.172225	1	ENSMGAG00000016955
CCR7	29	complement(3998761..4001555)	0.10623	5.61088	48.87	0.0235699	0.173083	1	ENSMGAG00000002880
PRDM2	23	complement(5323517..5367653)	33.2646	0.620913	1.53785	0.0235918	0.173083	1	ENSMGAG00000005888
CCNT2	7	32204883..32226370	2.74975	0.886174	1.84827	0.023602	0.173083	1	ENSMGAG00000012437
TTC29	4	complement(12022612..12076297)	0.110842	-5.84031	-57.2939	0.023602	0.173083	1	ENSMGAG00000003844
ESRRG	2	20390726..20537850	6.84302	0.763734	1.69788	0.0236039	0.173083	1	ENSMGAG00000009436
ATP8A1	4	51044137..51123004	33.8374	0.492442	1.40682	0.0236447	0.173292	1	ENSMGAG00000012135
gene:ENSMGAG00000013639	5	complement(58334786..58339003)	9.40818	-0.689615	-1.61285	0.0236591	0.173308	1	ENSMGAG00000013639
AKAP11	1	174929450..174949617	1.31663	0.973176	1.96316	0.023704	0.173547	1	ENSMGAG00000014976
gene:ENSMGAG00000009139	14	14446689..14501703	10.7192	0.724738	1.6526	0.0237612	0.173793	1	ENSMGAG00000009139
AXDND1	10	4618105..4634718	0.31737	-1.36269	-2.57164	0.0237645	0.173793	1	ENSMGAG00000002660
TRIP12	11	complement(9792832..9856079)	52.6163	0.559308	1.47356	0.0237746	0.173793	1	ENSMGAG00000006008
NTM	26	2087930..2187500	0.564052	-1.33206	-2.51762	0.0238203	0.174017	1	ENSMGAG00000001367
NTRK2	Z	42768814..42973077	22.1096	0.61585	1.53246	0.0238298	0.174017	1	ENSMGAG00000006362
gene:ENSMGAG00000005930	9	12127910..12143947	16.546	0.574503	1.48916	0.0238508	0.174021	1	ENSMGAG00000005930
gene:ENSMGAG00000002378	8	5273888..5280350	9.09931	0.596024	1.51155	0.0238551	0.174021	1	ENSMGAG00000002378
XPO4	1	186277236..186345502	5.65357	0.621554	1.53853	0.0238871	0.17414	1	ENSMGAG00000015128
PDXK	1	115918524..115939301	51.2075	0.556293	1.47049	0.023896	0.17414	1	ENSMGAG00000014592
FAM118B	26	complement(406956..411538)	21.8972	-0.637862	-1.55602	0.0239241	0.174254	1	ENSMGAG00000000745
CAPRIN2	1	60867714..60898297	9.91605	0.67718	1.59901	0.023969	0.174492	1	ENSMGAG00000013350
MOSPD2	1	complement(130185698..130216440)	12.7072	0.868046	1.82519	0.0240034	0.174652	1	ENSMGAG00000014697
ATP2B4	2	complement(19234055..19251095)	1.16082	-0.854925	-1.80866	0.0240909	0.175165	1	ENSMGAG00000009289
gene:ENSMGAG00000003618	8	8820565..8827271	0.938969	1.39277	2.62582	0.0241033	0.175165	1	ENSMGAG00000003618
UCKL1	22	10398205..10410782	14.5781	-0.531467	-1.4454	0.0241205	0.175165	1	ENSMGAG00000006684
gene:ENSMGAG00000001784	21	complement(363159..364774)	1.14908	1.81712	3.52376	0.0241269	0.175165	1	ENSMGAG00000001784
gene:ENSMGAG00000011936	4	48924309..48936092	9.54791	0.640204	1.55855	0.0241358	0.175165	1	ENSMGAG00000011936
gene:ENSMGAG00000011584	8	34310533..34322750	0.0639809	-3.96537	-15.6205	0.0241599	0.175249	1	ENSMGAG00000011584
EPHA7	2	77147287..77305264	0.0459303	-2.9725	-7.84893	0.0241863	0.175332	1	ENSMGAG00000013613
gene:ENSMGAG00000006202	28	complement(4716966..4720791)	0.565641	-1.25887	-2.39308	0.0241962	0.175332	1	ENSMGAG00000006202
FIGNL1	3	complement(29804051..29806117)	3.38296	-0.688455	-1.61156	0.0242447	0.175594	1	ENSMGAG00000015424
MYO1C	21	complement(5553375..5585076)	15.6481	-0.50004	-1.41425	0.0243007	0.175895	1	ENSMGAG00000004918
gene:ENSMGAG00000001704	21	complement(174657..176278)	0.984617	-1.33762	-2.52735	0.0243183	0.175895	1	ENSMGAG00000001704
DEPDC1B	Z	complement(20418206..20429846)	0.605219	-1.60771	-3.04768	0.0243237	0.175895	1	ENSMGAG00000017037
MPP2	29	complement(4805679..4810658)	0.0746419	-3.02805	-8.15707	0.0243582	0.17604	1	ENSMGAG00000004450
DESI2	2	complement(35337010..35346574)	16.2547	0.498949	1.41318	0.0243686	0.17604	1	ENSMGAG00000011451
CPLX1	Z	55180091..55180640	0.568546	-3.7434	-13.393	0.0243935	0.176129	1	ENSMGAG00000016480
gene:ENSMGAG00000007834	7	11596491..11605794	0.170699	2.17212	4.50686	0.0244175	0.176213	1	ENSMGAG00000007834
DENND4A	12	complement(18135009..18166136)	1.77565	0.704457	1.62953	0.0245224	0.176879	1	ENSMGAG00000009728
MPP7	6	15574182..15655860	0.535792	1.25378	2.38465	0.024546	0.176955	1	ENSMGAG00000006609
ARHGEF37	15	complement(8025587..8033420)	0.690937	-0.977966	-1.96969	0.024558	0.176955	1	ENSMGAG00000003214
ARHGEF11	2	complement(111303708..111317915)	0.099725	-1.65956	-3.15919	0.0245877	0.177079	1	ENSMGAG00000014176
N4BP3	15	complement(9698881..9701427)	7.47958	-0.588134	-1.5033	0.0246265	0.177178	1	ENSMGAG00000004103
SNTA1	22	complement(2580024..2585887)	0.221228	-2.07605	-4.21651	0.0246265	0.177178	1	ENSMGAG00000002243
MEP1B	3	56081016..56104367	0.426524	1.62733	3.08941	0.0246449	0.177191	1	ENSMGAG00000010590
DCBLD1	2	complement(65506219..65535705)	36.4381	0.628504	1.54596	0.0246549	0.177191	1	ENSMGAG00000013352
gene:ENSMGAG00000005716	GL425414.1	complement(1400..5284)	0.283817	-2.10736	-4.30901	0.0246851	0.177191	1	ENSMGAG00000005716
FANCI	12	complement(12875770..12898434)	1.13605	-0.772361	-1.70806	0.0246862	0.177191	1	ENSMGAG00000008560
HGFAC	4	complement(65502034..65539334)	0.0912927	-3.27758	-9.6973	0.024696	0.177191	1	ENSMGAG00000012912
gene:ENSMGAG00000003568	1	complement(1313168..1323088)	0.620081	-1.34894	-2.54725	0.0247037	0.177191	1	ENSMGAG00000003568
PPP6R3	5	16646677..16679033	29.6836	0.702706	1.62755	0.024739	0.177312	1	ENSMGAG00000009324
gene:ENSMGAG00000006831	Z	complement(50058410..50172360)	8.05043	1.01615	2.02251	0.0247455	0.177312	1	ENSMGAG00000006831
RIOK1	3	complement(11900102..11914716)	34.002	0.617111	1.5338	0.0247744	0.177429	1	ENSMGAG00000003816
DACH2	9	complement(7987945..8120661)	0.0919655	3.00558	8.03103	0.024792	0.177464	1	ENSMGAG00000004510
CCDC88A	2	2384235..2453709	10.9286	0.799142	1.74007	0.0248297	0.177619	1	ENSMGAG00000002107
gene:ENSMGAG00000004077	22	complement(5907111..5908610)	152.488	-0.511434	-1.42547	0.0248387	0.177619	1	ENSMGAG00000004077
ACO2	1	51780125..51795793	86.9105	-0.430967	-1.34814	0.0248678	0.177737	1	ENSMGAG00000012110
SRI	6	complement(21186172..21195848)	93.2382	-0.491268	-1.40568	0.0248867	0.177782	1	ENSMGAG00000008436
ADGRG6	2	54449208..54567988	0.0574836	2.43938	5.42409	0.0249117	0.177871	1	ENSMGAG00000012946
TMCC2	GL429085.1	3..1888	9.8039	-0.762106	-1.69596	0.0249338	0.177939	1	ENSMGAG00000002916
LMAN2	15	complement(9704503..9707669)	133.985	-0.55269	-1.46682	0.0249472	0.177944	1	ENSMGAG00000004147
gene:ENSMGAG00000016949	29	complement(4069323..4073635)	0.0780175	5.63152	49.5742	0.0249631	0.177967	1	ENSMGAG00000016949
CYP2R1	5	complement(10318257..10326612)	8.67568	0.592759	1.50813	0.0249932	0.178092	1	ENSMGAG00000006737
AGO1	25	complement(4047285..4061764)	3.4802	-0.658329	-1.57825	0.025013	0.178143	1	ENSMGAG00000003822
gene:ENSMGAG00000000945	22	complement(468999..475019)	15.6241	-0.668129	-1.58901	0.0250433	0.178269	1	ENSMGAG00000000945
LBH	2	9411646..9422398	403.445	-0.503758	-1.4179	0.0250631	0.178311	1	ENSMGAG00000005377
MPP5	5	complement(30025678..30051030)	9.73283	0.711883	1.63794	0.0250744	0.178311	1	ENSMGAG00000011994
PHF14	6	26829257..26862493	6.24986	0.69201	1.61553	0.0251981	0.178867	1	ENSMGAG00000009846
MSH2	2	complement(8825684..8850672)	18.9429	0.495888	1.41019	0.0252086	0.178867	1	ENSMGAG00000005134
CERCAM	19	complement(5101346..5104768)	16.4716	-0.654956	-1.57457	0.0252175	0.178867	1	ENSMGAG00000003792
gene:ENSMGAG00000007548	GL426407.1	complement(8133..9194)	39.9129	-0.585346	-1.5004	0.0252204	0.178867	1	ENSMGAG00000007548
RSPO3	2	complement(61307942..61332500)	7.88611	0.804111	1.74607	0.0252236	0.178867	1	ENSMGAG00000013258
gene:ENSMGAG00000005578	16	6426357..6429041	0.28246	-1.57329	-2.97582	0.0252286	0.178867	1	ENSMGAG00000005578
KCNS2	3	78303093..78304526	0.0884383	-5.7712	-54.6139	0.025274	0.179048	1	ENSMGAG00000015861
U2SURP	11	10400837..10435677	41.9429	0.841251	1.7916	0.0252794	0.179048	1	ENSMGAG00000006549
SYAP1	1	complement(128998793..129111398)	18.4511	0.681315	1.6036	0.0253362	0.17936	1	ENSMGAG00000014685
TMEM38A	30	complement(3628999..3636394)	23.2031	0.484959	1.39955	0.0254068	0.179676	1	ENSMGAG00000005518
PDZK1	1	complement(97157493..97163780)	0.0640709	-3.52691	-11.5267	0.025408	0.179676	1	ENSMGAG00000014457
gene:ENSMGAG00000013172	1	complement(57744370..57757926)	0.0896025	-5.77131	-54.6183	0.0254189	0.179676	1	ENSMGAG00000013172
gene:ENSMGAG00000013186	4	69985834..69991207	4.62845	-1.83643	-3.57126	0.0254571	0.179855	1	ENSMGAG00000013186
[truncated: 12,124 more rows]
