# Supplementary material for: Transcriptome Analysis During Follicle Development in Turkey Hens With Low and High Egg Production
Source: Front Genet. 2021 Mar 18;12:619196. doi: 10.3389/fgene.2021.619196 (PMC8012691; doi:10.3389/fgene.2021.619196)
Supplement: Supplementary Additional File 2 — Granulosa of the fifth largest follicle (F5G) differential expression between low egg producing hens and high egg producing hens. [file Table_2.xls]

## Sheet: High vs. Low F5G Basal
Name	Chromosome	Region	Max group mean	Log₂ fold change	Fold change	P-value	FDR p-value	Bonferroni	ENSEMBL
gene:ENSMGAG00000008598	11	15679478..15684912	67.6534	-3.74983	-13.4528	0	0	0	ENSMGAG00000008598
FNDC1	2	complement(46987093..47025114)	6.1412	-2.89839	-7.45593	0	0	0	ENSMGAG00000012510
WNT4	23	6596677..6602387	2569.34	2.23447	4.70589	0	0	0	ENSMGAG00000006788
RAMP1	7	2736202..2738950	14.7118	5.32114	39.9781	0	0	0	ENSMGAG00000003225
CYP26A1	8	complement(22770084..22772663)	91.4718	-2.25524	-4.77413	0	0	0	ENSMGAG00000008978
DNMT3B	22	11200885..11208739	13.4359	2.79273	6.92938	1.11022e-16	2.61328e-13	1.56797e-12	ENSMGAG00000007414
CDC20	10	20454346..20459551	195.848	1.7294	3.31589	6.66134e-16	1.17598e-12	9.40781e-12	ENSMGAG00000009761
COL1A2	6	23794478..23846500	162.112	1.79454	3.46905	6.66134e-16	1.17598e-12	9.40781e-12	ENSMGAG00000008980
GNAO1	13	complement(429751..504594)	167.72	1.92153	3.78825	2.88658e-15	4.52969e-12	4.07672e-11	ENSMGAG00000000941
FGL2	1	12675224..12681278	79.4942	-1.8788	-3.67769	3.44169e-15	4.7039e-12	4.8607e-11	ENSMGAG00000006151
PRSS35	2	complement(81202430..81203671)	35.6852	-2.64295	-6.24606	3.66374e-15	4.7039e-12	5.17429e-11	ENSMGAG00000015930
ECEL1	11	complement(15553980..15562153)	228.465	-2.2888	-4.8865	5.10703e-15	6.01054e-12	7.21265e-11	ENSMGAG00000008296
ZBTB16	26	complement(4730863..4796683)	15.5299	-2.10269	-4.29509	6.66134e-15	7.23678e-12	9.40781e-11	ENSMGAG00000002967
WNT5A	14	complement(8179745..8181999)	58.4765	-2.47596	-5.56336	9.76996e-15	9.8558e-12	1.37981e-10	ENSMGAG00000006091
gene:ENSMGAG00000008811	22	complement(11732881..11779349)	190.019	-1.62381	-3.08188	2.4869e-14	2.3415e-11	3.51225e-10	ENSMGAG00000008811
gene:ENSMGAG00000015918	7	complement(23203324..23204499)	76.678	2.03121	4.08746	5.15143e-14	4.54711e-11	7.27537e-10	ENSMGAG00000015918
gene:ENSMGAG00000010885	11	complement(23681085..23686063)	12.657	2.26205	4.79674	1.10356e-13	9.168e-11	1.55856e-09	ENSMGAG00000010885
RAI14	Z	10957043..10999477	28.7311	-2.05806	-4.16425	3.42282e-13	2.68558e-10	4.83405e-09	ENSMGAG00000003087
IGFBP2	7	complement(24486722..24490869)	20.8764	2.70821	6.53508	9.52682e-13	7.08144e-10	1.34547e-08	ENSMGAG00000011630
gene:ENSMGAG00000002087	5	3723370..3725190	34.5816	-2.52903	-5.77182	4.12437e-12	2.91242e-09	5.82484e-08	ENSMGAG00000002087
FAM184B	4	59303659..59340133	1.49924	-3.36183	-10.2804	4.34985e-12	2.92538e-09	6.1433e-08	ENSMGAG00000012574
RND3	7	complement(37867988..37874673)	5.038	-2.15657	-4.45855	1.11741e-11	7.17324e-09	1.57811e-07	ENSMGAG00000012718
ACTA2	8	complement(21478357..21486275)	9.22308	3.23083	9.38811	2.33825e-11	1.43579e-08	3.30231e-07	ENSMGAG00000008313
CNTN2	28	complement(1927363..1941755)	0.537091	5.58912	48.1386	5.50795e-11	3.2412e-08	7.77888e-07	ENSMGAG00000000981
PTPRT	22	2917515..3419361	2.49203	-2.84559	-7.18798	1.21567e-10	6.86755e-08	1.71689e-06	ENSMGAG00000002759
DLK1	5	51026326..51029409	312.247	-1.3382	-2.52836	1.44156e-10	7.83044e-08	2.03592e-06	ENSMGAG00000013327
P3H2	11	13907810..13920443	106.316	1.77376	3.41944	2.33622e-10	1.22202e-07	3.29944e-06	ENSMGAG00000007491
CDT1	13	complement(18581324..18583499)	77.3784	1.83174	3.55967	2.6865e-10	1.35505e-07	3.79415e-06	ENSMGAG00000007702
gene:ENSMGAG00000001745	6	553797..570809	2.27013	-3.57312	-11.9019	4.55072e-10	2.2162e-07	6.42698e-06	ENSMGAG00000001745
CCDC88A	2	2384235..2453709	7.49332	-2.45476	-5.48224	5.78928e-10	2.7254e-07	8.1762e-06	ENSMGAG00000002107
NSG1	4	61948711..61968777	17.6589	-2.00049	-4.00136	6.30104e-10	2.87063e-07	8.89895e-06	ENSMGAG00000012708
RGCC	1	174489915..174491217	42.7555	2.63445	6.20939	8.25108e-10	3.64156e-07	1.1653e-05	ENSMGAG00000014973
PTX3	11	complement(22929128..22934042)	10.6965	2.94602	7.7062	1.15154e-09	4.92826e-07	1.62633e-05	ENSMGAG00000010676
gene:ENSMGAG00000005132	12	complement(6258276..6295644)	24.8136	1.89471	3.71848	1.2425e-09	5.16111e-07	1.75478e-05	ENSMGAG00000005132
gene:ENSMGAG00000008991	GL428256.1	complement(43096..44141)	38.0418	2.27891	4.8531	1.58113e-09	6.3801e-07	2.23304e-05	ENSMGAG00000008991
HAPLN4	30	2909470..2914455	11.2353	2.988	7.93373	2.27092e-09	8.90893e-07	3.20721e-05	ENSMGAG00000004362
IL1RAPL2	9	16991430..17182017	7.02319	-2.57397	-5.95448	2.98777e-09	1.14044e-06	4.21963e-05	ENSMGAG00000007867
gene:ENSMGAG00000012058	6	48272073..48336864	7.46154	-2.0791	-4.22543	3.13854e-09	1.15096e-06	4.43256e-05	ENSMGAG00000012058
ELMOD1	1	complement(188144578..188163177)	50.326	-1.25239	-2.38236	3.17833e-09	1.15096e-06	4.48876e-05	ENSMGAG00000015155
OSBPL5	5	12999736..13057121	15.3407	-1.90134	-3.7356	3.35497e-09	1.18456e-06	4.73823e-05	ENSMGAG00000007614
MCM2	14	complement(10236398..10247938)	55.0872	1.56795	2.96483	3.55579e-09	1.22484e-06	5.02184e-05	ENSMGAG00000007374
THSD7A	6	complement(26880641..27006288)	1.94711	-2.34273	-5.07262	3.82776e-09	1.28713e-06	5.40595e-05	ENSMGAG00000009862
RCAN2	2	complement(115692232..115705649)	8.4474	3.6548	12.5952	4.34159e-09	1.41966e-06	6.13162e-05	ENSMGAG00000014275
gene:ENSMGAG00000003165	19	complement(3350106..3516104)	22.326	1.94589	3.85274	4.42293e-09	1.41966e-06	6.2465e-05	ENSMGAG00000003165
gene:ENSMGAG00000014009	2	101379177..101383466	65.8549	1.7616	3.39075	5.60744e-09	1.73205e-06	7.91938e-05	ENSMGAG00000014009
gene:ENSMGAG00000010029	16	15080591..15092413	9.82297	1.84439	3.59101	5.64146e-09	1.73205e-06	7.96743e-05	ENSMGAG00000010029
TK1	20	complement(5196383..5227846)	125.328	1.38717	2.61565	6.64476e-09	1.99668e-06	9.38439e-05	ENSMGAG00000005771
ITPR3	GL429142.1	27303..64244	0.467371	2.81326	7.02872	6.92143e-09	2.03649e-06	9.77513e-05	ENSMGAG00000009787
gene:ENSMGAG00000016093	Z	69900973..69903369	73.8051	-1.49218	-2.81313	9.1374e-09	2.63362e-06	0.000129048	ENSMGAG00000016093
LCT	7	complement(32395951..32425667)	8.11107	1.56045	2.94946	9.51393e-09	2.6873e-06	0.000134365	ENSMGAG00000012487
BACE2	1	114604932..114630861	73.171	-1.22653	-2.34004	1.42143e-08	3.93623e-06	0.000200748	ENSMGAG00000014564
ADAMTS15	26	1743826..1752891	70.5027	1.76416	3.39676	1.47288e-08	4.00027e-06	0.000208014	ENSMGAG00000001282
MCM3	2	113420331..113562431	60.739	1.87727	3.67379	1.59642e-08	4.254e-06	0.000225462	ENSMGAG00000014229
KCNG2	3	complement(4007954..4034675)	2.0734	2.75621	6.7562	1.9903e-08	5.20536e-06	0.000281089	ENSMGAG00000002185
MYOCD	20	complement(855532..888735)	0.673886	4.08262	16.9431	2.34482e-08	6.02108e-06	0.000331159	ENSMGAG00000002098
ACACB	17	6895064..6914289	3.9696	1.97921	3.94277	2.7085e-08	6.83074e-06	0.000382521	ENSMGAG00000006018
LTBP1	2	complement(31582403..31797010)	2.51089	2.21356	4.63818	2.87897e-08	7.13327e-06	0.000406596	ENSMGAG00000011074
gene:ENSMGAG00000010987	6	36479650..36485451	24.6816	-1.64052	-3.11778	3.24051e-08	7.89065e-06	0.000457658	ENSMGAG00000010987
ME1	2	complement(81311109..81468351)	4.95243	-1.92416	-3.79516	4.1555e-08	9.94714e-06	0.000586881	ENSMGAG00000013739
COPS2	12	complement(10303107..10314858)	13.5234	-1.73203	-3.32196	4.46141e-08	1.05014e-05	0.000630085	ENSMGAG00000007200
ASS1	19	6012034..6031638	14.2954	-2.11057	-4.31861	4.72941e-08	1.09498e-05	0.000667935	ENSMGAG00000005305
FABP7	2	complement(63282073..63285469)	71.7573	2.0399	4.11217	5.24626e-08	1.19505e-05	0.000740929	ENSMGAG00000013301
TIE1	10	20438151..20449030	0.409808	4.28939	19.554	6.03912e-08	1.35382e-05	0.000852905	ENSMGAG00000009720
MAMLD1	9	complement(17784949..17816195)	1.818	-2.3213	-4.99783	6.18832e-08	1.36559e-05	0.000873977	ENSMGAG00000008153
CELF2	1	complement(9104410..9246687)	8.55011	-1.706	-3.26254	6.57534e-08	1.42867e-05	0.000928636	ENSMGAG00000004551
LZTS1	24	1629920..1632145	6.94585	2.11973	4.34614	6.73236e-08	1.44062e-05	0.000950811	ENSMGAG00000001734
gene:ENSMGAG00000014680	1	128454916..128491551	10.0258	1.90384	3.74208	6.98967e-08	1.45548e-05	0.000987152	ENSMGAG00000014680
PDE4D	Z	complement(19727923..19730388)	24.7655	-1.68151	-3.20762	7.00788e-08	1.45548e-05	0.000989723	ENSMGAG00000004082
CORO2A	Z	complement(74607645..74619439)	19.1964	1.63639	3.10887	7.43499e-08	1.5218e-05	0.00105004	ENSMGAG00000009023
EGLN1	2	40639356..40641601	142.259	-1.2301	-2.34583	8.02217e-08	1.61853e-05	0.00113297	ENSMGAG00000011991
RET	8	complement(1796039..2014759)	0.599604	4.42721	21.5141	8.874e-08	1.76518e-05	0.00125327	ENSMGAG00000001124
GOLIM4	11	20630622..20656845	6.23824	-1.91632	-3.77458	1.01968e-07	2.00013e-05	0.00144009	ENSMGAG00000010425
MLF1	11	complement(22647701..22655987)	16.7983	1.86398	3.6401	1.10305e-07	2.13402e-05	0.00155783	ENSMGAG00000010656
HTRA3	4	complement(64391800..64413166)	45.5549	1.72969	3.31657	1.32858e-07	2.53561e-05	0.00187635	ENSMGAG00000012882
gene:ENSMGAG00000010660	8	26643209..26650597	13.6101	2.08494	4.24257	1.37257e-07	2.58464e-05	0.00193848	ENSMGAG00000010660
gene:ENSMGAG00000017073	19	complement(3275724..3305897)	24.4317	1.90342	3.741	1.53493e-07	2.85235e-05	0.00216778	ENSMGAG00000017073
CYTL1	4	complement(62274433..62277213)	15.8243	1.61064	3.05387	1.60501e-07	2.94384e-05	0.00226676	ENSMGAG00000012719
RASSF8	1	complement(72705591..72720085)	36.4876	-1.26168	-2.39774	1.69739e-07	3.07337e-05	0.00239723	ENSMGAG00000013685
SLC7A5	13	complement(18043517..18062629)	175.326	1.32104	2.49846	1.85805e-07	3.32168e-05	0.00262413	ENSMGAG00000007539
NR5A2	10	9545568..9624178	360.345	-1.11891	-2.17182	1.90654e-07	3.36576e-05	0.00269261	ENSMGAG00000005896
gene:ENSMGAG00000005259	8	13022637..13024840	149.961	-1.53756	-2.90302	2.05672e-07	3.58606e-05	0.00290471	ENSMGAG00000005259
gene:ENSMGAG00000010946	6	complement(36260219..36278634)	35.3645	-1.24366	-2.36798	2.45967e-07	4.23633e-05	0.00347379	ENSMGAG00000010946
POF1B	9	8372375..8381345	0.822619	-6.51675	-91.5664	3.39892e-07	5.78348e-05	0.00480029	ENSMGAG00000004600
gene:ENSMGAG00000013186	4	69985834..69991207	11.3896	2.14072	4.40981	3.46096e-07	5.81894e-05	0.00488791	ENSMGAG00000013186
SLC1A6	30	546267..556234	11.4321	2.03297	4.09248	3.67358e-07	6.10376e-05	0.0051882	ENSMGAG00000000763
RRM1	1	202343880..202359857	61.2957	1.4753	2.78042	4.52959e-07	7.43854e-05	0.00639714	ENSMGAG00000010749
DOCK3	14	2152154..2277178	0.825481	-2.24669	-4.74594	4.71013e-07	7.64612e-05	0.00665212	ENSMGAG00000002097
HTR1E	2	complement(80015792..80016886)	2.82806	3.1745	9.02858	4.85589e-07	7.79315e-05	0.00685798	ENSMGAG00000015928
gene:ENSMGAG00000006347	10	10425930..10433587	13.9962	1.79865	3.47894	5.09041e-07	8.07773e-05	0.00718918	ENSMGAG00000006347
TOR3A	10	4517240..4521399	28.597	1.58485	2.99977	5.26994e-07	8.2697e-05	0.00744273	ENSMGAG00000002559
SLC37A2	26	complement(187170..190106)	3.23883	3.44511	10.8913	6.12907e-07	9.51218e-05	0.00865608	ENSMGAG00000000762
MAN2A1	Z	complement(49748463..49860276)	6.6882	-1.46949	-2.76923	6.63673e-07	0.000101881	0.00937306	ENSMGAG00000017089
JAKMIP1	4	complement(62754296..62819637)	3.59826	-2.24	-4.72398	7.5606e-07	0.000114364	0.0106778	ENSMGAG00000012771
MPZL2	26	complement(5778473..5782474)	5.04843	2.40077	5.28086	7.61188e-07	0.000114364	0.0107503	ENSMGAG00000017125
RFX2	30	complement(1020203..1047269)	16.7814	1.45159	2.73509	7.69828e-07	0.000114445	0.0108723	ENSMGAG00000001572
OPCML	26	complement(2192549..2480380)	16.6712	1.35431	2.55674	8.00431e-07	0.000117755	0.0113045	ENSMGAG00000001427
TWF1	1	complement(31317671..31329588)	19.525	-1.33895	-2.52967	8.20008e-07	0.000119391	0.011581	ENSMGAG00000009523
MBP	3	40007162..40023548	1.05555	4.69509	25.9038	8.3498e-07	0.000120331	0.0117924	ENSMGAG00000008029
MCM4	3	57823946..57833601	46.9444	1.12862	2.1865	9.86368e-07	0.000139622	0.0139305	ENSMGAG00000010785
SYNM	12	16884044..16900389	7.19119	-1.56993	-2.96891	9.88617e-07	0.000139622	0.0139622	ENSMGAG00000009261
MUTYH	10	complement(21906557..21909427)	15.0477	1.41916	2.6743	1.01427e-06	0.000141827	0.0143245	ENSMGAG00000010370
HECTD1	5	complement(35584681..35642265)	2.84559	-1.61037	-3.05331	1.02737e-06	0.00014225	0.0145095	ENSMGAG00000012408
U2SURP	11	10400837..10435677	26.2284	-1.2607	-2.39612	1.30398e-06	0.000178797	0.0184161	ENSMGAG00000006549
gene:ENSMGAG00000014429	1	96068563..96070641	310.466	1.03612	2.05071	1.37456e-06	0.000186663	0.0194129	ENSMGAG00000014429
MASP2	23	complement(4101408..4257518)	1.54677	-2.47025	-5.5414	1.47422e-06	0.00019829	0.0208204	ENSMGAG00000004578
MCM5	1	complement(53080415..53088370)	130.998	1.54012	2.90819	1.67082e-06	0.000222613	0.023597	ENSMGAG00000012730
gene:ENSMGAG00000013935	2	92748944..92757185	13.6003	-2.43398	-5.40381	1.79558e-06	0.000237	0.025359	ENSMGAG00000013935
DTL	2	complement(22306292..22328276)	5.51747	1.85231	3.61078	1.87872e-06	0.000245677	0.0265331	ENSMGAG00000009764
FRAS1	4	15226007..15345594	5.38413	-1.86769	-3.64947	1.9304e-06	0.000246849	0.0272631	ENSMGAG00000005355
COQ8A	2	complement(12071364..12093280)	56.6662	0.977021	1.9684	1.94144e-06	0.000246849	0.027419	ENSMGAG00000005931
KRIT1	6	complement(22749854..22765378)	5.22974	-1.53912	-2.90617	1.9568e-06	0.000246849	0.0276359	ENSMGAG00000008626
KANK4	10	complement(28537282..28547817)	7.18689	-2.01604	-4.04472	1.95759e-06	0.000246849	0.0276471	ENSMGAG00000011680
ANKRD11	13	complement(18722354..18745992)	14.3662	-1.02961	-2.04147	2.00747e-06	0.000250898	0.0283515	ENSMGAG00000007898
PCMTD1	3	complement(59370415..59395524)	3.18457	-1.56412	-2.95698	2.39507e-06	0.000296716	0.0338256	ENSMGAG00000010842
FRMD4B	14	complement(16104704..16167929)	4.05602	1.95571	3.87907	2.46499e-06	0.000302722	0.0348131	ENSMGAG00000009466
BICD2	14	complement(7060492..7089707)	8.47754	-1.30931	-2.47822	2.54398e-06	0.00030973	0.0359287	ENSMGAG00000005666
PTPRU	25	2539688..2575032	2.96347	-2.23111	-4.69496	2.65499e-06	0.000320483	0.0374965	ENSMGAG00000002463
gene:ENSMGAG00000007624	13	complement(18467598..18468878)	10.8033	2.14733	4.43006	2.81858e-06	0.000337346	0.0398068	ENSMGAG00000007624
TESC	17	11660482..11843519	21.2173	2.26823	4.81731	2.85986e-06	0.00033941	0.0403897	ENSMGAG00000009977
GNPNAT1	5	complement(61102877..61106440)	75.9447	1.13565	2.19718	3.06325e-06	0.000360519	0.0432622	ENSMGAG00000013800
gene:ENSMGAG00000003838	Z	16916937..16935625	4.39012	-1.88357	-3.68986	3.21653e-06	0.00037543	0.045427	ENSMGAG00000003838
PTGS2	10	complement(487746..625563)	9.79103	-1.453	-2.73776	3.31537e-06	0.000379627	0.046823	ENSMGAG00000001287
AP1S2	1	129643132..129674921	72.3231	-1.0027	-2.00375	3.33499e-06	0.000379627	0.0471001	ENSMGAG00000014688
AXDND1	10	4618105..4634718	1.52851	-2.10945	-4.31528	3.33559e-06	0.000379627	0.0471085	ENSMGAG00000002660
TRAF4	3	complement(91761525..91763113)	98.8072	-1.35666	-2.56091	3.36001e-06	0.000379627	0.0474534	ENSMGAG00000012786
ARHGAP5	5	35984317..36021030	5.76561	-1.46936	-2.76899	3.43039e-06	0.000384503	0.0484474	ENSMGAG00000012438
gene:ENSMGAG00000002998	5	complement(5569087..5575214)	23.3164	1.48769	2.80439	3.71661e-06	0.000413304	0.0524896	ENSMGAG00000002998
PLOD2	11	complement(11315941..11351346)	1.47612	-2.4442	-5.44225	3.92096e-06	0.000432623	0.0553758	ENSMGAG00000006583
gene:ENSMGAG00000009519	5	16924546..16934744	56.3603	-1.26258	-2.39924	4.05315e-06	0.000443742	0.0572427	ENSMGAG00000009519
CLDN1	11	13804832..13813289	16.085	2.25821	4.78399	4.08882e-06	0.000444203	0.0577464	ENSMGAG00000007457
YES1	3	51388452..51402651	11.8535	-1.20468	-2.30486	4.40434e-06	0.000474828	0.0622025	ENSMGAG00000009755
gene:ENSMGAG00000017409	Z	23586422..23636461	23.5117	-1.32901	-2.5123	4.54374e-06	0.000486146	0.0641712	ENSMGAG00000017409
PHF3	2	complement(89789475..89837249)	7.3509	-1.41716	-2.6706	4.58599e-06	0.000486977	0.0647679	ENSMGAG00000013874
gene:ENSMGAG00000003515	6	complement(4219117..4257003)	11.6489	-1.67279	-3.18831	4.73125e-06	0.000498653	0.0668195	ENSMGAG00000003515
ST3GAL1	3	complement(93128072..93150082)	4.3035	2.24995	4.75666	4.77644e-06	0.000499686	0.0674576	ENSMGAG00000012876
COL14A1	3	87457081..87573291	6.5138	1.83985	3.57974	4.88279e-06	0.000507056	0.0689596	ENSMGAG00000012567
KIAA1217	6	complement(17138897..17229459)	2.86995	-1.42518	-2.68548	4.97392e-06	0.000512749	0.0702467	ENSMGAG00000007174
gene:ENSMGAG00000008776	6	complement(22956030..22969489)	7.85685	-1.28521	-2.43718	5.05525e-06	0.000514313	0.0713953	ENSMGAG00000008776
BAMBI	6	complement(15402860..15404925)	116.641	1.11284	2.16271	5.06192e-06	0.000514313	0.0714895	ENSMGAG00000006563
VIPR2	6	complement(9415435..9461021)	109.017	-1.02984	-2.0418	5.12498e-06	0.00051606	0.0723801	ENSMGAG00000005280
GAS6	1	144353697..144390587	6.51566	1.46117	2.75331	5.18814e-06	0.00051606	0.0732721	ENSMGAG00000014841
PRAG1	4	30836554..30853673	19.143	1.01357	2.0189	5.18874e-06	0.00051606	0.0732805	ENSMGAG00000009325
PLCXD3	Z	complement(13842109..13879072)	9.56088	-1.8108	-3.50836	5.33707e-06	0.000527101	0.0753754	ENSMGAG00000003582
TMEM100	20	9057908..9062452	10.6872	-1.51873	-2.8654	5.38453e-06	0.000528095	0.0760457	ENSMGAG00000008356
VAPB	22	complement(12015083..12026863)	93.2482	-1.23067	-2.34675	5.9229e-06	0.000574513	0.0836492	ENSMGAG00000008993
SLC26A1	Z	56507804..56511032	36.4992	-1.05747	-2.08127	5.93917e-06	0.000574513	0.0838788	ENSMGAG00000017281
KLF13	12	complement(5097486..5121366)	49.7193	-1.38097	-2.60443	6.03259e-06	0.00057958	0.0851983	ENSMGAG00000004699
TMCO3	1	complement(144542919..144570199)	7.75211	-1.44317	-2.71918	7.1843e-06	0.000685567	0.101464	ENSMGAG00000014846
MOSPD2	1	complement(130185698..130216440)	6.43795	-1.26148	-2.39741	7.74655e-06	0.0007312	0.109404	ENSMGAG00000014697
RTN4	2	2533676..2561828	85.3753	-1.06254	-2.0886	7.76606e-06	0.0007312	0.10968	ENSMGAG00000002301
DUT	12	9997109..10004341	119.044	0.948897	1.9304	7.89503e-06	0.000738421	0.111502	ENSMGAG00000006960
DAB2	Z	complement(13070056..13081384)	153.644	-0.956437	-1.94051	8.38919e-06	0.000779477	0.118481	ENSMGAG00000003483
NCAPH	5	complement(12771541..12780962)	60.9128	1.1636	2.24016	8.61577e-06	0.000795297	0.12168	ENSMGAG00000010375
PARD3	6	13144658..13568290	13.2693	-0.994192	-1.99197	9.33778e-06	0.000856347	0.131877	ENSMGAG00000005916
ADAMTS2	15	13526053..13577725	0.435107	-3.16888	-8.99349	9.53056e-06	0.000868387	0.1346	ENSMGAG00000007477
PPP2R5C	5	51428837..51562081	11.8658	-1.36085	-2.56837	9.63519e-06	0.000872294	0.136078	ENSMGAG00000013329
RB1CC1	3	complement(59885785..59942024)	3.65257	-1.42204	-2.67964	1.00258e-05	0.000901878	0.141595	ENSMGAG00000010866
P3H1	23	6658111..6662979	199.235	1.12484	2.18077	1.02871e-05	0.000919527	0.145285	ENSMGAG00000006828
E2F1	22	complement(2678351..2679258)	63.7863	1.56707	2.96302	1.06961e-05	0.000950067	0.151061	ENSMGAG00000002385
POLE	17	complement(10579990..10598978)	11.0282	1.20715	2.30881	1.07932e-05	0.000952705	0.152433	ENSMGAG00000009340
gene:ENSMGAG00000001070	19	292197..295633	44.9274	-1.24375	-2.36813	1.09885e-05	0.000963918	0.155191	ENSMGAG00000001070
CDCA7	7	complement(17966567..17971542)	7.7548	1.60044	3.03236	1.20202e-05	0.00104791	0.169762	ENSMGAG00000009850
PAG1	3	complement(71661380..71675171)	1.25408	3.0927	8.53092	1.22317e-05	0.00105878	0.172748	ENSMGAG00000011644
SNAI2	3	complement(58261009..58263249)	38.682	1.58146	2.99272	1.22948e-05	0.00105878	0.17364	ENSMGAG00000010813
SRPX	1	120280949..120300443	4.42885	2.06041	4.17105	1.26449e-05	0.00108233	0.178584	ENSMGAG00000014620
PCNA	24	311853..314579	407.6	0.932002	1.90792	1.33636e-05	0.00113695	0.188734	ENSMGAG00000000684
ADAMTS3	4	complement(32383035..32420297)	2.06787	-1.92601	-3.80003	1.44129e-05	0.00121888	0.203553	ENSMGAG00000010085
STAT1	7	complement(7919176..7936524)	44.877	1.4049	2.64799	1.46392e-05	0.00123065	0.20675	ENSMGAG00000006382
KCNV1	3	complement(83123932..83132810)	1.35952	2.46885	5.53601	1.55438e-05	0.00129896	0.219525	ENSMGAG00000012434
SETX	19	complement(6633190..6658723)	11.1709	-1.16806	-2.24709	1.56913e-05	0.00130358	0.221609	ENSMGAG00000005934
NCAN	30	complement(2914001..2920492)	6.31879	1.35767	2.56272	1.59031e-05	0.00131345	0.2246	ENSMGAG00000004371
FLVCR2	5	39856828..39881612	3.87889	2.01847	4.05155	1.6729e-05	0.00137362	0.236263	ENSMGAG00000012760
SLC22A23	3	13467078..13562525	12.9969	1.25883	2.39302	1.68335e-05	0.00137422	0.237739	ENSMGAG00000004155
WDR91	1	48689606..48703961	48.7036	0.944017	1.92388	1.6997e-05	0.00137959	0.240048	ENSMGAG00000011777
EPHB3	11	complement(15971139..15982076)	18.7625	1.15393	2.22519	1.71908e-05	0.00138734	0.242785	ENSMGAG00000009147
FANCA	13	complement(18894310..18928939)	1.64519	1.65415	3.14738	1.7447e-05	0.00139244	0.246404	ENSMGAG00000008218
gene:ENSMGAG00000003418	29	complement(4467452..4472333)	8.20943	1.24764	2.37453	1.74511e-05	0.00139244	0.246462	ENSMGAG00000003418
gene:ENSMGAG00000017246	10	6990843..6993967	978.398	-1.47894	-2.78743	1.8517e-05	0.0014667	0.261515	ENSMGAG00000017246
USP8	12	complement(10710043..10732713)	11.5235	-1.26934	-2.41051	1.85895e-05	0.0014667	0.26254	ENSMGAG00000007448
APOBEC2	7	complement(18871676..18883357)	3.60756	2.1686	4.49587	1.91196e-05	0.00150015	0.270026	ENSMGAG00000010173
PSIP1	Z	complement(33805908..33821801)	150.675	-1.20183	-2.30031	1.98841e-05	0.00155151	0.280823	ENSMGAG00000005593
FBRSL1	17	complement(1615795..1641610)	9.23703	-1.14193	-2.20676	2.05763e-05	0.0015967	0.290599	ENSMGAG00000001787
HES4	23	2904782..2906388	13.2762	1.38722	2.61574	2.07085e-05	0.00159818	0.292467	ENSMGAG00000007566
SPTBN1	2	complement(2695756..2785798)	16.5372	-1.00774	-2.01075	2.14193e-05	0.00163819	0.302505	ENSMGAG00000002389
HEPH	9	274636..294018	23.744	-1.03821	-2.05368	2.16933e-05	0.00163819	0.306375	ENSMGAG00000000822
NRIP1	1	complement(103430786..103434253)	25.9031	-1.34988	-2.54891	2.17129e-05	0.00163819	0.306651	ENSMGAG00000016119
SLC41A3	14	complement(11023066..11039924)	31.944	1.30523	2.47123	2.17143e-05	0.00163819	0.306671	ENSMGAG00000007576
gene:ENSMGAG00000008731	GL428182.1	30506..34108	10.1985	-1.32866	-2.51169	2.18463e-05	0.00163819	0.308536	ENSMGAG00000008731
BOC	1	complement(87058419..87077592)	2.71779	1.53051	2.88888	2.1923e-05	0.00163819	0.309618	ENSMGAG00000014333
LIMD2	29	complement(2133954..2138364)	16.9584	1.40115	2.64112	2.32646e-05	0.00171605	0.328566	ENSMGAG00000001735
MDK	5	complement(24353055..24354059)	352.619	1.43956	2.71239	2.33252e-05	0.00171605	0.329422	ENSMGAG00000011008
PPM1K	4	complement(28189214..28199830)	57.6753	-0.945144	-1.92538	2.33294e-05	0.00171605	0.329482	ENSMGAG00000008373
gene:ENSMGAG00000008972	15	16796218..16812755	7.12295	-1.4209	-2.67752	2.35202e-05	0.00172112	0.332176	ENSMGAG00000008972
RAB27A	12	7721098..7740269	19.9998	-1.22907	-2.34416	2.38946e-05	0.0017395	0.337463	ENSMGAG00000006007
RNF182	3	complement(7893124..7893861)	4.07145	-2.11206	-4.3231	2.44696e-05	0.00177223	0.345584	ENSMGAG00000015403
SMAP2	GL424732.1	163..3811	121.551	0.923772	1.89707	2.50951e-05	0.00180826	0.354419	ENSMGAG00000003845
TRANK1	6	complement(46924346..46964356)	4.07827	-1.51484	-2.85768	2.54495e-05	0.00182449	0.359424	ENSMGAG00000011934
CACNA2D1	1	10365252..10465771	2.32447	-1.87483	-3.66759	2.59899e-05	0.00185382	0.367056	ENSMGAG00000005499
KIAA1324	GL425442.1	6030..11555	4.56247	-1.52208	-2.87204	2.62229e-05	0.00185438	0.370346	ENSMGAG00000013535
PRKCH	5	complement(56379005..56487206)	18.9183	1.05217	2.07364	2.62604e-05	0.00185438	0.370875	ENSMGAG00000013557
gene:ENSMGAG00000016514	GL424725.1	24676..25472	306.113	0.978916	1.97098	2.64257e-05	0.00185677	0.37321	ENSMGAG00000016514
NLN	Z	22536492..22560159	5.60546	-1.44901	-2.7302	2.65614e-05	0.00185706	0.375127	ENSMGAG00000004405
gene:ENSMGAG00000007367	6	18527816..18536463	2.19509	-4.61704	-24.5397	2.67565e-05	0.00186149	0.377882	ENSMGAG00000007367
PHOSPHO1	29	2886193..2887913	38.7602	1.18912	2.28013	2.75525e-05	0.00190624	0.389124	ENSMGAG00000002447
RAD54L	10	22445554..22463017	5.47975	1.43628	2.70622	2.76698e-05	0.00190624	0.39078	ENSMGAG00000010634
gene:ENSMGAG00000011481	4	45035052..45154735	28.0856	-1.20099	-2.29897	2.8174e-05	0.00193156	0.397902	ENSMGAG00000011481
SPTLC1	Z	complement(47174188..47204703)	15.4562	-1.28323	-2.43384	2.85063e-05	0.00194405	0.402595	ENSMGAG00000006652
gene:ENSMGAG00000012996	2	56246534..56254525	1.99956	-3.58912	-12.0346	2.86315e-05	0.00194405	0.404362	ENSMGAG00000012996
MYO1D	29	763082..799832	24.6712	1.08469	2.12092	2.88671e-05	0.00195067	0.40769	ENSMGAG00000010899
gene:ENSMGAG00000014159	2	111228238..111231699	8.40334	1.50478	2.83781	2.93593e-05	0.00197448	0.414641	ENSMGAG00000014159
OTOF	2	110781895..110850751	0.645288	2.1387	4.40365	2.99251e-05	0.002003	0.422633	ENSMGAG00000014133
KTN1	5	58493548..58543413	7.49945	-1.3657	-2.57702	3.01435e-05	0.0020081	0.425717	ENSMGAG00000013659
ANKRD22	8	complement(21424381..21428975)	1.84149	2.94415	7.69623	3.04731e-05	0.00202052	0.430371	ENSMGAG00000008271
THAP5	1	29310894..29313401	17.6018	-1.20739	-2.30919	3.09565e-05	0.00204154	0.437198	ENSMGAG00000009237
gene:ENSMGAG00000012275	3	complement(79601384..79650779)	0.692112	-4.20325	-18.4207	3.10792e-05	0.00204154	0.438931	ENSMGAG00000012275
TXNDC16	5	complement(61013180..61049819)	18.087	1.07312	2.10398	3.19408e-05	0.00208843	0.4511	ENSMGAG00000013791
JCAD	6	complement(14982441..14991657)	1.73509	1.9918	3.97732	3.23533e-05	0.00210565	0.456926	ENSMGAG00000006517
ABCF3	11	15830748..15837298	162.421	0.955135	1.93876	3.38222e-05	0.00219115	0.477671	ENSMGAG00000008981
FCHO2	Z	complement(27246431..27335904)	8.34575	-1.22218	-2.33299	3.48765e-05	0.00224914	0.492561	ENSMGAG00000004969
CCPG1	12	7688736..7704109	18.8573	-1.33906	-2.52987	3.62921e-05	0.00232978	0.512553	ENSMGAG00000005965
C12orf4	1	75114884..75141999	10.742	-1.14892	-2.21747	3.80841e-05	0.00243376	0.537862	ENSMGAG00000013879
OBSL1	7	23212621..23224788	0.904961	1.79085	3.46018	3.86799e-05	0.00245754	0.546276	ENSMGAG00000011222
DONSON	1	111407078..111410292	24.8671	1.22293	2.3342	3.88042e-05	0.00245754	0.548032	ENSMGAG00000014525
JAM3	26	2624428..2629630	55.4462	1.21682	2.32433	3.94841e-05	0.00248944	0.557634	ENSMGAG00000001500
gene:ENSMGAG00000010944	3	complement(59059347..59063484)	14.8298	-1.27821	-2.42538	4.04808e-05	0.00254093	0.57171	ENSMGAG00000010944
TRPC4	1	179294577..179387294	2.10943	-2.03759	-4.10559	4.08279e-05	0.00255138	0.576613	ENSMGAG00000015053
TDRD7	Z	complement(74972075..75013948)	31.9573	-0.855844	-1.80982	4.17465e-05	0.00259729	0.589586	ENSMGAG00000008737
gene:ENSMGAG00000005206	14	complement(5258815..5268656)	52.5789	-1.07869	-2.11211	4.2368e-05	0.0026244	0.598363	ENSMGAG00000005206
UCK2	10	complement(5327511..5335091)	75.1345	0.845442	1.79681	4.39218e-05	0.00270877	0.620307	ENSMGAG00000003484
TCP11L2	1	complement(54900755..54909599)	17.362	-1.21877	-2.32748	4.43898e-05	0.00272573	0.626918	ENSMGAG00000012885
AFAP1L2	8	complement(30336390..30357763)	0.336376	4.39068	20.9762	4.71402e-05	0.00288208	0.665761	ENSMGAG00000011077
BPTF	20	8036286..8085149	4.91051	-1.35845	-2.5641	4.75648e-05	0.00289551	0.671758	ENSMGAG00000007560
PBK	2	110614421..110622344	69.4381	0.963054	1.94943	4.82901e-05	0.00292704	0.682001	ENSMGAG00000014121
gene:ENSMGAG00000005917	23	complement(5465266..5472970)	21.2743	1.59257	3.01587	5.19577e-05	0.00312441	0.733798	ENSMGAG00000005917
LYAR	4	complement(61906681..61912890)	9.72571	-1.34868	-2.5468	5.21204e-05	0.00312441	0.736097	ENSMGAG00000012703
PPP2R2C	4	complement(62956710..63086507)	16.0029	-1.09657	-2.13846	5.22099e-05	0.00312441	0.737361	ENSMGAG00000012790
FAM49A	2	104577600..104634089	6.4288	-1.13453	-2.19547	5.43529e-05	0.00323893	0.767626	ENSMGAG00000014026
gene:ENSMGAG00000014361	1	88833021..88836431	1.78217	-2.30227	-4.93233	5.58208e-05	0.00331243	0.788357	ENSMGAG00000014361
R3HDM1	7	32330062..32371114	13.0675	-1.07199	-2.10233	5.70499e-05	0.00336822	0.805715	ENSMGAG00000012461
ASAH1	4	45165480..45176043	68.57	-0.863544	-1.8195	5.72381e-05	0.00336822	0.808373	ENSMGAG00000011485
DAG1	14	complement(2475354..2486732)	48.2911	0.872191	1.83044	5.93225e-05	0.0034764	0.837812	ENSMGAG00000003230
SSB	7	complement(19467709..19473230)	45.8083	-1.0183	-2.02552	5.99642e-05	0.00349948	0.846875	ENSMGAG00000010328
ZMYND11	6	9590245..9691571	43.0019	-0.963002	-1.94936	6.0456e-05	0.00350494	0.853821	ENSMGAG00000005311
FOXRED2	1	complement(49612625..49622554)	137.55	0.941726	1.92083	6.05542e-05	0.00350494	0.855207	ENSMGAG00000012652
LRPAP1	4	65414150..65423690	45.8622	-0.948254	-1.92954	6.11111e-05	0.00352274	0.863071	ENSMGAG00000012902
PODN	10	25324429..25344635	1.27389	-2.17797	-4.52516	6.27212e-05	0.00360086	0.885811	ENSMGAG00000011248
gene:ENSMGAG00000014713	1	37261228..37269338	63.5343	-0.979828	-1.97223	6.48179e-05	0.00370616	0.915423	ENSMGAG00000014713
ARHGEF3	14	complement(8777886..8810422)	22.0158	-0.906047	-1.8739	6.79842e-05	0.00385683	0.960141	ENSMGAG00000006179
JAG2	5	complement(54319790..54356161)	0.264947	-3.58325	-11.9857	6.79991e-05	0.00385683	0.960352	ENSMGAG00000013468
PRPF38B	10	13189984..13197448	29.646	-1.15503	-2.22689	7.0484e-05	0.00398178	0.995446	ENSMGAG00000006188
STXBP1	19	2421537..2425810	14.2106	-1.03178	-2.04454	7.40781e-05	0.00414459	1	ENSMGAG00000002743
ROCK1	3	complement(51663992..51709971)	4.08599	-1.53846	-2.90484	7.42814e-05	0.00414459	1	ENSMGAG00000009863
RPAP3	1	complement(32914012..32929421)	6.53825	-1.29434	-2.45265	7.44711e-05	0.00414459	1	ENSMGAG00000009987
RIOK3	3	52520587..52531649	147.585	-0.857055	-1.81134	7.45398e-05	0.00414459	1	ENSMGAG00000010079
KMT5B	5	complement(16323882..16342504)	6.92331	-1.29829	-2.45937	7.56229e-05	0.00418832	1	ENSMGAG00000009202
PKM	12	complement(866521..879996)	656.421	0.944326	1.92429	7.86625e-05	0.00433912	1	ENSMGAG00000001626
CNNM2	8	25823006..25842244	13.8844	1.42238	2.68028	7.89601e-05	0.00433912	1	ENSMGAG00000016951
gene:ENSMGAG00000006024	23	complement(5683226..5697020)	0.927927	2.63353	6.20542	8.08462e-05	0.00441099	1	ENSMGAG00000006024
INHBB	28	complement(2509504..2510298)	9.36913	1.94484	3.84995	8.11001e-05	0.00441099	1	ENSMGAG00000003717
gene:ENSMGAG00000004666	8	12512325..12537554	131.488	1.46679	2.76406	8.12049e-05	0.00441099	1	ENSMGAG00000004666
NCAPD2	1	80568557..80593028	43.2753	0.95091	1.93309	8.19993e-05	0.00443707	1	ENSMGAG00000014093
AHI1	2	57401861..57477519	1.31776	-1.71323	-3.27894	8.38631e-05	0.00452061	1	ENSMGAG00000013043
ADRA2C	4	complement(65124966..65126258)	1.39294	2.62037	6.14906	8.45291e-05	0.00453918	1	ENSMGAG00000015757
THOC2	9	15618725..15661801	10.6777	-1.33205	-2.5176	8.48971e-05	0.00454167	1	ENSMGAG00000007345
FAM173A	16	13807678..13809583	30.0011	1.15236	2.22277	9.00631e-05	0.00479986	1	ENSMGAG00000009775
ESPL1	GL424145.1	1..7963	19.7705	0.982768	1.97625	9.0561e-05	0.00480824	1	ENSMGAG00000001157
EFHB	6	36323495..36332478	0.382281	-5.1217	-34.8166	9.10038e-05	0.00481366	1	ENSMGAG00000010970
RANBP9	3	complement(7777817..7805660)	42.4952	-0.829994	-1.77768	9.26115e-05	0.00488042	1	ENSMGAG00000002794
gene:ENSMGAG00000001155	27	complement(793369..824763)	138.723	-1.00998	-2.01389	9.3711e-05	0.00492	1	ENSMGAG00000001155
gene:ENSMGAG00000002421	13	1914559..1919056	5.56911	2.44802	5.45668	9.66314e-05	0.00505454	1	ENSMGAG00000002421
INHA	7	complement(23207219..23210909)	2907.43	0.9035	1.8706	9.74029e-05	0.00505962	1	ENSMGAG00000011220
gene:ENSMGAG00000002693	11	complement(3905742..3914577)	67.9463	0.971234	1.96052	9.74451e-05	0.00505962	1	ENSMGAG00000002693
PPP1R12A	1	complement(41389906..41512410)	5.5504	-1.11694	-2.16886	9.82956e-05	0.00508509	1	ENSMGAG00000011011
RNF144B	3	complement(7448854..7480421)	0.681942	-3.86838	-14.6049	0.000101743	0.00524421	1	ENSMGAG00000002605
ADD2	GL429737.1	complement(42130..46478)	1.82874	-2.46272	-5.51255	0.000102665	0.00527252	1	ENSMGAG00000003091
MPL	10	20450504..20453746	15.401	1.62119	3.07629	0.000103877	0.00531541	1	ENSMGAG00000009742
HNF1A	17	complement(9515675..9536958)	0.497811	4.40674	21.2109	0.000105246	0.00536605	1	ENSMGAG00000008538
gene:ENSMGAG00000010353	11	complement(20446043..20518497)	9.62907	-1.31942	-2.49566	0.000106034	0.00536889	1	ENSMGAG00000010353
TMEM201	23	3569222..3586891	76.8509	0.824614	1.77106	0.000106313	0.00536889	1	ENSMGAG00000003989
gene:ENSMGAG00000003475	GL424633.1	complement(69..2646)	385.015	0.902558	1.86938	0.000106443	0.00536889	1	ENSMGAG00000003475
MYLK	7	complement(28582677..28723961)	1.48026	-1.4752	-2.78023	0.000110742	0.00556586	1	ENSMGAG00000012084
APP	1	complement(108114227..108289035)	240.723	0.835688	1.78471	0.000111316	0.00556713	1	ENSMGAG00000014495
SLC6A1	14	4323336..4339674	29.461	-1.00925	-2.01286	0.000111555	0.00556713	1	ENSMGAG00000004819
ATF3	2	complement(22115629..22117550)	32.4031	-1.19211	-2.28486	0.000112031	0.00557116	1	ENSMGAG00000009708
LYPD6B	7	37723010..37727335	2.41113	2.30469	4.94061	0.000118443	0.00586937	1	ENSMGAG00000012711
ACOT13	3	complement(39641249..39647529)	24.1363	-1.03144	-2.04407	0.000119661	0.005909	1	ENSMGAG00000008012
ARID4B	2	38894749..38949674	3.50188	-1.33849	-2.52887	0.000123652	0.00606847	1	ENSMGAG00000011896
MARK1	2	complement(18494821..18527860)	11.1213	-1.11794	-2.17036	0.00012375	0.00606847	1	ENSMGAG00000009020
VAC14	13	complement(1130173..1176375)	116.973	0.990143	1.98638	0.000124977	0.00609568	1	ENSMGAG00000001646
SYAP1	1	complement(128998793..129111398)	10.9022	-1.05519	-2.07799	0.000125168	0.00609568	1	ENSMGAG00000014685
HSP90B1	1	complement(55750309..55759765)	481.422	-0.974046	-1.96434	0.000129917	0.00630523	1	ENSMGAG00000013000
gene:ENSMGAG00000016715	Z	77424197..77435854	8.72919	-1.65055	-3.13954	0.000130836	0.00630875	1	ENSMGAG00000016715
ATRX	9	complement(12679182..12744393)	4.60647	-1.46321	-2.75721	0.000130883	0.00630875	1	ENSMGAG00000006058
BRD7	13	6302712..6317817	23.0757	-1.21863	-2.32726	0.000133122	0.00639483	1	ENSMGAG00000004779
gene:ENSMGAG00000005756	Z	36778398..36784049	21.3401	-1.10938	-2.15753	0.000135111	0.00646839	1	ENSMGAG00000005756
gene:ENSMGAG00000009271	4	30808153..30818639	0.752937	2.01616	4.04506	0.000135662	0.00647281	1	ENSMGAG00000009271
PDGFA	16	complement(2013089..2025782)	33.9421	-1.08171	-2.11654	0.000137159	0.00652221	1	ENSMGAG00000001733
TMEM106B	6	27241032..27249440	42.9563	-1.13605	-2.19779	0.000137636	0.00652295	1	ENSMGAG00000009883
gene:ENSMGAG00000011367	4	complement(43261339..43275352)	33.4586	-0.819125	-1.76434	0.000138221	0.00652557	1	ENSMGAG00000011367
FBN1	12	complement(10030026..10164470)	2.23486	-1.1611	-2.23629	0.000138616	0.00652557	1	ENSMGAG00000006969
gene:ENSMGAG00000007888	11	14953465..14956357	4.21649	1.42997	2.6944	0.000139552	0.00654781	1	ENSMGAG00000007888
SS18	3	complement(53609995..53649565)	36.1031	-0.852314	-1.80539	0.000144096	0.00673864	1	ENSMGAG00000010358
gene:ENSMGAG00000013635	1	67083012..67105997	14.5905	1.22552	2.3384	0.000144879	0.00675289	1	ENSMGAG00000013635
DST	2	91275615..91464726	1.46545	-1.50066	-2.82973	0.000146912	0.00680897	1	ENSMGAG00000013891
gene:ENSMGAG00000007471	GL426381.1	complement(4765..6157)	13.368	1.24988	2.37822	0.000147046	0.00680897	1	ENSMGAG00000007471
RAVER2	10	29361753..29383232	45.1174	-1.02626	-2.03674	0.000148139	0.00683712	1	ENSMGAG00000011806
PHC1	1	79757698..79772322	12.2373	0.902455	1.86924	0.000148913	0.00685047	1	ENSMGAG00000013951
CENPO	2	complement(110977309..110981935)	22.7134	1.04883	2.06885	0.000152275	0.00697994	1	ENSMGAG00000014151
MCUR1	3	complement(7850361..7863306)	14.1583	-1.35044	-2.5499	0.000152716	0.00697994	1	ENSMGAG00000002843
SLC25A33	23	3551360..3562279	51.1162	0.925491	1.89933	0.000153797	0.00700671	1	ENSMGAG00000003979
CCNA1	1	complement(180026636..180033664)	117.595	1.03159	2.04428	0.000154324	0.0070081	1	ENSMGAG00000015062
CHRNA5	12	complement(2956409..2962245)	3.62041	-1.3967	-2.63298	0.000156598	0.00708857	1	ENSMGAG00000003610
TMPRSS7	1	92851710..92883071	3.47665	-1.41103	-2.65926	0.000158428	0.00714848	1	ENSMGAG00000014400
PAQR5	12	19473277..19490214	0.487077	-6.14455	-70.7448	0.00015984	0.00718258	1	ENSMGAG00000010133
gene:ENSMGAG00000007716	8	complement(19933464..19959453)	11.9366	-0.931484	-1.90724	0.000160201	0.00718258	1	ENSMGAG00000007716
gene:ENSMGAG00000005126	4	complement(15457179..15471612)	4.47878	-1.93184	-3.81541	0.000161514	0.00721854	1	ENSMGAG00000005126
TTC14	11	complement(17201295..17212071)	3.11794	-1.38833	-2.61776	0.000162404	0.00723542	1	ENSMGAG00000009680
TPCN1	17	complement(13201363..13246017)	64.0565	0.861358	1.81675	0.000165785	0.00736284	1	ENSMGAG00000010154
gene:ENSMGAG00000015050	1	complement(178830543..178834628)	0.781749	2.13289	4.38597	0.000166793	0.00738438	1	ENSMGAG00000015050
BRCA2	1	complement(182034286..182069530)	0.595964	-1.5411	-2.91017	0.000168532	0.00743804	1	ENSMGAG00000015077
gene:ENSMGAG00000014934	1	118945788..118946981	16.6237	-1.75887	-3.38434	0.000172514	0.00759006	1	ENSMGAG00000014934
MXD4	4	66478550..66515842	9.85432	-1.2807	-2.42956	0.000177454	0.00776533	1	ENSMGAG00000013027
IMPA2	3	complement(46660008..46673331)	5.44588	-1.66741	-3.17645	0.000177597	0.00776533	1	ENSMGAG00000008844
DNAJC2	1	complement(12882449..12898820)	8.98776	-1.24395	-2.36847	0.00017838	0.00777552	1	ENSMGAG00000006256
gene:ENSMGAG00000012698	2	complement(50486127..50733450)	2.12245	-1.53692	-2.90174	0.000179463	0.00778696	1	ENSMGAG00000012698
RDX	1	187224998..187250775	21.9428	-1.00586	-2.00815	0.000179746	0.00778696	1	ENSMGAG00000015142
LARP7	4	complement(39188625..39212257)	17.5394	-1.19561	-2.29041	0.000181765	0.00785037	1	ENSMGAG00000010947
TRIM2	4	88963..138514	9.14304	-1.02007	-2.02801	0.000183308	0.00789285	1	ENSMGAG00000001098
EIF2S2	22	1783334..1790284	55.0523	-0.870258	-1.82799	0.000184184	0.00789344	1	ENSMGAG00000002174
gene:ENSMGAG00000005217	8	12987713..13018429	2.70474	-1.5325	-2.89287	0.000184439	0.00789344	1	ENSMGAG00000005217
DNAJC3	1	complement(151740947..151764420)	69.7461	-0.76815	-1.70308	0.000185004	0.00789369	1	ENSMGAG00000014907
SLC35F3	2	complement(39242603..39305106)	6.91611	1.27769	2.4245	0.000186359	0.00790916	1	ENSMGAG00000011940
UNG	17	6889396..6892870	21.9049	1.03818	2.05364	0.000186487	0.00790916	1	ENSMGAG00000005991
BRDT	10	complement(14933377..14950440)	30.1433	-1.15737	-2.23051	0.000190216	0.0080428	1	ENSMGAG00000008323
gene:ENSMGAG00000013241	4	73140539..73150859	1.08793	2.96201	7.79209	0.000190777	0.0080428	1	ENSMGAG00000013241
IQGAP2	Z	complement(25641716..25694181)	40.909	-1.16597	-2.24384	0.000192951	0.00811025	1	ENSMGAG00000004823
ADA2	1	complement(63100681..63116346)	30.9645	-1.01415	-2.01971	0.000195567	0.00818278	1	ENSMGAG00000013462
gene:ENSMGAG00000001380	28	556139..561440	116.833	0.826047	1.77282	0.000195835	0.00818278	1	ENSMGAG00000001380
gene:ENSMGAG00000001651	26	2683641..2703218	141.718	1.10784	2.15522	0.000201572	0.00839765	1	ENSMGAG00000001651
EPHA5	4	complement(32961855..33144380)	0.485633	2.23169	4.69683	0.000203625	0.0084582	1	ENSMGAG00000010233
GINS1	2	16200177..16202372	10.4818	1.90711	3.75057	0.000205451	0.00850904	1	ENSMGAG00000007263
gene:ENSMGAG00000010858	1	complement(39702338..39716339)	133.712	-0.911088	-1.88046	0.000211614	0.00873866	1	ENSMGAG00000010858
HMGB2	4	complement(24366585..24368997)	74.7698	0.797776	1.73842	0.000214047	0.00881335	1	ENSMGAG00000006836
DIAPH2	9	complement(5416057..5530411)	5.93972	-1.06001	-2.08494	0.000215902	0.0088403	1	ENSMGAG00000004346
gene:ENSMGAG00000014566	1	complement(114767900..114770675)	7.5023	-1.18906	-2.28005	0.000215953	0.0088403	1	ENSMGAG00000014566
gene:ENSMGAG00000011550	3	complement(68348456..68355093)	10.7248	-1.04213	-2.05926	0.000217901	0.00889429	1	ENSMGAG00000011550
CAMKK1	21	3604840..3648741	9.0118	-1.26112	-2.39681	0.000219866	0.00894861	1	ENSMGAG00000002973
PACSIN3	5	23887405..23896687	84.8321	0.757371	1.69041	0.000221043	0.00897065	1	ENSMGAG00000010789
FGFBP1	4	59975719..59978340	1.02536	2.84586	7.18936	0.000225244	0.00911496	1	ENSMGAG00000012633
gene:ENSMGAG00000003834	GL424725.1	complement(19242..22708)	10.4112	1.24671	2.373	0.000228585	0.00922375	1	ENSMGAG00000003834
HMCN1	10	253449..403205	0.460188	1.2666	2.40594	0.000232466	0.00932046	1	ENSMGAG00000001182
SEC62	11	complement(19970764..19984793)	48.0461	-0.807462	-1.75013	0.000232633	0.00932046	1	ENSMGAG00000010248
IGF1R	12	complement(16678611..16835505)	101.824	-0.77366	-1.7096	0.000232962	0.00932046	1	ENSMGAG00000009164
ARHGEF10L	23	complement(111591..127528)	3.42989	1.77407	3.42018	0.000238641	0.00952069	1	ENSMGAG00000000716
SYNC	25	complement(4936102..4937843)	23.5044	0.994657	1.99261	0.000241649	0.00961353	1	ENSMGAG00000004985
COLGALT2	10	2742658..2779439	148.131	0.815336	1.75971	0.000243319	0.00965279	1	ENSMGAG00000001464
gene:ENSMGAG00000005323	20	5078221..5079934	85.6112	1.05802	2.08207	0.000245118	0.00969691	1	ENSMGAG00000005323
TDRD3	1	complement(168645375..168714256)	9.1513	-1.16861	-2.24795	0.0002462	0.00971252	1	ENSMGAG00000014961
gene:ENSMGAG00000008623	Z	70669852..70709294	10.9488	1.19052	2.28234	0.000249648	0.0098211	1	ENSMGAG00000008623
WNT6	7	complement(23606166..23614341)	2.49203	2.29633	4.91206	0.000250462	0.00982574	1	ENSMGAG00000011382
gene:ENSMGAG00000017090	GL427843.1	3583..4542	0.554538	-6.37965	-83.2657	0.000254297	0.00994856	1	ENSMGAG00000017090
gene:ENSMGAG00000002137	12	1547594..1550290	18.1244	-1.04318	-2.06076	0.000256346	0.00999038	1	ENSMGAG00000002137
NRK	9	17203158..17289368	0.34876	-2.27516	-4.84052	0.00025678	0.00999038	1	ENSMGAG00000007879
SOS2	5	complement(60557681..60604749)	12.8249	-0.816636	-1.76129	0.000265494	0.0102728	1	ENSMGAG00000013729
DNAJC21	Z	11023230..11034860	10.7925	-1.25439	-2.38566	0.000265548	0.0102728	1	ENSMGAG00000003141
ITPK1	5	complement(47032448..47129786)	213.031	-0.858945	-1.81371	0.000266221	0.0102728	1	ENSMGAG00000013150
DKK3	5	7789656..7810446	532.686	-0.80147	-1.74288	0.000270263	0.0104004	1	ENSMGAG00000005692
TF	11	complement(4127724..4144093)	70.2761	0.763678	1.69781	0.000272988	0.0104767	1	ENSMGAG00000003078
gene:ENSMGAG00000016536	2	8997695..9006555	2.25259	-2.07413	-4.21092	0.000274237	0.0104961	1	ENSMGAG00000016536
gene:ENSMGAG00000005804	GL425441.1	2..1084	31.8631	-1.11134	-2.16046	0.000275242	0.0105061	1	ENSMGAG00000005804
FAM3C	1	23701462..23716063	26.3041	-1.08953	-2.12805	0.00028052	0.0106787	1	ENSMGAG00000008660
ACSL1	4	20319338..20346841	20.8162	-0.785124	-1.72324	0.00029317	0.0111302	1	ENSMGAG00000006217
BLOC1S4	3	complement(39160328..39165327)	38.9486	1.0143	2.01992	0.000294315	0.0111436	1	ENSMGAG00000007830
SLC38A8	13	complement(211052..214578)	0.618245	3.23259	9.39957	0.000295102	0.0111436	1	ENSMGAG00000000801
CKS2	Z	46066378..46069308	203.107	0.760826	1.69446	0.00030087	0.0113312	1	ENSMGAG00000002039
ADGRL3	4	29491530..29587895	3.041	-1.2321	-2.34908	0.000301977	0.0113426	1	ENSMGAG00000008384
SLC12A2	Z	60062544..60106055	33.418	-0.763854	-1.69802	0.000308647	0.0115416	1	ENSMGAG00000009607
UNC5D	24	1948754..1990121	0.163966	-5.26233	-38.3812	0.00030891	0.0115416	1	ENSMGAG00000001823
NLGN1	11	complement(18785735..19178981)	0.223209	-3.5037	-11.3428	0.000310401	0.0115429	1	ENSMGAG00000009919
ARHGAP21	6	16988435..17135269	5.43177	-1.11599	-2.16744	0.00031058	0.0115429	1	ENSMGAG00000007092
gene:ENSMGAG00000007177	8	complement(16692280..16698105)	111.064	-0.878187	-1.83806	0.00031331	0.0116138	1	ENSMGAG00000007177
gene:ENSMGAG00000004494	3	complement(14576447..14607351)	31.4476	1.12188	2.1763	0.000315631	0.0116459	1	ENSMGAG00000004494
SLC24A3	2	4094330..4144947	5.77452	1.51695	2.86185	0.000315824	0.0116459	1	ENSMGAG00000003494
COLEC12	3	51501027..51580939	176.253	-0.85774	-1.8122	0.000323604	0.0119017	1	ENSMGAG00000009800
gene:ENSMGAG00000007657	16	8394078..8470631	13.9868	1.04643	2.06542	0.00032637	0.0119723	1	ENSMGAG00000007657
gene:ENSMGAG00000013792	2	complement(84278867..84342972)	4.01061	-1.2104	-2.31401	0.000328396	0.0120154	1	ENSMGAG00000013792
CACNA1G	20	complement(10258040..10387436)	0.30982	2.38422	5.22061	0.000330401	0.0120319	1	ENSMGAG00000008773
USP7	16	10275657..10434645	2.70381	-1.16635	-2.24443	0.000330552	0.0120319	1	ENSMGAG00000008497
TOP2A	29	complement(3935433..3951887)	23.5136	0.937151	1.91474	0.000332804	0.0120714	1	ENSMGAG00000009314
FAM234B	1	49094495..49113239	18.1925	1.00478	2.00663	0.000333396	0.0120714	1	ENSMGAG00000011873
PTCHD1	1	complement(125625294..125653678)	1.47512	1.73814	3.33605	0.000334199	0.0120714	1	ENSMGAG00000014655
CTH	10	30260837..30272792	69.184	0.794806	1.73484	0.000335133	0.0120742	1	ENSMGAG00000012103
gene:ENSMGAG00000003697	7	3717906..3818020	2.4476	-1.76526	-3.39935	0.000337964	0.0121452	1	ENSMGAG00000003697
LEPR	10	29524662..29556531	14.7404	-1.20173	-2.30015	0.000340144	0.0121925	1	ENSMGAG00000011860
RGS16	10	complement(5242959..5248863)	3.29161	2.74474	6.70267	0.000343541	0.0122609	1	ENSMGAG00000003350
PRPF4B	3	complement(13247557..13267258)	3.65955	-1.29221	-2.44902	0.000343788	0.0122609	1	ENSMGAG00000004104
TMF1	14	complement(16036856..16066286)	30.2436	-0.983774	-1.97763	0.000346279	0.0123186	1	ENSMGAG00000009372
CUL5	1	complement(187994574..188019040)	3.26706	-1.29224	-2.44908	0.000351136	0.01246	1	ENSMGAG00000015152
gene:ENSMGAG00000015285	1	complement(202646106..202649382)	2.09569	2.4878	5.60923	0.000359165	0.012713	1	ENSMGAG00000015285
MNX1	6	complement(8310060..8310697)	3.92395	2.12919	4.37471	0.000365674	0.012911	1	ENSMGAG00000005066
HELZ	20	complement(7862230..7919018)	7.30925	-0.945434	-1.92577	0.000366876	0.0129212	1	ENSMGAG00000007422
KRAS	1	73152983..73176383	17.6691	-1.20173	-2.30016	0.000369627	0.012964	1	ENSMGAG00000013673
CHMP5	3	complement(34853218..34861830)	46.314	-0.825971	-1.77273	0.000370152	0.012964	1	ENSMGAG00000006888
gene:ENSMGAG00000006935	21	complement(7176255..7183298)	6.1231	1.35956	2.56608	0.000370846	0.012964	1	ENSMGAG00000006935
MLH3	5	complement(39679547..39697011)	1.14409	-1.49446	-2.81758	0.00037557	0.0130698	1	ENSMGAG00000012735
ATP8A1	4	51044137..51123004	4.00651	-1.03323	-2.0466	0.000376318	0.0130698	1	ENSMGAG00000012135
gene:ENSMGAG00000013567	2	74711021..74718179	0.474058	5.20009	36.7607	0.000376648	0.0130698	1	ENSMGAG00000013567
gene:ENSMGAG00000003154	11	4163199..4165782	77.8913	0.862419	1.81808	0.000384405	0.0132975	1	ENSMGAG00000003154
PDS5B	1	complement(181854342..181942351)	3.79707	-1.1452	-2.21177	0.000385095	0.0132975	1	ENSMGAG00000015073
RPL22L1	11	19824948..19827087	120.356	1.01782	2.02485	0.000396993	0.0136684	1	ENSMGAG00000010186
gene:ENSMGAG00000017085	6	complement(33079644..33112426)	9.65128	-2.83676	-7.14413	0.000397769	0.0136684	1	ENSMGAG00000017085
LPAR1	Z	complement(71177032..71179670)	2.31994	-2.06404	-4.18154	0.000409827	0.0140159	1	ENSMGAG00000008658
TRA2A	6	complement(31678223..31694380)	7.68684	-1.04463	-2.06284	0.000409869	0.0140159	1	ENSMGAG00000010514
ZBTB40	23	complement(6454248..6481372)	8.23927	0.930602	1.90607	0.000413722	0.0141135	1	ENSMGAG00000006696
SLC16A1	28	complement(3619080..3626152)	58.9559	0.794034	1.73392	0.000415044	0.0141245	1	ENSMGAG00000005120
APOA1	26	complement(5412976..5414472)	1138.21	1.1097	2.158	0.000417116	0.0141428	1	ENSMGAG00000003169
KIF5B	6	14281865..14302400	18.3397	-1.06607	-2.09373	0.000417584	0.0141428	1	ENSMGAG00000006301
LDLRAD1	10	complement(25921760..25924558)	1.06261	3.86299	14.5504	0.000418723	0.0141474	1	ENSMGAG00000011343
ENO1	23	complement(3337601..3346799)	545.78	0.775528	1.71182	0.000420543	0.01416	1	ENSMGAG00000003655
GNL2	25	3544944..3555386	41.7455	-0.916601	-1.88766	0.0004211	0.01416	1	ENSMGAG00000003267
KDM1B	3	complement(7563333..7586201)	5.51144	-1.12151	-2.17574	0.000426081	0.0142935	1	ENSMGAG00000002668
gene:ENSMGAG00000005302	2	8985660..8995652	1.90124	-1.97404	-3.92867	0.000432685	0.0144678	1	ENSMGAG00000005302
SNX13	6	complement(29752475..29794888)	3.45783	-1.15236	-2.22277	0.000433328	0.0144678	1	ENSMGAG00000010193
gene:ENSMGAG00000015966	1	complement(183650238..183667992)	28.9566	-0.917388	-1.88869	0.000435353	0.0145012	1	ENSMGAG00000015966
TOM1L1	20	complement(9236876..9254511)	7.92898	1.37079	2.58613	0.000441465	0.0146701	1	ENSMGAG00000008425
RFC2	21	3076514..3082768	46.267	0.911482	1.88098	0.000443127	0.0146839	1	ENSMGAG00000002487
EXOC1	4	complement(47644203..47669905)	13.5148	-1.03195	-2.04478	0.000443958	0.0146839	1	ENSMGAG00000011718
ARL14EP	5	complement(1795270..1798618)	105.634	-0.80254	-1.74417	0.000449638	0.014837	1	ENSMGAG00000001621
TRPC1	11	10297427..10316445	7.39915	-1.09638	-2.13817	0.000468953	0.0154383	1	ENSMGAG00000006438
CLGN	4	complement(10021419..10036785)	1.33988	-1.86799	-3.65023	0.000473201	0.0155419	1	ENSMGAG00000002949
EGLN3	5	complement(37698289..37702565)	16.537	1.37375	2.59142	0.000481244	0.0157694	1	ENSMGAG00000012453
gene:ENSMGAG00000005356	22	8491393..8504150	1.79381	-1.97468	-3.93042	0.00048495	0.015854	1	ENSMGAG00000005356
TNFSF13B	1	complement(145855391..145867377)	3.65474	-1.84786	-3.59965	0.000487071	0.0158866	1	ENSMGAG00000014871
NOS2	21	complement(9606356..9622710)	20.8934	-0.721558	-1.64896	0.000488837	0.0159075	1	ENSMGAG00000008503
CYP39A1	2	complement(115782622..115799605)	39.4979	0.95665	1.9408	0.00049004	0.01591	1	ENSMGAG00000014278
ABCC1	16	7950497..7988694	3.93801	-0.95631	-1.94034	0.000497133	0.0161032	1	ENSMGAG00000007175
CHEK1	GL427363.1	118..3190	26.5219	1.00363	2.00504	0.000499504	0.016143	1	ENSMGAG00000016891
SLC20A1	24	4062136..4067889	12.247	1.18179	2.26858	0.00050258	0.0162053	1	ENSMGAG00000003620
STK3	3	complement(78317786..78444688)	11.502	-1.02524	-2.03529	0.000504251	0.0162222	1	ENSMGAG00000012178
gene:ENSMGAG00000005378	GL425315.1	complement(23..1218)	73.1125	1.0292	2.04089	0.000515355	0.0165417	1	ENSMGAG00000005378
EFNB1	9	complement(982727..1130799)	41.2439	-1.14459	-2.21084	0.000517677	0.0165786	1	ENSMGAG00000001204
CUL3	11	complement(8072628..8109346)	9.04241	-0.972241	-1.96189	0.000521668	0.0166686	1	ENSMGAG00000005011
NUP160	5	complement(6225571..6245788)	67.3407	0.817302	1.76211	0.000526177	0.0167747	1	ENSMGAG00000004365
NUDT1	16	3208938..3216263	38.557	0.967658	1.95566	0.000535535	0.0170346	1	ENSMGAG00000002700
FAM69B	19	complement(7996360..7999412)	22.4719	-1.16099	-2.23611	0.000545297	0.0173061	1	ENSMGAG00000007395
RCN2	12	complement(2513177..2524035)	43.8193	-0.776267	-1.71269	0.000551462	0.0174625	1	ENSMGAG00000003331
gene:ENSMGAG00000016781	GL424620.1	complement(4163..5160)	263.307	0.779373	1.71638	0.000562497	0.0177721	1	ENSMGAG00000016781
SCUBE3	28	complement(4231445..4252505)	9.57763	1.04978	2.07022	0.000564147	0.0177845	1	ENSMGAG00000005735
PIDD1	5	15891544..15904095	4.78901	1.11507	2.16605	0.000570461	0.0179058	1	ENSMGAG00000009084
DEK	3	7540919..7556003	36.3394	-0.937736	-1.91552	0.000570531	0.0179058	1	ENSMGAG00000002638
CUL1	3	complement(922692..958406)	16.5053	-0.917317	-1.8886	0.000573474	0.0179583	1	ENSMGAG00000001436
gene:ENSMGAG00000012673	2	50093870..50097091	4.02876	-1.22108	-2.33122	0.000576679	0.0180187	1	ENSMGAG00000012673
PIP5K1B	Z	36638833..36692719	26.1624	-0.949288	-1.93092	0.000578783	0.0180413	1	ENSMGAG00000005733
CTDSPL	6	3988185..4056317	83.7246	-0.899036	-1.86482	0.000580673	0.0180413	1	ENSMGAG00000003228
PPP1R21	2	complement(8533051..8559600)	13.6817	-0.99514	-1.99327	0.000582404	0.0180413	1	ENSMGAG00000004979
C21orf91	1	complement(104653280..104669832)	50.0013	-0.734031	-1.66328	0.000582774	0.0180413	1	ENSMGAG00000014482
ECD	8	complement(2200222..2208328)	49.7741	0.724409	1.65222	0.000585639	0.0180413	1	ENSMGAG00000001306
gene:ENSMGAG00000004716	6	complement(6141759..6293684)	2.99448	-1.14323	-2.20874	0.000585672	0.0180413	1	ENSMGAG00000004716
ISPD	6	complement(29095949..29160515)	2.64534	-1.69146	-3.22984	0.000586344	0.0180413	1	ENSMGAG00000010099
THADA	2	complement(25262572..25419794)	0.407962	1.86289	3.63736	0.000590735	0.0181369	1	ENSMGAG00000010104
gene:ENSMGAG00000006196	9	12807260..12817032	261.918	0.693563	1.61727	0.000594692	0.0182055	1	ENSMGAG00000006196
DHRS7	5	56950097..56963591	14.2581	1.06363	2.09018	0.00059555	0.0182055	1	ENSMGAG00000013578
gene:ENSMGAG00000002217	19	complement(1810676..1839834)	69.7393	-0.698636	-1.62297	0.000597585	0.0182283	1	ENSMGAG00000002217
BUB1	2	3113419..3131384	7.77166	1.18284	2.27024	0.000601748	0.0183157	1	ENSMGAG00000002837
PROM2	24	complement(419828..426036)	0.232853	-4.04415	-16.4972	0.000604999	0.018375	1	ENSMGAG00000000727
SH3RF3	1	143930897..143984072	1.13529	2.51714	5.72445	0.000607793	0.0184203	1	ENSMGAG00000014834
gene:ENSMGAG00000009078	Z	80442602..80448585	11.1877	1.2778	2.42469	0.000609528	0.0184333	1	ENSMGAG00000009078
ITM2A	9	complement(1425948..1433588)	3440.93	0.713798	1.64012	0.000615369	0.0185702	1	ENSMGAG00000001684
gene:ENSMGAG00000006389	GL425715.1	3..1061	4.56851	2.24761	4.74896	0.000619499	0.018655	1	ENSMGAG00000006389
EDNRB	1	159682283..159686698	2.67258	2.04767	4.13439	0.000627825	0.0188655	1	ENSMGAG00000014931
CA9	Z	complement(9495818..9500833)	5.71353	1.72395	3.3034	0.000629342	0.0188709	1	ENSMGAG00000002639
YAF2	1	complement(30404570..30409438)	6.64203	-1.07561	-2.10761	0.000631044	0.0188818	1	ENSMGAG00000009431
MYL2	17	complement(6254295..6257269)	1.79878	2.37202	5.17666	0.000634149	0.0189346	1	ENSMGAG00000005114
gene:ENSMGAG00000002821	Z	complement(9567980..9574115)	4.98782	1.60693	3.04604	0.00065074	0.0193683	1	ENSMGAG00000002821
gene:ENSMGAG00000014570	1	complement(115007727..115016640)	7.94845	-1.32239	-2.50079	0.000651415	0.0193683	1	ENSMGAG00000014570
PROM1	4	59906262..59955261	2.69651	-1.19174	-2.28429	0.000654427	0.0194121	1	ENSMGAG00000012601
UBR4	23	complement(4748634..4815771)	1.50636	-1.44971	-2.73154	0.000655637	0.0194121	1	ENSMGAG00000005235
ASXL3	3	56634251..56734750	0.149314	-2.61014	-6.10563	0.000660146	0.0194791	1	ENSMGAG00000010637
UPF3B	9	16478658..16486063	22.1841	-1.04462	-2.06282	0.000660657	0.0194791	1	ENSMGAG00000007728
TOP3A	16	complement(5363004..5403490)	4.23629	1.11637	2.16801	0.000670176	0.0197185	1	ENSMGAG00000004872
STK26	9	2935931..2949093	10.5779	-0.982757	-1.97624	0.000671869	0.0197273	1	ENSMGAG00000002987
gene:ENSMGAG00000016936	15	complement(13094072..13101461)	84.1118	-0.779852	-1.71696	0.000676451	0.0198206	1	ENSMGAG00000016936
GCC2	1	143429928..143453231	4.29868	-1.29825	-2.45931	0.00067833	0.0198345	1	ENSMGAG00000014829
GPR157	23	complement(3377264..3379312)	3.23476	1.77255	3.41657	0.000692179	0.0201976	1	ENSMGAG00000003876
AGL	10	complement(11485858..11520790)	3.37293	-1.09479	-2.13582	0.00069704	0.0202975	1	ENSMGAG00000007108
IL17RD	14	complement(8805495..8955433)	1.30701	-1.68956	-3.22559	0.000699061	0.0203145	1	ENSMGAG00000006214
CHRNB4	12	2930889..2942946	2.63325	-1.74052	-3.34156	0.000707447	0.0204448	1	ENSMGAG00000003559
LRIG1	14	complement(15169996..15220533)	9.14123	-0.959364	-1.94445	0.00070866	0.0204448	1	ENSMGAG00000009269
COL3A1	7	7233682..7302681	0.970779	1.62526	3.08497	0.000709953	0.0204448	1	ENSMGAG00000004677
MAP7	2	56862780..56914848	1.17185	-1.58835	-3.00705	0.000711229	0.0204448	1	ENSMGAG00000013020
NMT2	6	20780062..20798793	5.77111	-1.05598	-2.07913	0.000712474	0.0204448	1	ENSMGAG00000008184
REV3L	2	68505994..68574256	1.834	-1.44446	-2.72162	0.000713319	0.0204448	1	ENSMGAG00000013423
GINS2	13	17733674..17736177	63.0028	1.03497	2.04907	0.000714902	0.0204448	1	ENSMGAG00000007506
SEC63	2	69994228..70032128	20.4214	-0.934799	-1.91162	0.000715127	0.0204448	1	ENSMGAG00000013499
MIIP	23	complement(5709272..5712968)	31.0069	0.911013	1.88037	0.000722622	0.0206079	1	ENSMGAG00000006041
GLIS3	Z	complement(29342093..29466303)	27.3172	-1.00965	-2.01342	0.000725599	0.0206079	1	ENSMGAG00000005243
RAB5C	29	complement(4441697..4445426)	427.42	0.708758	1.6344	0.000731053	0.0206079	1	ENSMGAG00000003373
USP15	1	34586486..34658549	9.09713	-0.9303	-1.90567	0.000731221	0.0206079	1	ENSMGAG00000010065
ZC3H15	7	6393827..6400360	21.9477	-0.992629	-1.98981	0.000732777	0.0206079	1	ENSMGAG00000004447
B4GALNT4	5	4919206..4937165	1.35092	1.6093	3.05103	0.000733089	0.0206079	1	ENSMGAG00000002554
CYLD	13	complement(5942600..5963496)	3.2685	-1.29663	-2.45655	0.00073429	0.0206079	1	ENSMGAG00000004739
gene:ENSMGAG00000008443	1	22819076..22866305	14.1167	-0.982134	-1.97538	0.000734335	0.0206079	1	ENSMGAG00000008443
GPC3	9	complement(3407930..3458860)	33.4809	1.46966	2.76958	0.000734626	0.0206079	1	ENSMGAG00000003197
DACT1	5	complement(57522141..57528528)	0.468361	2.91823	7.55917	0.000735422	0.0206079	1	ENSMGAG00000013611
TOP1	22	5064075..5108266	18.9624	-0.868528	-1.8258	0.000741732	0.0207166	1	ENSMGAG00000003320
MPPE1	3	46696529..46714582	3.82338	-1.22869	-2.34354	0.000742236	0.0207166	1	ENSMGAG00000008877
CCDC146	1	complement(12626037..12663412)	2.63344	-1.2522	-2.38204	0.000754466	0.0209566	1	ENSMGAG00000006113
PHAX	Z	59460315..59468789	9.09131	-1.22529	-2.33802	0.000754525	0.0209566	1	ENSMGAG00000007863
gene:ENSMGAG00000007393	15	complement(13345413..13350936)	75.7343	-0.797336	-1.73789	0.000755979	0.0209566	1	ENSMGAG00000007393
APOOL	9	complement(8429931..8439116)	4.68145	-1.30291	-2.46725	0.00075677	0.0209566	1	ENSMGAG00000004674
NDC1	10	complement(25883074..25897887)	122.888	0.819948	1.76534	0.000760996	0.0210324	1	ENSMGAG00000011311
gene:ENSMGAG00000005701	12	7291574..7334214	2.39636	-1.3661	-2.57773	0.000768576	0.0211717	1	ENSMGAG00000005701
gene:ENSMGAG00000002259	2	complement(2460051..2460488)	36.7053	0.98075	1.97349	0.000769035	0.0211717	1	ENSMGAG00000002259
ABRAXAS1	4	complement(27594773..27601519)	8.99436	-1.1051	-2.15114	0.000773458	0.021252	1	ENSMGAG00000008138
gene:ENSMGAG00000012231	7	29656586..29664925	25.0861	0.951655	1.93409	0.000775052	0.0212545	1	ENSMGAG00000012231
PLCG2	13	15725494..15777161	2.34395	-1.22076	-2.33069	0.000787532	0.0215549	1	ENSMGAG00000006882
PATL2	12	complement(609485..614472)	3.31516	1.28326	2.43388	0.00079095	0.0216065	1	ENSMGAG00000001309
UBE2T	28	1154031..1156818	24.5498	0.992443	1.98955	0.00080226	0.0218358	1	ENSMGAG00000005332
UBL3	1	182875623..182887502	10.3216	-0.929126	-1.90412	0.000802435	0.0218358	1	ENSMGAG00000015089
ARHGAP25	24	complement(273692..289498)	1.69812	-1.52715	-2.88216	0.00083906	0.0227539	1	ENSMGAG00000000665
NFATC1	3	complement(4394050..4470367)	1.15371	1.66061	3.16151	0.000839394	0.0227539	1	ENSMGAG00000002215
IGFBP4	29	complement(3970994..3971655)	282.918	0.733982	1.66322	0.000842919	0.0227617	1	ENSMGAG00000002851
NCAPH2	1	complement(947896..955062)	40.9225	0.867802	1.82488	0.000844087	0.0227617	1	ENSMGAG00000002891
gene:ENSMGAG00000006320	6	14481837..14482906	10.3788	-1.50171	-2.83178	0.000844944	0.0227617	1	ENSMGAG00000006320
gene:ENSMGAG00000016691	6	22651790..22671039	12.1651	-1.48915	-2.80723	0.000847698	0.0227617	1	ENSMGAG00000016691
KATNBL1	5	31118134..31123886	5.88653	-1.25236	-2.3823	0.000847741	0.0227617	1	ENSMGAG00000012067
gene:ENSMGAG00000001202	3	29699..36455	12.8151	-1.09388	-2.13447	0.000855042	0.0229141	1	ENSMGAG00000001202
FAM129B	19	complement(2393287..2403624)	1.09299	-1.7083	-3.26775	0.000863105	0.0230728	1	ENSMGAG00000002992
NOP14	4	65823860..65846415	6.09503	-1.05345	-2.07549	0.000864229	0.0230728	1	ENSMGAG00000012970
DNAJB14	4	complement(42383105..42400201)	131.499	-0.685586	-1.60835	0.000871329	0.0232185	1	ENSMGAG00000011256
gene:ENSMGAG00000008159	Z	61414317..61501431	0.478769	-1.99437	-3.98442	0.00088263	0.0234753	1	ENSMGAG00000008159
RABGAP1L	10	3348800..3583739	2.07515	1.16237	2.23825	0.000888992	0.0236001	1	ENSMGAG00000002072
B3GALT1	7	complement(20117841..20118821)	1.06624	-2.89118	-7.41875	0.000891965	0.0236346	1	ENSMGAG00000015911
KNSTRN	5	complement(5752516..5757483)	35.4775	0.941678	1.92076	0.000900378	0.0238128	1	ENSMGAG00000003457
MAN1C1	25	complement(2036775..2077701)	19.28	1.00222	2.00309	0.000907105	0.0239459	1	ENSMGAG00000001802
HNF4A	22	complement(5714544..5729632)	0.228447	5.20439	36.8704	0.000911665	0.0240213	1	ENSMGAG00000003970
KIF18B	29	complement(631050..636545)	19.9751	0.891616	1.85525	0.00092461	0.0242904	1	ENSMGAG00000000690
YJEFN3	GL427223.1	38..1559	3.33052	1.76036	3.38783	0.000925314	0.0242904	1	ENSMGAG00000007833
gene:ENSMGAG00000013230	4	complement(72724906..72726559)	1.2416	3.58058	11.9636	0.000932534	0.0244345	1	ENSMGAG00000013230
gene:ENSMGAG00000007751	22	complement(11292540..11299752)	10.3392	2.17135	4.50445	0.00093766	0.0245233	1	ENSMGAG00000007751
SLC35B1	29	2553190..2555896	461.621	0.748272	1.67978	0.000940644	0.0245558	1	ENSMGAG00000002063
USP46	4	48762029..48774460	4.33038	-1.23356	-2.35146	0.000958069	0.0249646	1	ENSMGAG00000011913
NBN	3	complement(74900854..74922801)	7.55926	-1.01437	-2.02003	0.000967513	0.0251319	1	ENSMGAG00000011871
SMCHD1	3	complement(50474151..50533571)	1.40598	-1.28825	-2.44232	0.000968073	0.0251319	1	ENSMGAG00000009642
NUF2	10	5382845..5394961	29.7408	0.899488	1.8654	0.00097157	0.0251319	1	ENSMGAG00000003571
HIPK2	1	57141901..57225909	5.81475	-1.00274	-2.0038	0.000971607	0.0251319	1	ENSMGAG00000013120
TLK1	7	complement(18977026..19005778)	3.59293	-1.24101	-2.36364	0.000974191	0.0251526	1	ENSMGAG00000010229
SWT1	10	136816..162466	1.60406	-1.60324	-3.03824	0.00098555	0.0253995	1	ENSMGAG00000000973
gene:ENSMGAG00000005270	15	11065364..11079271	0.301228	4.88909	29.6321	0.000988054	0.0254176	1	ENSMGAG00000005270
gene:ENSMGAG00000011167	2	32350886..32380894	6.58601	-1.31107	-2.48126	0.00099756	0.0256155	1	ENSMGAG00000011167
YBX3	1	81983230..82004270	951.561	-0.754878	-1.68749	0.00101042	0.0258985	1	ENSMGAG00000014224
PIK3AP1	8	16722514..16779863	103.27	-0.721527	-1.64893	0.00101254	0.0259059	1	ENSMGAG00000007240
gene:ENSMGAG00000016991	Z	28842171..28864851	151.002	-0.721249	-1.64861	0.001025	0.0261178	1	ENSMGAG00000016991
GNPTAB	1	56596211..56633197	9.65212	-0.911647	-1.88119	0.00102629	0.0261178	1	ENSMGAG00000013082
ZCCHC11	10	complement(25165909..25193777)	0.648353	-1.68341	-3.21185	0.0010314	0.0261178	1	ENSMGAG00000011185
KIF2A	Z	21146957..21169933	16.9197	-0.86968	-1.82726	0.00103366	0.0261178	1	ENSMGAG00000004227
TBC1D23	1	88853178..88883924	3.77104	-1.03813	-2.05357	0.00103547	0.0261178	1	ENSMGAG00000014362
POT1	1	22155957..22219535	3.2952	-1.0555	-2.07844	0.00103557	0.0261178	1	ENSMGAG00000008259
SARM1	21	6073145..6078577	3.62947	2.11224	4.32363	0.00103615	0.0261178	1	ENSMGAG00000005662
MRNIP	15	13212200..13215892	12.2137	1.04938	2.06964	0.00103676	0.0261178	1	ENSMGAG00000007155
SIPA1L2	2	40019525..40095989	0.167307	-2.80264	-6.97718	0.00103931	0.0261178	1	ENSMGAG00000011963
RNF144A	2	99889396..99912580	42.1167	-0.860272	-1.81538	0.00103931	0.0261178	1	ENSMGAG00000013984
FAM102A	19	4944061..4973425	8.71061	0.980907	1.97371	0.00105319	0.0264195	1	ENSMGAG00000003587
gene:ENSMGAG00000016997	1	72982512..73011100	0.326363	-2.82065	-7.0648	0.00105644	0.026454	1	ENSMGAG00000016997
PUS7L	1	complement(31291186..31300630)	6.3427	-1.05587	-2.07897	0.00106152	0.0265344	1	ENSMGAG00000009498
KALRN	7	29033860..29289881	9.39726	0.949346	1.931	0.00107252	0.0266799	1	ENSMGAG00000012096
SLTM	12	6477671..6499352	8.79869	-1.10002	-2.14357	0.00107315	0.0266799	1	ENSMGAG00000005313
GABRA3	9	10523466..10587139	1.09788	2.52582	5.75902	0.00107396	0.0266799	1	ENSMGAG00000005137
TM6SF2	30	complement(2644595..2646490)	3.23105	1.88307	3.68859	0.00107692	0.0266799	1	ENSMGAG00000003934
PHF6	9	3547686..3564587	7.89111	-1.00496	-2.00689	0.00107816	0.0266799	1	ENSMGAG00000003212
gene:ENSMGAG00000009985	16	14632804..14639026	0.380173	3.75808	13.5299	0.00107919	0.0266799	1	ENSMGAG00000009985
TMPPE	6	complement(45373984..45375303)	1.36019	1.90583	3.74725	0.00108057	0.0266799	1	ENSMGAG00000016145
ZEB2	7	complement(35207123..35237690)	39.8691	-0.716959	-1.64371	0.0010923	0.0267419	1	ENSMGAG00000012628
DRD4	5	6057355..6058718	5.22659	1.37502	2.59371	0.00109518	0.0267419	1	ENSMGAG00000003742
PCSK2	2	5890527..5940538	2.07067	2.17231	4.50745	0.00109525	0.0267419	1	ENSMGAG00000004353
PRKCB	16	6990324..7031445	0.211099	4.24147	18.9151	0.00109645	0.0267419	1	ENSMGAG00000006453
gene:ENSMGAG00000008825	GL428204.1	complement(12603..13644)	63.5852	1.02837	2.03972	0.00109716	0.0267419	1	ENSMGAG00000008825
PPID	4	complement(2541991..2551874)	114.595	-0.684743	-1.60742	0.00109767	0.0267419	1	ENSMGAG00000001914
EIF5B	1	complement(77789571..77809393)	5.88895	-1.08007	-2.11414	0.0010978	0.0267419	1	ENSMGAG00000014793
FRMD4A	1	8028169..8120621	2.48105	-1.6673	-3.17619	0.00109889	0.0267419	1	ENSMGAG00000004946
gene:ENSMGAG00000001444	16	complement(978208..991223)	42.5615	-0.671403	-1.59262	0.00110012	0.0267419	1	ENSMGAG00000001444
gene:ENSMGAG00000011543	1	47448007..47460602	27.4454	-0.729288	-1.65782	0.001108	0.0268745	1	ENSMGAG00000011543
GRB14	7	21193733..21219290	17.1093	-0.896172	-1.86112	0.00110939	0.0268745	1	ENSMGAG00000010861
FAM184A	2	64839694..64882388	1.64564	-1.31085	-2.48088	0.00111184	0.0268878	1	ENSMGAG00000013333
LRFN5	5	complement(62518488..62520706)	11.6852	1.28204	2.43182	0.00112021	0.0269605	1	ENSMGAG00000013827
SUB1	Z	10160807..10176504	10.9178	-0.892623	-1.85655	0.00112028	0.0269605	1	ENSMGAG00000002906
GULP1	7	7051403..7085888	3.53721	-1.61032	-3.05319	0.00112057	0.0269605	1	ENSMGAG00000004654
CARS	5	13070130..13105334	9.03092	-0.954916	-1.93847	0.00112332	0.0269808	1	ENSMGAG00000007679
ST8SIA2	12	14351949..14495959	108.301	-0.903736	-1.8709	0.00113344	0.0270941	1	ENSMGAG00000008949
LBH	2	9411646..9422398	192.976	-0.722069	-1.64955	0.00113404	0.0270941	1	ENSMGAG00000005377
gene:ENSMGAG00000009582	10	19818703..19847877	9.82428	-0.99541	-1.99365	0.00113422	0.0270941	1	ENSMGAG00000009582
RAB33A	9	complement(1525363..1525920)	22.6069	-1.30918	-2.47801	0.00113605	0.0270941	1	ENSMGAG00000001808
SESTD1	7	15399949..15449766	36.946	-0.706245	-1.63155	0.00113813	0.0270941	1	ENSMGAG00000009282
SLK	8	26502179..26524820	1.92738	-1.1762	-2.2598	0.0011423	0.0270941	1	ENSMGAG00000010557
gene:ENSMGAG00000003605	5	complement(5892662..5898433)	3.10502	1.7053	3.26097	0.00114246	0.0270941	1	ENSMGAG00000003605
MEIS2	5	32399049..32560973	1.06901	-2.56221	-5.9061	0.00114525	0.0270941	1	ENSMGAG00000012284
DYNLRB1	22	complement(1487096..1491410)	150.836	-0.649264	-1.56837	0.0011459	0.0270941	1	ENSMGAG00000002057
LMNB1	Z	59490683..59527847	10.3566	-1.16224	-2.23804	0.00114723	0.0270941	1	ENSMGAG00000007892
PHACTR2	2	complement(53846790..53890080)	4.28413	-1.19389	-2.28769	0.00115128	0.0271444	1	ENSMGAG00000012907
NEXN	10	complement(19684277..19701233)	23.826	-1.04743	-2.06684	0.00115661	0.0272247	1	ENSMGAG00000009489
EPRS	2	18678569..18714529	9.03927	-0.791079	-1.73037	0.00115906	0.0272371	1	ENSMGAG00000009215
GLB1	6	complement(45333769..45366715)	76.3704	0.700132	1.62465	0.00116113	0.0272402	1	ENSMGAG00000011775
IL1RN	GL428452.1	complement(353..1876)	2.9782	2.07427	4.21131	0.00117369	0.0274894	1	ENSMGAG00000003598
ARPC1B	16	4637839..4643322	5.06285	1.45146	2.73484	0.00117806	0.027546	1	ENSMGAG00000004152
BNIP3L	24	complement(498772..505949)	30.3267	-0.6566	-1.57636	0.00118051	0.0275575	1	ENSMGAG00000000766
ADAMTS5	1	complement(108598761..108638759)	31.0265	0.740933	1.67126	0.00118422	0.0275986	1	ENSMGAG00000014499
ERBIN	Z	22671486..22729803	8.07962	-1.00488	-2.00678	0.00119123	0.0277161	1	ENSMGAG00000008915
PLPP4	8	33408913..33436669	8.75364	-1.6005	-3.03249	0.00121754	0.0282819	1	ENSMGAG00000011434
SRP54	5	37335273..37346180	38.8017	-0.792026	-1.7315	0.00122398	0.0283847	1	ENSMGAG00000012481
CCNA2	4	35878944..35882491	36.0236	1.23342	2.35124	0.00124554	0.028829	1	ENSMGAG00000010647
CLSTN1	23	complement(3639336..3663812)	76.4236	0.675393	1.59703	0.00124722	0.028829	1	ENSMGAG00000003902
RAP1B	1	36983603..36998283	27.9858	-0.698327	-1.62262	0.00125202	0.0288926	1	ENSMGAG00000010453
FZD9	21	complement(242857..244690)	43.455	0.89634	1.86134	0.00126129	0.029059	1	ENSMGAG00000001120
gene:ENSMGAG00000006831	Z	complement(50058410..50172360)	2.45108	-1.71161	-3.27525	0.00129384	0.0297603	1	ENSMGAG00000006831
gene:ENSMGAG00000017056	5	complement(5968049..5972531)	2.98955	1.86091	3.63238	0.0012969	0.0297823	1	ENSMGAG00000017056
TPPP	3	3327838..3380992	9.71293	-1.18853	-2.2792	0.00130394	0.0298954	1	ENSMGAG00000001895
RBM26	1	158804398..158840132	4.80539	-0.941973	-1.92115	0.00131782	0.0301647	1	ENSMGAG00000014927
gene:ENSMGAG00000007380	15	complement(13331044..13335297)	19.5907	1.0134	2.01867	0.00132238	0.0301894	1	ENSMGAG00000007380
CHRDL2	1	203829017..203848050	5.67552	1.97138	3.92144	0.00132318	0.0301894	1	ENSMGAG00000015315
gene:ENSMGAG00000017061	4	complement(53215841..53232320)	3.88897	-1.33032	-2.51458	0.00133374	0.0303813	1	ENSMGAG00000017061
NKTR	6	1390418..1424141	4.09237	-1.15376	-2.22493	0.00134082	0.0304934	1	ENSMGAG00000002292
NAA15	4	9663708..9683943	3.32575	-1.21343	-2.31888	0.00134316	0.0304976	1	ENSMGAG00000002831
CDK19	2	68799455..68869439	7.9624	-1.00514	-2.00714	0.00135576	0.0306599	1	ENSMGAG00000013438
QSOX2	8	8306547..8322140	7.64572	0.962819	1.94911	0.00135638	0.0306599	1	ENSMGAG00000003036
MANEA	2	complement(76351147..76360054)	4.65185	-1.25973	-2.39451	0.00135852	0.0306599	1	ENSMGAG00000013605
ICE2	12	4482682..4506824	2.50319	-1.3446	-2.5396	0.001359	0.0306599	1	ENSMGAG00000004508
CHD4	1	complement(80639995..80660337)	11.8908	-0.682556	-1.60498	0.00136523	0.0307514	1	ENSMGAG00000014084
RFC4	11	complement(16217912..16229365)	99.2113	0.666712	1.58745	0.00137102	0.0308326	1	ENSMGAG00000009412
gene:ENSMGAG00000003313	16	4103471..4113123	0.458942	3.08465	8.48346	0.0013833	0.0310421	1	ENSMGAG00000003313
TAX1BP1	6	33396073..33443812	26.8855	-0.701753	-1.62648	0.00138473	0.0310421	1	ENSMGAG00000010713
ARHGAP26	15	17191922..17279481	2.74012	1.30565	2.47195	0.00139849	0.0313009	1	ENSMGAG00000009299
NOL10	2	complement(101727165..101772272)	17.2901	-0.898971	-1.86474	0.00141109	0.031533	1	ENSMGAG00000014012
PLCL1	7	complement(10444972..10485063)	37.35	-0.661623	-1.58186	0.00141347	0.0315362	1	ENSMGAG00000007167
EEA1	1	complement(45406566..45465742)	1.77964	-1.32363	-2.50296	0.00142396	0.0317073	1	ENSMGAG00000011316
gene:ENSMGAG00000014549	1	112711765..112759324	6.00682	-1.25631	-2.38884	0.00142563	0.0317073	1	ENSMGAG00000014549
CTHRC1	3	80195556..80197862	16.0376	1.27742	2.42405	0.00144164	0.0320129	1	ENSMGAG00000012358
PTGER2	5	60994601..60999044	0.412409	3.81383	14.063	0.00147654	0.0326925	1	ENSMGAG00000013782
BAZ1A	5	complement(37233156..37278625)	6.98684	-0.989516	-1.98552	0.00147769	0.0326925	1	ENSMGAG00000012463
ZC3H13	1	complement(176547827..176586838)	11.1969	-0.816437	-1.76105	0.00147919	0.0326925	1	ENSMGAG00000014996
CDC25A	6	116614..126718	50.8016	0.820903	1.76651	0.00148156	0.0326938	1	ENSMGAG00000001471
PRR11	21	7514137..7516794	14.1567	1.01346	2.01875	0.00149839	0.0330137	1	ENSMGAG00000007186
FAT3	1	complement(194366653..194746173)	2.31929	-1.0561	-2.0793	0.00151648	0.0333603	1	ENSMGAG00000015215
RYBP	14	complement(17174804..17178640)	19.55	-1.04571	-2.06439	0.00152386	0.0334703	1	ENSMGAG00000009639
SCNN1B	16	complement(7261176..7269498)	3.50653	-1.44459	-2.72186	0.00153394	0.0336396	1	ENSMGAG00000006682
RASA2	11	9971338..10007791	2.80042	-1.03816	-2.05361	0.00154296	0.0337847	1	ENSMGAG00000006040
DENND2C	28	3942955..3956991	0.692648	2.15394	4.45042	0.00155247	0.0339405	1	ENSMGAG00000016892
NGLY1	6	complement(38687103..38820250)	7.26343	-0.980464	-1.9731	0.00156258	0.0341088	1	ENSMGAG00000011100
MAPK10	4	complement(27056452..27098426)	11.5655	1.04824	2.068	0.00157135	0.0342033	1	ENSMGAG00000007800
RABEP1	21	complement(3694760..3722820)	7.42825	-0.92422	-1.89766	0.00157176	0.0342033	1	ENSMGAG00000003011
PAK1	1	201195815..201223486	5.31024	1.23252	2.34976	0.00157687	0.0342618	1	ENSMGAG00000015260
RASD1	16	complement(5088104..5089243)	722.375	-0.783025	-1.72073	0.00158244	0.03433	1	ENSMGAG00000004443
SYNDIG1L	5	complement(39413896..39417402)	81.1412	-0.85465	-1.80832	0.0015851	0.03433	1	ENSMGAG00000012668
MYO10	3	24381525..24467880	9.68218	-0.707408	-1.63287	0.00158934	0.03433	1	ENSMGAG00000005628
ZNF644	10	15270326..15305971	10.5966	-0.952607	-1.93537	0.00158973	0.03433	1	ENSMGAG00000008450
ACSBG2	30	1092609..1107701	3.16524	1.16407	2.24089	0.00160533	0.0346138	1	ENSMGAG00000001625
CTTN	5	18034936..18248696	22.6268	-0.843163	-1.79398	0.00160807	0.03462	1	ENSMGAG00000010050
CHMP2B	1	complement(69540697..69546042)	18.4777	-1.15745	-2.23063	0.00162239	0.0348753	1	ENSMGAG00000014459
PLA2G7	2	complement(116917136..116925497)	13.7114	1.13814	2.20097	0.00163104	0.0350079	1	ENSMGAG00000014299
gene:ENSMGAG00000005395	9	complement(11026909..11043579)	60.4413	0.677417	1.59927	0.00164367	0.0352254	1	ENSMGAG00000005395
CENPI	4	31308416..31327423	5.96702	1.14076	2.20498	0.00167162	0.0357702	1	ENSMGAG00000009294
KPNA4	11	22305962..22321556	15.2674	-0.812158	-1.75584	0.00168339	0.035961	1	ENSMGAG00000010517
PPRC1	8	complement(24741450..24749052)	12.124	0.819761	1.76511	0.00168563	0.035961	1	ENSMGAG00000010023
GCLM	10	14378786..14384795	48.5174	0.855413	1.80928	0.00169243	0.035994	1	ENSMGAG00000007822
GABRD	23	complement(1885261..1893324)	4.76545	-1.24234	-2.36582	0.00169448	0.035994	1	ENSMGAG00000002291
ST8SIA1	1	complement(73662852..73774298)	52.5031	-0.707963	-1.6335	0.00169483	0.035994	1	ENSMGAG00000013671
PKDCC	2	23552797..23574130	4.20433	1.52657	2.881	0.00170783	0.036193	1	ENSMGAG00000010020
ERCC6	8	complement(20972834..21017319)	2.55625	-1.08767	-2.1253	0.00170932	0.036193	1	ENSMGAG00000008132
TMOD3	12	complement(8840227..8857926)	9.311	-0.887723	-1.85025	0.00171503	0.0362595	1	ENSMGAG00000006403
TIAL1	8	complement(33105754..33118116)	24.5361	-0.904692	-1.87214	0.00172218	0.0363563	1	ENSMGAG00000011368
gene:ENSMGAG00000013513	1	complement(63570240..63579864)	348.972	0.656577	1.57634	0.0017312	0.036492	1	ENSMGAG00000013513
gene:ENSMGAG00000006354	GL425692.1	complement(97..4017)	3.11605	1.52012	2.86815	0.00174116	0.0366475	1	ENSMGAG00000006354
MOXD1	2	58897635..58936847	1.3444	1.88266	3.68755	0.00175869	0.0369576	1	ENSMGAG00000013142
RPAP2	10	complement(14825457..14843991)	6.1387	-1.11132	-2.16043	0.0017643	0.0369576	1	ENSMGAG00000008200
GDPD4	1	201233476..201264021	0.158306	5.34498	40.6443	0.00176631	0.0369576	1	ENSMGAG00000015261
SLC30A2	25	3037667..3039184	9.87146	1.22388	2.33575	0.00176637	0.0369576	1	ENSMGAG00000002629
SLU7	15	7422731..7432663	23.8518	-0.904449	-1.87183	0.00177806	0.0371471	1	ENSMGAG00000002882
CYP27A1	7	23618832..23624366	9.05014	1.13949	2.20304	0.00178819	0.0373037	1	ENSMGAG00000011393
EDEM2	22	complement(2256858..2265035)	78.1838	0.681508	1.60382	0.00182508	0.0380171	1	ENSMGAG00000002533
MYORG	Z	complement(7848425..7851389)	11.3227	0.934604	1.91137	0.00184684	0.0383846	1	ENSMGAG00000015379
CCAR1	8	12115545..12142556	18.7863	-0.793122	-1.73282	0.00184816	0.0383846	1	ENSMGAG00000004166
RSRC2	17	complement(6104798..6115605)	30.7611	-0.870251	-1.82798	0.00186177	0.0386106	1	ENSMGAG00000004845
gene:ENSMGAG00000000639	18	complement(199521..200165)	20.3652	1.08268	2.11797	0.00186652	0.0386522	1	ENSMGAG00000000639
CYSLTR1	9	complement(1294332..1295351)	3.36992	1.62352	3.08125	0.00187658	0.0387819	1	ENSMGAG00000015791
MAP7D2	1	127118353..127152328	37.6911	-0.724327	-1.65213	0.00187827	0.0387819	1	ENSMGAG00000014665
GLB1L	GL427729.1	complement(9172..12717)	8.78117	-1.0088	-2.01224	0.00189673	0.0391058	1	ENSMGAG00000011780
USP16	1	109590333..109606849	7.46935	-0.959147	-1.94416	0.00190026	0.0391058	1	ENSMGAG00000014504
CELF4	Z	6881617..6945119	0.560785	-3.31772	-9.97086	0.00190227	0.0391058	1	ENSMGAG00000017029
gene:ENSMGAG00000006267	6	14333806..14388971	14.0309	-1.09819	-2.14086	0.00191961	0.0394051	1	ENSMGAG00000006267
RAB18	6	complement(15870279..15875689)	56.8101	-0.685818	-1.60861	0.00192366	0.0394309	1	ENSMGAG00000006673
ROCK2	2	complement(102080252..102131458)	1.80493	-1.31478	-2.48765	0.00195484	0.0400118	1	ENSMGAG00000014017
ADPGK	12	complement(995970..1005303)	61.2889	0.654967	1.57458	0.00196665	0.0401473	1	ENSMGAG00000001897
GLT8D1	14	233461..236871	81.5677	0.786563	1.72496	0.00196714	0.0401473	1	ENSMGAG00000000834
FMR1	9	complement(18715359..18737051)	4.74229	-1.04774	-2.06729	0.00197237	0.040196	1	ENSMGAG00000008270
FOSL2	2	complement(27683581..27689055)	28.9585	-0.917496	-1.88883	0.00197547	0.0402012	1	ENSMGAG00000010468
TRPM1	12	5209196..5248460	0.497273	-1.94433	-3.84858	0.00197904	0.0402159	1	ENSMGAG00000004707
DHTKD1	1	complement(8758916..8774429)	43.7044	0.747278	1.67862	0.00199159	0.0403738	1	ENSMGAG00000004700
STX18	4	complement(61970350..61997745)	29.4151	-0.79942	-1.7404	0.00199253	0.0403738	1	ENSMGAG00000012712
DEGS2	5	complement(50494753..50510107)	2.31292	1.85999	3.63005	0.00200373	0.0404891	1	ENSMGAG00000013299
LYPD1	7	complement(31475763..31489763)	8.9461	1.44209	2.71714	0.00200629	0.0404891	1	ENSMGAG00000012403
HDLBP	11	complement(4431574..4451856)	122.464	0.686983	1.60991	0.00200682	0.0404891	1	ENSMGAG00000003686
gene:ENSMGAG00000011241	8	complement(31718797..31753702)	3.02359	-1.38906	-2.61908	0.00201802	0.0406569	1	ENSMGAG00000011241
OPTN	1	complement(8289037..8307055)	38.8316	-0.643482	-1.5621	0.00203044	0.0408115	1	ENSMGAG00000004793
FANCD2	14	2848817..2893101	2.72215	1.26387	2.4014	0.00203147	0.0408115	1	ENSMGAG00000002478
GPCPD1	2	complement(16593131..16626194)	5.10952	-1.01348	-2.01878	0.00205599	0.0412455	1	ENSMGAG00000007629
ORMDL1	7	complement(7583730..7587124)	35.5911	-1.08772	-2.12538	0.00206568	0.0413564	1	ENSMGAG00000006170
KCNN2	Z	complement(77649907..77722702)	9.89926	-0.940657	-1.9194	0.00206956	0.0413564	1	ENSMGAG00000009133
SCOC	4	10015769..10018866	46.8119	-0.685995	-1.60881	0.00207031	0.0413564	1	ENSMGAG00000002939
gene:ENSMGAG00000009789	4	complement(31675551..31678030)	114.988	0.738224	1.66812	0.00207956	0.0414825	1	ENSMGAG00000009789
gene:ENSMGAG00000010738	12	20499628..20502750	34.5519	0.880533	1.84105	0.00208521	0.0415323	1	ENSMGAG00000010738
SEPT9	20	3780986..3812866	4.19082	1.18832	2.27887	0.00208793	0.0415323	1	ENSMGAG00000003889
PNPLA8	1	29389868..29422487	5.67984	-1.17601	-2.25951	0.00210179	0.0417491	1	ENSMGAG00000009260
gene:ENSMGAG00000016459	10	complement(25196723..25199369)	0.872967	-2.1304	-4.3784	0.00211046	0.0418625	1	ENSMGAG00000016459
PDCD10	11	20734629..20745646	15.5462	-0.808412	-1.75128	0.00211482	0.04189	1	ENSMGAG00000010408
IWS1	11	2186761..2202827	29.0387	-0.752893	-1.68517	0.00212162	0.0419195	1	ENSMGAG00000001476
NEK2	2	22448122..22454350	35.9652	0.717618	1.64447	0.00212224	0.0419195	1	ENSMGAG00000009820
CEP250	22	complement(957130..1295393)	3.58677	-1.12219	-2.17677	0.00212894	0.0419745	1	ENSMGAG00000001839
PDXK	1	115918524..115939301	14.251	-0.990763	-1.98724	0.00213097	0.0419745	1	ENSMGAG00000014592
gene:ENSMGAG00000002194	12	complement(1632885..1634654)	18.582	0.84808	1.8001	0.0021379	0.0420021	1	ENSMGAG00000002194
CCDC18	10	complement(14601238..14626850)	1.1653	-1.43012	-2.69469	0.00213832	0.0420021	1	ENSMGAG00000007990
gene:ENSMGAG00000009991	16	14998359..15009771	3.76116	1.1462	2.21331	0.0021557	0.0422516	1	ENSMGAG00000009991
PARD6A	13	2390532..2391650	21.373	-0.843814	-1.79479	0.00215701	0.0422516	1	ENSMGAG00000003143
MAGI1	14	complement(14713331..14797173)	2.09573	-1.12399	-2.17948	0.00217619	0.0425472	1	ENSMGAG00000009228
DUSP27	1	complement(96390394..96399383)	0.462625	2.06252	4.17716	0.00217812	0.0425472	1	ENSMGAG00000014435
SLC25A46	Z	complement(49388870..49397877)	26.7089	-0.786621	-1.72503	0.00220272	0.0429683	1	ENSMGAG00000006808
CSF3R	25	3836289..3840853	0.807574	2.77308	6.83563	0.00221761	0.043199	1	ENSMGAG00000003526
gene:ENSMGAG00000016484	1	complement(20922275..20953622)	2.73086	-1.15486	-2.22663	0.0022231	0.0432463	1	ENSMGAG00000016484
GLRX	Z	60807779..60810746	6.67714	1.7071	3.26504	0.00223437	0.0434058	1	ENSMGAG00000005476
gene:ENSMGAG00000014611	1	complement(118057770..118129120)	1.87596	-1.01616	-2.02253	0.002238	0.0434166	1	ENSMGAG00000014611
gene:ENSMGAG00000002410	6	complement(1535940..1540662)	108.73	-0.626177	-1.54347	0.0022479	0.0435488	1	ENSMGAG00000002410
ATG2B	5	complement(48544148..48582971)	1.71206	-1.03072	-2.04304	0.00225735	0.043672	1	ENSMGAG00000013215
HAPLN3	12	12965793..12969333	28.5997	0.90855	1.87716	0.00226866	0.0438308	1	ENSMGAG00000008681
CD82	5	22643778..22659191	304.918	0.827601	1.77473	0.00227344	0.0438515	1	ENSMGAG00000010519
ANKMY2	6	complement(29072112..29251751)	20.7406	-0.866659	-1.82344	0.00227902	0.0438515	1	ENSMGAG00000010117
ERO1A	5	61113294..61127090	97.1529	0.639764	1.55807	0.00227905	0.0438515	1	ENSMGAG00000013801
CCKAR	4	56451921..56458722	5.04164	-1.00939	-2.01305	0.00228327	0.0438729	1	ENSMGAG00000012415
SPON1	5	complement(11197..205210)	0.867427	-2.80889	-7.00744	0.00230075	0.0441257	1	ENSMGAG00000001171
N4BP1	13	7083906..7093728	17.3068	-0.846026	-1.79754	0.002303	0.0441257	1	ENSMGAG00000005064
FGFRL1	4	complement(69030080..69146921)	13.3572	-0.850452	-1.80307	0.00230579	0.0441257	1	ENSMGAG00000013106
gene:ENSMGAG00000005712	30	complement(3731142..3732306)	8.76763	-1.13207	-2.19173	0.00232708	0.04446	1	ENSMGAG00000005712
gene:ENSMGAG00000016391	Z	36755305..36774448	11.5296	-0.90669	-1.87474	0.00232956	0.04446	1	ENSMGAG00000016391
JAK1	10	complement(29386891..29412349)	44.7749	-0.681127	-1.60339	0.00234818	0.0447549	1	ENSMGAG00000011807
AHCTF1	2	34371539..34417439	2.4245	-1.0797	-2.1136	0.00236178	0.0449468	1	ENSMGAG00000011377
NCKAP1L	GL424387.1	complement(137..7461)	0.750403	1.92921	3.80848	0.00236462	0.0449468	1	ENSMGAG00000002103
SLC25A13	6	complement(24419966..24493667)	11.766	0.868938	1.82632	0.00238522	0.0452774	1	ENSMGAG00000009695
MPHOSPH10	12	complement(5316282..5321886)	8.40604	-1.10438	-2.15007	0.00239201	0.0453454	1	ENSMGAG00000004841
SMS	1	complement(126198921..126230424)	59.5779	-0.755377	-1.68807	0.00240147	0.0454638	1	ENSMGAG00000014657
SFRP4	6	47127101..47134796	16.1646	1.22471	2.33708	0.00244616	0.0462479	1	ENSMGAG00000011966
TNN	10	3608396..3625878	6.83149	-0.833645	-1.78218	0.00245978	0.0464431	1	ENSMGAG00000002132
RUSC2	Z	9231620..9294687	0.0906634	-4.02983	-16.3342	0.00249607	0.0470653	1	ENSMGAG00000002788
INTS4	1	200964037..200996234	25.0927	0.728246	1.65662	0.0025023	0.0471201	1	ENSMGAG00000015254
PKNOX2	26	11431..38700	4.15899	1.23516	2.35407	0.0025122	0.0472435	1	ENSMGAG00000000677
EIF4G3	23	6952659..7008910	3.52602	-0.886735	-1.84899	0.00252361	0.0473949	1	ENSMGAG00000007151
MLKL	13	861471..865224	52.5341	0.738064	1.66794	0.00253535	0.0475521	1	ENSMGAG00000001318
KCND3	28	complement(3299890..3388504)	0.232846	-8.19643	-293.341	0.00255173	0.0476592	1	ENSMGAG00000004690
ZNF326	10	complement(15627364..15647619)	7.13625	-0.91265	-1.8825	0.00255851	0.0476592	1	ENSMGAG00000008473
TCIM	24	2592319..2593463	22.1364	-1.11188	-2.16127	0.00255925	0.0476592	1	ENSMGAG00000002295
POLE2	5	complement(60440359..60460706)	10.3447	0.823279	1.76942	0.00255951	0.0476592	1	ENSMGAG00000013709
ITGB1	6	14115167..14139017	23.9313	-0.656044	-1.57576	0.0025599	0.0476592	1	ENSMGAG00000006119
gene:ENSMGAG00000006140	14	complement(8750212..8764941)	2.42834	-1.18493	-2.27353	0.00256131	0.0476592	1	ENSMGAG00000006140
gene:ENSMGAG00000014617	1	complement(120033345..120053159)	16.5438	1.09618	2.13788	0.00256564	0.047677	1	ENSMGAG00000014617
ANXA4	GL428330.1	complement(20995..24763)	31.5081	-0.806647	-1.74914	0.00257028	0.0477005	1	ENSMGAG00000001788
UBE2B	15	complement(15706936..15711633)	69.3229	-0.670512	-1.59164	0.0025858	0.0479255	1	ENSMGAG00000008406
gene:ENSMGAG00000015454	15	complement(12905594..12907348)	23.96	0.980158	1.97268	0.00259153	0.0479489	1	ENSMGAG00000015454
ATP6V1C1	3	80076673..80093880	19.5789	-0.933793	-1.91029	0.00259385	0.0479489	1	ENSMGAG00000012335
FIGNL1	3	complement(29804051..29806117)	8.38836	0.884787	1.84649	0.00261531	0.0482824	1	ENSMGAG00000015424
ZNF407	3	complement(41238143..41248810)	1.48569	-1.51187	-2.85179	0.00261972	0.0483007	1	ENSMGAG00000008121
LUC7L3	20	complement(10157960..10168662)	10.0597	-1.0609	-2.08623	0.00266155	0.0490079	1	ENSMGAG00000008655
CUL4A	1	complement(144699807..144734360)	2.38733	-1.16235	-2.23821	0.00269142	0.0494935	1	ENSMGAG00000014851
gene:ENSMGAG00000017234	4	5968258..5981624	5.75437	-1.18079	-2.267	0.00270044	0.0495946	1	ENSMGAG00000017234
CUL2	6	13005278..13048606	10.9557	-0.947328	-1.9283	0.00270708	0.049652	1	ENSMGAG00000005873
SEMA3E	1	complement(9474686..9509048)	5.5601	-1.0937	-2.13421	0.00273259	0.0500549	1	ENSMGAG00000005350
GPATCH11	2	complement(32504486..32510646)	9.37086	-0.998934	-1.99852	0.00274028	0.0501147	1	ENSMGAG00000011180
TOB1	20	10120159..10121136	31.9754	-0.849599	-1.802	0.00274295	0.0501147	1	ENSMGAG00000008642
PDP1	3	76582243..76583850	23.7846	-0.776102	-1.7125	0.00274977	0.0501745	1	ENSMGAG00000015854
PSMD2	11	15882785..15887801	39.2345	-0.816411	-1.76102	0.0027668	0.0504201	1	ENSMGAG00000017210
TMX3	3	20286936..20310432	4.70845	-1.0898	-2.12844	0.00278305	0.0506508	1	ENSMGAG00000008423
ACSM5	16	complement(15474567..15484386)	3.25041	-1.15256	-2.22307	0.00280475	0.0509801	1	ENSMGAG00000010256
FBXO39	21	10299087..10302010	0.484729	2.77153	6.8283	0.00281847	0.0511635	1	ENSMGAG00000008805
gene:ENSMGAG00000003841	6	complement(4458200..4479342)	0.0472906	7.71831	210.592	0.00282912	0.051291	1	ENSMGAG00000003841
RAE1	22	complement(12558932..12564686)	88.1533	-0.616851	-1.53352	0.00285045	0.0515845	1	ENSMGAG00000009091
RACGAP1	GL429722.1	complement(81235..87068)	38.1057	0.9011	1.86749	0.00285299	0.0515845	1	ENSMGAG00000010511
gene:ENSMGAG00000009605	GL424516.1	complement(33723..35916)	35.239	-0.990668	-1.98711	0.00285627	0.0515845	1	ENSMGAG00000009605
CTBS	10	17311390..17316929	12.3086	-0.919184	-1.89105	0.00286407	0.0516028	1	ENSMGAG00000009191
ESF1	2	complement(4577274..4596212)	11.1591	-1.16065	-2.23558	0.00286459	0.0516028	1	ENSMGAG00000004291
VTN	21	complement(6068391..6072583)	1.73254	2.09536	4.27332	0.00286865	0.0516101	1	ENSMGAG00000005636
ZBTB20	1	86716987..86743697	22.5742	-0.984489	-1.97861	0.00288109	0.0517023	1	ENSMGAG00000014320
MTHFD1	5	complement(55263669..55303660)	15.8525	0.652435	1.57182	0.00288109	0.0517023	1	ENSMGAG00000013505
CXorf57	9	17296321..17316293	1.48114	-1.45344	-2.73861	0.00290114	0.0519959	1	ENSMGAG00000007952
MYO1C	21	complement(5553375..5585076)	25.5245	0.761082	1.69476	0.00292351	0.0523305	1	ENSMGAG00000004918
MAN2B2	4	63140715..63166628	204.827	-0.642564	-1.5611	0.00293259	0.0524216	1	ENSMGAG00000012796
gene:ENSMGAG00000000637	18	81197..180185	9.94452	0.766167	1.70074	0.00293603	0.0524216	1	ENSMGAG00000000637
TRMT13	10	complement(11348020..11353583)	5.5696	-1.06302	-2.0893	0.00295053	0.0524894	1	ENSMGAG00000006970
MTDH	3	77940913..77971382	167.07	-0.615002	-1.53156	0.00295096	0.0524894	1	ENSMGAG00000012128
GSAP	1	12581825..12624695	6.47518	-0.929403	-1.90449	0.00295097	0.0524894	1	ENSMGAG00000006077
gene:ENSMGAG00000000629	18	22852..25499	0.240849	5.62335	49.2942	0.00296064	0.0525479	1	ENSMGAG00000000629
CLK1	7	complement(11453297..11459092)	31.3831	-0.861033	-1.81634	0.00296434	0.0525479	1	ENSMGAG00000007598
gene:ENSMGAG00000006198	1	12814412..12820595	7.42716	-1.07328	-2.10421	0.00296542	0.0525479	1	ENSMGAG00000006198
gene:ENSMGAG00000012078	2	41209883..41236068	2.24266	-2.04677	-4.13179	0.00297852	0.0527138	1	ENSMGAG00000012078
FAM102B	10	13154554..13175669	6.43016	-1.21061	-2.31436	0.00298346	0.0527352	1	ENSMGAG00000006153
PTBP3	Z	70229507..70256652	7.45761	-0.945197	-1.92545	0.00298882	0.052764	1	ENSMGAG00000007754
gene:ENSMGAG00000004773	Z	complement(25368576..25413253)	13.567	-0.886067	-1.84813	0.00299442	0.0527967	1	ENSMGAG00000004773
PUM3	Z	complement(29086741..29118067)	9.02397	-0.931729	-1.90756	0.00300204	0.052865	1	ENSMGAG00000002255
FNBP1	19	complement(5868425..5921858)	3.99728	-1.01304	-2.01817	0.00300688	0.0528844	1	ENSMGAG00000005202
CDC42EP1	1	50160080..50162599	2.32245	1.56346	2.95562	0.00301644	0.0529865	1	ENSMGAG00000012576
TBC1D30	1	35501382..35548165	89.8571	-0.61894	-1.53575	0.0030568	0.0535686	1	ENSMGAG00000010270
CNOT7	4	45574623..45594051	27.0418	-0.626716	-1.54405	0.00305716	0.0535686	1	ENSMGAG00000011596
gene:ENSMGAG00000013113	5	complement(46644964..46657090)	8.80782	-1.20447	-2.30452	0.00307339	0.0537862	1	ENSMGAG00000013113
gene:ENSMGAG00000009859	8	24634167..24653055	0.279255	3.03738	8.20999	0.00308734	0.0539635	1	ENSMGAG00000009859
SEMA4D	Z	complement(46115227..46137601)	1.33209	-1.4019	-2.64249	0.0030917	0.0539696	1	ENSMGAG00000006614
gene:ENSMGAG00000016680	GL426159.1	62..196	52.3535	1.0853	2.12181	0.00309533	0.0539696	1	ENSMGAG00000016680
PPP2R2A	24	complement(516842..547960)	35.0993	-0.610069	-1.52633	0.00310199	0.054019	1	ENSMGAG00000000768
HDAC9	6	30080836..30369625	1.18568	-1.27167	-2.41442	0.0031331	0.0544935	1	ENSMGAG00000010234
gene:ENSMGAG00000017413	2	complement(50472335..50484960)	2.46779	-1.9106	-3.75966	0.00313913	0.0545313	1	ENSMGAG00000017413
SMIM5	20	complement(4797133..4808137)	3.78892	1.43128	2.69685	0.00316837	0.0549716	1	ENSMGAG00000004963
SYTL5	1	complement(120310418..120354168)	0.251399	3.71861	13.1648	0.00317826	0.0550505	1	ENSMGAG00000014621
FAM149B1	8	2210777..2222560	24.6284	0.753998	1.68646	0.00318071	0.0550505	1	ENSMGAG00000001327
MCFD2	2	complement(27228915..27232163)	243.727	-0.666725	-1.58747	0.00319073	0.0551563	1	ENSMGAG00000010368
CLK4	15	13879824..13886369	21.0878	-0.911396	-1.88086	0.0032407	0.055921	1	ENSMGAG00000007606
ZNF770	5	33436154..33438892	2.57934	-1.58317	-2.99627	0.00324289	0.055921	1	ENSMGAG00000012301
BCLAF3	1	127174028..127192729	7.44078	-1.06742	-2.09568	0.00325298	0.0560044	1	ENSMGAG00000014666
gene:ENSMGAG00000014878	1	complement(148626966..148639832)	10.5522	-0.798229	-1.73896	0.00325565	0.0560044	1	ENSMGAG00000014878
GCLC	2	92555744..92573680	10.311	-0.904331	-1.87168	0.00326455	0.0560892	1	ENSMGAG00000013920
TMEM164	9	complement(13586137..13622018)	2.12695	-1.39534	-2.6305	0.00330824	0.0567018	1	ENSMGAG00000006530
STAG2	9	complement(15503295..15537339)	6.60226	-0.938397	-1.9164	0.0033093	0.0567018	1	ENSMGAG00000007209
HHEX	8	complement(22914347..22916011)	0.561688	5.28444	38.9741	0.00331225	0.0567018	1	ENSMGAG00000009052
GALNT14	2	complement(9681775..9735635)	1.47753	1.59318	3.01715	0.00331811	0.0567332	1	ENSMGAG00000005453
SNX10	6	32629621..32648489	9.0411	1.044	2.06194	0.00333111	0.0568405	1	ENSMGAG00000010674
gene:ENSMGAG00000017079	Z	complement(23635375..23637016)	12.3357	-1.19703	-2.29267	0.00333243	0.0568405	1	ENSMGAG00000017079
DCBLD1	2	complement(65506219..65535705)	38.7579	0.600719	1.51647	0.00334318	0.0568642	1	ENSMGAG00000013352
SAMHD1	22	complement(686524..704949)	11.7868	0.746845	1.67812	0.00334535	0.0568642	1	ENSMGAG00000001008
gene:ENSMGAG00000011737	6	complement(44912669..44959356)	0.146127	7.45044	174.906	0.0033459	0.0568642	1	ENSMGAG00000011737
SLC6A2	13	complement(3349845..3410276)	5.42325	1.27519	2.4203	0.0033555	0.0569588	1	ENSMGAG00000004230
ZC3H7A	16	833465..853605	6.00742	-0.855576	-1.80948	0.00338964	0.0574693	1	ENSMGAG00000001079
G0S2	28	3133453..3134078	67.9491	-0.831954	-1.78009	0.00339619	0.0575112	1	ENSMGAG00000016392
gene:ENSMGAG00000001664	21	complement(288619..295701)	25.137	0.661734	1.58198	0.00340412	0.0575765	1	ENSMGAG00000001664
gene:ENSMGAG00000006739	14	9416019..9426215	80.1484	0.838313	1.78796	0.00341984	0.0577732	1	ENSMGAG00000006739
IHH	7	23471300..23494369	104.807	0.607255	1.52336	0.00344087	0.058059	1	ENSMGAG00000011370
gene:ENSMGAG00000012513	2	47182753..47480846	8.43636	-0.893145	-1.85722	0.00347697	0.0585489	1	ENSMGAG00000012513
GNG12	10	complement(29873178..29874168)	45.8073	0.910353	1.87951	0.00347819	0.0585489	1	ENSMGAG00000011997
gene:ENSMGAG00000010793	12	complement(20145401..20168809)	7.66423	-0.866871	-1.8237	0.00350113	0.0588648	1	ENSMGAG00000010793
SMC3	8	28428251..28445637	10.0731	-0.982543	-1.97594	0.00350538	0.0588662	1	ENSMGAG00000010780
RBM20	8	28541118..28564334	0.13973	-3.63661	-12.4374	0.00352072	0.0590535	1	ENSMGAG00000010838
ARID4A	5	complement(57665421..57708375)	3.50992	-1.03562	-2.04999	0.00353995	0.0593057	1	ENSMGAG00000013615
TMEM72	8	21376440..21381726	0.371462	7.34641	162.738	0.00355225	0.0593637	1	ENSMGAG00000008167
P2RY10	9	1392246..1397799	1.14547	2.37702	5.19463	0.00355387	0.0593637	1	ENSMGAG00000015798
CANX	15	complement(13292604..13302007)	441.197	-0.703567	-1.62853	0.00355602	0.0593637	1	ENSMGAG00000007250
RASGRP3	2	complement(31517140..31556127)	0.325695	2.54657	5.84245	0.00356069	0.0593714	1	ENSMGAG00000010985
METTL24	2	68981422..69008745	3.75476	1.51193	2.85191	0.00358629	0.0596983	1	ENSMGAG00000013447
UBE3A	1	139652459..139673178	9.61286	-0.778302	-1.71511	0.00358875	0.0596983	1	ENSMGAG00000014772
NDRG1	3	complement(93005895..93038712)	4.31544	1.09988	2.14337	0.00360349	0.059873	1	ENSMGAG00000012862
CWC22	7	15147681..15170504	9.5743	-0.926321	-1.90042	0.00364329	0.0604632	1	ENSMGAG00000009220
CHMP7	24	complement(1318117..1324487)	135.848	0.597279	1.51286	0.0036632	0.0607223	1	ENSMGAG00000001375
KLF15	14	complement(11167126..11173439)	1.52162	2.20012	4.59516	0.00369092	0.0610828	1	ENSMGAG00000007616
SPTY2D1	5	complement(12442931..12449716)	2.34969	-1.0863	-2.12328	0.0036936	0.0610828	1	ENSMGAG00000007501
DLL4	5	25129202..25138019	0.206688	-8.19973	-294.011	0.00369824	0.061088	1	ENSMGAG00000011145
CUX1	21	4162301..4415417	34.4087	-0.598778	-1.51443	0.00371969	0.0613705	1	ENSMGAG00000003398
TOX3	13	5107862..5133280	2.61527	-1.31415	-2.48656	0.00372801	0.061436	1	ENSMGAG00000004689
CABLES1	3	52416799..52449630	13.2954	-1.00611	-2.00849	0.00374716	0.0616796	1	ENSMGAG00000010058
CACYBP	10	3592116..3597338	693.074	-0.671551	-1.59278	0.00376732	0.061935	1	ENSMGAG00000002117
UBE2C	22	11371540..11371991	84.5785	0.834268	1.78295	0.00377696	0.061935	1	ENSMGAG00000008070
gene:ENSMGAG00000008665	Z	complement(71732512..71763032)	61.9191	-0.854778	-1.80848	0.00377951	0.061935	1	ENSMGAG00000008665
KPNA5	2	complement(65848639..65863623)	4.45878	-1.03677	-2.05163	0.00378927	0.061935	1	ENSMGAG00000013370
FMNL1	29	709699..726217	1.38679	1.32358	2.50286	0.00379236	0.061935	1	ENSMGAG00000010863
gene:ENSMGAG00000003739	7	4069024..4425662	0.148654	-3.5577	-11.7754	0.00379565	0.061935	1	ENSMGAG00000003739
gene:ENSMGAG00000012362	5	35454495..35461464	17.0815	-0.755263	-1.68794	0.00379708	0.061935	1	ENSMGAG00000012362
EXOC5	5	58031651..58053766	29.0565	-0.731025	-1.65982	0.00380153	0.061935	1	ENSMGAG00000013632
STRA8	1	complement(48674514..48688285)	0.539044	2.67461	6.38467	0.00380214	0.061935	1	ENSMGAG00000011772
gene:ENSMGAG00000011538	4	45331804..45398258	2.98425	1.25519	2.38699	0.00382824	0.0622883	1	ENSMGAG00000011538
TAF3	1	4501338..4612199	17.3637	-0.742434	-1.673	0.00383917	0.0623252	1	ENSMGAG00000004479
NCOA7	2	complement(61797556..61865155)	13.122	-0.793107	-1.7328	0.00383933	0.0623252	1	ENSMGAG00000013273
HAPLN2	GL428182.1	complement(26908..28243)	3.61731	-1.35998	-2.56682	0.00385589	0.0625131	1	ENSMGAG00000008723
WDR48	6	complement(4820915..4842515)	8.08557	-0.854792	-1.8085	0.00385976	0.0625131	1	ENSMGAG00000003904
BBS12	4	complement(35574942..35577089)	1.11119	1.61526	3.06367	0.00387114	0.0626255	1	ENSMGAG00000010562
APOD	11	12545559..12548505	229.557	-0.732134	-1.66109	0.00388696	0.0627772	1	ENSMGAG00000006997
gene:ENSMGAG00000004529	9	8269814..8326892	19.8021	-0.801418	-1.74281	0.00389371	0.0627772	1	ENSMGAG00000004529
SNX5	2	15239648..15267258	18.728	-0.825991	-1.77275	0.00389385	0.0627772	1	ENSMGAG00000006777
POLD3	1	complement(203898050..203932901)	27.1756	0.798796	1.73965	0.00390168	0.0628317	1	ENSMGAG00000015317
DUS4L	1	14757621..14762905	5.64196	-1.21727	-2.32506	0.00395508	0.0636191	1	ENSMGAG00000009714
AFTPH	2	complement(7695450..7727336)	23.7223	-0.657558	-1.57741	0.00399078	0.0641204	1	ENSMGAG00000004693
SMOX	4	complement(72462480..72483289)	279.284	-0.608515	-1.52469	0.00408162	0.0655053	1	ENSMGAG00000013217
EIF3J	12	19843582..19848460	35.9363	-0.835371	-1.78432	0.00408955	0.0655582	1	ENSMGAG00000010307
PPP4R4	5	47638351..47670233	6.71727	-1.01818	-2.02536	0.00412579	0.0660641	1	ENSMGAG00000013178
PRKCZ	23	complement(1837424..1876422)	2.55301	-1.37157	-2.58752	0.00417735	0.0667277	1	ENSMGAG00000002228
gene:ENSMGAG00000017132	Z	complement(66370184..66399785)	7.83068	-0.812916	-1.75676	0.00417882	0.0667277	1	ENSMGAG00000017132
HFM1	10	15178862..15205545	0.307777	-2.00225	-4.00624	0.00418141	0.0667277	1	ENSMGAG00000008437
gene:ENSMGAG00000015369	GL427834.1	970..1932	0.434485	-8.02917	-261.229	0.00419059	0.0667636	1	ENSMGAG00000015369
ACOX1	20	4591188..4608512	28.1319	0.655215	1.57485	0.00419438	0.0667636	1	ENSMGAG00000004504
BDH2	4	complement(43280693..43290707)	6.32706	-1.13653	-2.19851	0.00419784	0.0667636	1	ENSMGAG00000011376
gene:ENSMGAG00000005653	GL425407.1	complement(44..1804)	255.168	0.588043	1.50321	0.00420826	0.0668541	1	ENSMGAG00000005653
DLG3	9	complement(1887853..1951801)	3.22378	0.993878	1.99153	0.00421453	0.0668785	1	ENSMGAG00000002336
P2RX3	5	complement(17128613..17131561)	0.687306	-2.54114	-5.82049	0.00422521	0.0669727	1	ENSMGAG00000009810
RPL27A	5	9491317..9494237	413.156	0.57145	1.48602	0.00424059	0.067141	1	ENSMGAG00000006459
MAP1B	Z	complement(27705303..27768362)	72.8487	-0.875235	-1.83431	0.00426104	0.0673655	1	ENSMGAG00000004723
gene:ENSMGAG00000017024	Z	complement(35933496..35981059)	25.288	-0.940821	-1.91962	0.0042643	0.0673655	1	ENSMGAG00000017024
GABRR2	2	79033536..79059317	2.31883	-1.45938	-2.7499	0.00427289	0.0674257	1	ENSMGAG00000013651
WAPL	8	5834455..5888897	13.993	-0.781545	-1.71897	0.00431566	0.0680246	1	ENSMGAG00000002579
DECR2	16	13606024..13608237	145.364	0.650569	1.56979	0.00432869	0.0681539	1	ENSMGAG00000009601
gene:ENSMGAG00000003221	29	4357599..4366430	0.210059	5.05727	33.2959	0.00439531	0.0691259	1	ENSMGAG00000003221
ZFPM2	3	81401200..81411272	0.113143	7.45175	175.065	0.00442292	0.0694827	1	ENSMGAG00000012374
GUF1	4	complement(50444255..50459724)	4.03202	-0.999905	-1.99987	0.00443078	0.0695076	1	ENSMGAG00000012118
gene:ENSMGAG00000000850	30	428860..435868	0.169137	-4.5301	-23.1045	0.00443435	0.0695076	1	ENSMGAG00000000850
CDK1	8	8243366..8250070	42.341	0.923744	1.89703	0.00446678	0.0699384	1	ENSMGAG00000002968
PGD	23	3861926..3870470	111.163	0.568911	1.4834	0.0044794	0.0700582	1	ENSMGAG00000004454
NARF	20	complement(3440694..3465614)	13.5848	0.728354	1.65675	0.0045169	0.0705666	1	ENSMGAG00000003762
PLCD4	7	complement(23687535..23694851)	1.56126	1.36806	2.58124	0.0045587	0.0710621	1	ENSMGAG00000011452
ZBTB34	19	10342192..10343691	7.24868	-0.981414	-1.9744	0.00456044	0.0710621	1	ENSMGAG00000015784
TCERG1	15	17780293..17808579	18.5791	-0.685178	-1.6079	0.00456394	0.0710621	1	ENSMGAG00000009486
ACSS2	22	2137548..2167031	22.3448	0.747352	1.67871	0.00456875	0.0710621	1	ENSMGAG00000000789
gene:ENSMGAG00000004760	25	4845169..4848190	3.59722	-1.06849	-2.09724	0.00457625	0.0711005	1	ENSMGAG00000004760
gene:ENSMGAG00000007425	17	8413138..8419354	1.90726	-1.44539	-2.72336	0.00459773	0.0713557	1	ENSMGAG00000007425
NR4A2	GL424571.1	complement(1951..3021)	12.9696	-1.01252	-2.01743	0.00461659	0.0715155	1	ENSMGAG00000012864
gene:ENSMGAG00000010694	1	38385915..38390708	4.22573	-0.996183	-1.99472	0.00462072	0.0715155	1	ENSMGAG00000010694
gene:ENSMGAG00000012585	5	39103922..39150499	9.58937	-0.745789	-1.67689	0.00462321	0.0715155	1	ENSMGAG00000012585
gene:ENSMGAG00000017114	1	complement(162298712..162316999)	101.105	-0.629858	-1.54741	0.00463284	0.071586	1	ENSMGAG00000017114
gene:ENSMGAG00000012522	2	47488063..47496831	6.83655	-1.28035	-2.42898	0.00464969	0.0716922	1	ENSMGAG00000012522
EEPD1	6	complement(47761550..47820113)	0.418832	2.98665	7.92631	0.00465007	0.0716922	1	ENSMGAG00000012021
gene:ENSMGAG00000002593	16	complement(2656642..2665170)	17.6583	0.79618	1.7365	0.00465494	0.0716922	1	ENSMGAG00000002593
HSPA2	5	complement(55212692..55214596)	499.169	-1.1511	-2.22083	0.00468571	0.0720514	1	ENSMGAG00000015391
gene:ENSMGAG00000016790	1	151634299..151675749	1.80283	-1.56461	-2.95797	0.00470006	0.0720514	1	ENSMGAG00000016790
TPBG	2	complement(81716702..81717286)	148.643	0.804518	1.74656	0.0047096	0.0720514	1	ENSMGAG00000013749
STYX	5	complement(61070697..61076352)	27.4206	0.862555	1.81826	0.00471089	0.0720514	1	ENSMGAG00000017335
gene:ENSMGAG00000007931	3	39578800..39608366	21.2644	-0.795481	-1.73566	0.00471162	0.0720514	1	ENSMGAG00000007931
CTDP1	3	complement(4195937..4228376)	5.62965	-0.932013	-1.90794	0.00471364	0.0720514	1	ENSMGAG00000002193
CUEDC2	8	16425848..16436380	61.4455	0.581269	1.49616	0.00471397	0.0720514	1	ENSMGAG00000006985
UROD	10	21782150..21784633	142.392	0.641111	1.55953	0.00473442	0.0722856	1	ENSMGAG00000010326
gene:ENSMGAG00000011981	2	40518753..40537242	19.7378	-0.808677	-1.7516	0.00474306	0.0723393	1	ENSMGAG00000011981
SLC9A3R2	16	6535123..6555889	64.9156	-0.666369	-1.58707	0.00476994	0.0726709	1	ENSMGAG00000005833
FBXL15	8	complement(16437397..16439276)	77.0778	0.624859	1.54206	0.00477768	0.0727103	1	ENSMGAG00000007004
gene:ENSMGAG00000012979	3	98920156..98974980	0.669892	2.34907	5.09495	0.00479242	0.0728561	1	ENSMGAG00000012979
gene:ENSMGAG00000004267	3	complement(14975716..15005173)	14.0548	-0.743207	-1.67389	0.00479911	0.0728793	1	ENSMGAG00000004267
KIAA0513	13	complement(17806302..17826546)	215.994	-0.607613	-1.52374	0.00481427	0.0730311	1	ENSMGAG00000007360
CCDC66	14	8734334..8748140	2.84573	-1.25004	-2.37848	0.00482426	0.0730339	1	ENSMGAG00000006106
SCUBE1	1	complement(119086730..119174281)	7.80001	-0.784185	-1.72212	0.0048248	0.0730339	1	ENSMGAG00000013781
SRPK2	1	complement(13744606..13786556)	2.13961	-1.13989	-2.20365	0.00483486	0.0731078	1	ENSMGAG00000006658
LRRC20	8	13077874..13080091	23.1224	0.952818	1.93565	0.00484458	0.0731181	1	ENSMGAG00000005310
ARHGAP28	3	complement(49025068..49095153)	0.64088	1.77163	3.41439	0.00484589	0.0731181	1	ENSMGAG00000009369
ARNTL2	1	complement(68210552..68236042)	4.78613	-1.01963	-2.0274	0.00486254	0.0732909	1	ENSMGAG00000013735
ETAA1	2	complement(6531818..6538848)	1.18778	-1.45348	-2.73869	0.00487904	0.0734612	1	ENSMGAG00000004531
ARFGEF3	2	complement(56148221..56207769)	0.100281	-3.11354	-8.65502	0.00489262	0.0735325	1	ENSMGAG00000012982
PPP1R3C	8	complement(22104484..22105443)	6.13375	1.18944	2.28064	0.00489419	0.0735325	1	ENSMGAG00000015331
gene:ENSMGAG00000007612	13	18414276..18424679	0.106798	2.83025	7.11198	0.00490793	0.0736498	1	ENSMGAG00000007612
ASAP2	2	100977820..101039620	0.426958	-1.74678	-3.35608	0.00491242	0.0736498	1	ENSMGAG00000013988
PDE8A	12	10912463..10945584	9.17928	-0.795577	-1.73577	0.00492703	0.0737845	1	ENSMGAG00000007592
gene:ENSMGAG00000012395	4	53444138..53461274	1.20893	-2.28126	-4.86103	0.00493185	0.0737845	1	ENSMGAG00000012395
TMEM59	10	complement(25928244..25936767)	1434.53	0.586721	1.50183	0.00494774	0.0739439	1	ENSMGAG00000011345
gene:ENSMGAG00000014591	1	115864710..115882673	12.7834	-0.827662	-1.77481	0.00495688	0.0740022	1	ENSMGAG00000014591
gene:ENSMGAG00000010735	1	complement(202333406..202337538)	1.72981	1.56668	2.96222	0.00497826	0.0742429	1	ENSMGAG00000010735
SOCS6	3	complement(43231378..43232982)	4.47953	-1.08236	-2.1175	0.00499292	0.0743829	1	ENSMGAG00000015440
TEC	4	49274775..49313690	0.294075	-2.45062	-5.46652	0.00499944	0.0744016	1	ENSMGAG00000012004
gene:ENSMGAG00000016385	2	complement(39475274..39475465)	1.11146	5.01826	32.4076	0.005007	0.0744356	1	ENSMGAG00000016385
DOPEY1	2	81243154..81296563	1.57572	-0.875266	-1.83435	0.00501644	0.0744976	1	ENSMGAG00000013741
AQP10	2	complement(57920140..57920759)	0.462972	-5.02071	-32.4626	0.00502367	0.0745265	1	ENSMGAG00000013088
gene:ENSMGAG00000007821	3	complement(39128257..39143908)	49.5053	-0.785974	-1.72426	0.0050422	0.074723	1	ENSMGAG00000007821
gene:ENSMGAG00000017148	3	complement(14424932..14433861)	29.4013	1.02496	2.0349	0.00510528	0.0755671	1	ENSMGAG00000017148
NDRG4	13	2658260..2667597	20.6078	0.794272	1.7342	0.00510986	0.0755671	1	ENSMGAG00000003705
CEP290	1	complement(43569790..43618602)	0.336496	-2.01411	-4.0393	0.00513647	0.0758811	1	ENSMGAG00000011158
SESN1	2	69532469..69540069	94.3208	-0.574251	-1.4889	0.00515228	0.0759897	1	ENSMGAG00000013478
ITGA2	Z	16986978..17021225	13.8781	-0.698857	-1.62322	0.00515458	0.0759897	1	ENSMGAG00000003767
gene:ENSMGAG00000009905	16	14261649..14270073	7.67187	-1.1389	-2.20213	0.00519554	0.0764679	1	ENSMGAG00000009905
PTPN11	17	6614093..6624489	13.6635	-0.887289	-1.8497	0.00519785	0.0764679	1	ENSMGAG00000005721
SMAD3	12	18868385..18932000	3.67845	-1.25345	-2.38411	0.00521982	0.076677	1	ENSMGAG00000009879
DCLK1	1	180161118..180386771	0.770611	-1.54932	-2.9268	0.0052238	0.076677	1	ENSMGAG00000015065
gene:ENSMGAG00000008358	12	12540893..12557978	5.05736	-1.02029	-2.02832	0.0052347	0.076677	1	ENSMGAG00000008358
SMC6	2	complement(105254500..105290522)	1.53403	-1.28318	-2.43375	0.00523827	0.076677	1	ENSMGAG00000014028
gene:ENSMGAG00000014481	1	104590811..104594243	25.2581	-0.785253	-1.72339	0.00523921	0.076677	1	ENSMGAG00000014481
RETREG1	3	24530646..24540075	5.6517	-1.18906	-2.28004	0.00524813	0.0767281	1	ENSMGAG00000005703
UBE2E3	7	complement(14883026..14937834)	35.5342	0.842786	1.79351	0.00526564	0.0769045	1	ENSMGAG00000009214
EIF2S1	5	complement(30001768..30010024)	164.219	-0.623545	-1.54066	0.0053058	0.077411	1	ENSMGAG00000011974
SLC37A3	1	complement(57860812..57874090)	9.52452	0.849193	1.80149	0.00534684	0.0779292	1	ENSMGAG00000013196
gene:ENSMGAG00000005007	9	9247191..9258363	14.7147	-0.887614	-1.85011	0.00536032	0.0780452	1	ENSMGAG00000005007
ERO1B	2	38501632..38530315	16.0775	-0.750227	-1.68206	0.00539563	0.0784784	1	ENSMGAG00000011803
gene:ENSMGAG00000002701	28	complement(1705276..1712518)	0.469827	2.77662	6.85245	0.00540749	0.0785129	1	ENSMGAG00000002701
gene:ENSMGAG00000004370	16	complement(5028200..5038504)	71.6035	0.569866	1.48439	0.00540912	0.0785129	1	ENSMGAG00000004370
KPNA2	20	8098475..8103307	60.5563	0.882459	1.84352	0.00541876	0.0785721	1	ENSMGAG00000007585
gene:ENSMGAG00000013606	Z	complement(12006223..12008791)	1.40244	-2.23075	-4.69378	0.00542787	0.0786235	1	ENSMGAG00000013606
CDKN3	5	complement(59039864..59044736)	66.1738	0.838914	1.7887	0.00544382	0.0787737	1	ENSMGAG00000013696
TTLL5	5	39914804..40006875	5.0215	0.825315	1.77192	0.00547484	0.0791414	1	ENSMGAG00000012764
HIPK3	5	complement(587183..632215)	5.91847	-0.804964	-1.7471	0.00548776	0.0792191	1	ENSMGAG00000001207
SLC25A42	30	complement(3010834..3017662)	2.4996	1.36224	2.57084	0.00549572	0.0792191	1	ENSMGAG00000004473
SGMS1	8	complement(4298656..4313559)	3.89163	0.93191	1.9078	0.00549704	0.0792191	1	ENSMGAG00000001545
EML1	5	50299425..50349467	4.44194	-0.871687	-1.8298	0.00551628	0.0794154	1	ENSMGAG00000013280
NSD2	4	complement(66936163..66995378)	8.80463	-0.779049	-1.716	0.00553492	0.0796025	1	ENSMGAG00000013051
CCND3	28	complement(4800877..4804054)	8.08453	1.24405	2.36863	0.00554063	0.0796036	1	ENSMGAG00000006310
FAM19A3	28	3577870..3582390	3.13834	1.93209	3.81608	0.00555754	0.0797297	1	ENSMGAG00000004999
SCG2	11	complement(7886008..7887924)	0.222197	3.82365	14.159	0.00556498	0.0797297	1	ENSMGAG00000015990
TRNT1	14	18899260..18902345	21.8082	-0.759459	-1.69286	0.00556635	0.0797297	1	ENSMGAG00000009971
gene:ENSMGAG00000017036	29	4693548..4696972	0.580379	1.86988	3.65503	0.00557591	0.0797858	1	ENSMGAG00000017036
ABCC4	1	151955406..152098221	0.583029	-1.71178	-3.27564	0.0056073	0.0801537	1	ENSMGAG00000014910
STAT4	7	complement(7942038..7981172)	0.0930396	4.3359	20.1946	0.00561307	0.0801551	1	ENSMGAG00000016413
TSEN15	10	complement(2730233..2738589)	23.1439	0.768445	1.70343	0.00563069	0.0803255	1	ENSMGAG00000001460
gene:ENSMGAG00000008148	1	complement(20982243..20996619)	3.26701	-1.13812	-2.20094	0.00565863	0.0806375	1	ENSMGAG00000008148
PEX2	3	complement(69967067..69967981)	5.27028	-1.0574	-2.08117	0.00566708	0.0806375	1	ENSMGAG00000015848
PCTP	20	complement(9042283..9049824)	2.14021	-1.56977	-2.96857	0.00566969	0.0806375	1	ENSMGAG00000008361
AQP3	Z	complement(7360937..7365524)	2.51088	-1.64711	-3.13205	0.00567937	0.0806471	1	ENSMGAG00000001744
DPM1	22	14359313..14366601	37.0393	-0.781566	-1.719	0.00568179	0.0806471	1	ENSMGAG00000009359
RSRP1	25	2134522..2139087	33.9448	-0.787468	-1.72604	0.00568984	0.0806803	1	ENSMGAG00000002017
PDE1A	7	14262667..14428163	1.08602	-1.54436	-2.91675	0.00571202	0.0809136	1	ENSMGAG00000009032
SREK1	Z	22759069..22774792	21.1319	-0.908692	-1.87734	0.00571852	0.0809245	1	ENSMGAG00000002047
MOV10	28	3551299..3557069	170.523	0.686663	1.60956	0.0057283	0.0809818	1	ENSMGAG00000004879
PARD3B	7	complement(12932712..13312249)	7.40647	-0.754219	-1.68672	0.00575101	0.0812216	1	ENSMGAG00000008728
gene:ENSMGAG00000016424	Z	complement(12979180..12983883)	13.09	-1.34171	-2.53452	0.005768	0.08138	1	ENSMGAG00000016424
FGD3	14	complement(6938854..6979957)	5.40246	-0.895626	-1.86042	0.00584393	0.0823691	1	ENSMGAG00000005647
STOML1	12	1898410..1901295	114.893	-0.618363	-1.53513	0.00586235	0.0824891	1	ENSMGAG00000003065
SGPP1	5	55587994..55602587	42.9414	0.780738	1.71801	0.00586817	0.0824891	1	ENSMGAG00000013534
gene:ENSMGAG00000016621	12	20401383..20507095	64.6805	0.829672	1.77728	0.00587608	0.0824891	1	ENSMGAG00000016621
SDF4	23	2598155..2612192	45.4356	-0.611123	-1.52745	0.00587896	0.0824891	1	ENSMGAG00000003216
C1orf116	28	complement(2578287..2581120)	98.6792	-0.656294	-1.57603	0.00588165	0.0824891	1	ENSMGAG00000003828
STXBP5	2	48376443..48446690	10.5059	-0.699782	-1.62426	0.00589466	0.0825896	1	ENSMGAG00000012565
NGEF	11	2411195..2435330	0.0712901	5.40337	42.3229	0.00590153	0.0826039	1	ENSMGAG00000001652
MLEC	17	complement(9642813..9645422)	206.404	0.568504	1.48298	0.00592583	0.0828619	1	ENSMGAG00000008583
CLTB	15	9995981..9998913	1175.03	0.653207	1.57266	0.00593537	0.0829132	1	ENSMGAG00000004424
EHD3	2	9805898..9823512	256	0.573876	1.48852	0.00594665	0.0829887	1	ENSMGAG00000005602
MAFB	22	complement(4890167..4891102)	26.9531	-0.793735	-1.73356	0.00595444	0.0830154	1	ENSMGAG00000003300
gene:ENSMGAG00000003021	12	1924559..1934298	77335.5	-0.754	-1.68646	0.00596614	0.0830964	1	ENSMGAG00000003021
TRAIP	14	complement(2586345..2601932)	45.4433	0.769594	1.70479	0.00598091	0.08322	1	ENSMGAG00000002848
ARHGEF28	Z	complement(26980519..27016687)	0.653516	-1.49762	-2.82376	0.00600178	0.0834283	1	ENSMGAG00000004935
MINDY4	6	440173..495040	4.75819	-0.955455	-1.93919	0.00602815	0.0837124	1	ENSMGAG00000001713
CCDC40	20	5467945..5478238	1.5779	-1.10584	-2.15224	0.00607831	0.0843262	1	ENSMGAG00000006047
AQP11	1	complement(201094299..201100991)	29.8827	0.797735	1.73837	0.00611369	0.0846753	1	ENSMGAG00000015259
N4BP2	4	complement(51918621..51946261)	1.13356	-1.19518	-2.28973	0.00611547	0.0846753	1	ENSMGAG00000012238
SLC4A11	4	complement(72958943..73021625)	0.219769	3.15326	8.89662	0.00612814	0.0847676	1	ENSMGAG00000013238
RPA1	21	5817879..5839496	106.204	0.567997	1.48246	0.00615106	0.0850014	1	ENSMGAG00000005315
AP2B1	21	complement(4766881..4827530)	91.1464	0.626414	1.54372	0.00618745	0.0854207	1	ENSMGAG00000004018
RALY	22	complement(1801783..1869389)	13.7495	0.881732	1.84259	0.00622167	0.0858092	1	ENSMGAG00000002214
ARPC5	10	2877646..2882958	12.9399	-0.87918	-1.83933	0.00623678	0.0859337	1	ENSMGAG00000001510
TBC1D15	1	38206614..38235365	12.3105	-0.783345	-1.72112	0.00628739	0.0865466	1	ENSMGAG00000010741
KMT2E	1	13705315..13740750	1.19165	-1.03149	-2.04413	0.00633921	0.0871749	1	ENSMGAG00000006621
SLC18B1	2	58759136..58779747	9.77697	0.945469	1.92581	0.00635566	0.0873161	1	ENSMGAG00000013133
SLC1A1	Z	29596421..29644371	77.4826	-0.568574	-1.48306	0.00636824	0.087404	1	ENSMGAG00000005250
gene:ENSMGAG00000015079	1	complement(182075321..182110148)	0.119868	-3.79148	-13.8468	0.006401	0.0877564	1	ENSMGAG00000015079
TP53BP2	2	17524260..17547615	18.4551	-0.585781	-1.50085	0.00640634	0.0877564	1	ENSMGAG00000008584
CLPTM1L	3	complement(35000302..35022771)	23.0571	-0.758113	-1.69128	0.00641392	0.0877749	1	ENSMGAG00000007185
DIXDC1	26	complement(6604103..6631203)	0.654696	2.29246	4.89892	0.00644326	0.0880911	1	ENSMGAG00000004662
TVP23B	20	2163842..2170695	74.496	0.57935	1.49418	0.00646459	0.0882299	1	ENSMGAG00000003177
BRD1	1	complement(19121677..19246993)	6.22882	-0.836574	-1.7858	0.00646658	0.0882299	1	ENSMGAG00000007779
CLOCK	4	47782781..47807251	2.13047	-1.10763	-2.15491	0.00648464	0.0882299	1	ENSMGAG00000011742
USO1	4	complement(25875314..25901574)	90.7537	0.625226	1.54245	0.00648628	0.0882299	1	ENSMGAG00000007149
SEC31A	4	27442980..27476669	47.5035	0.616246	1.53288	0.00649272	0.0882299	1	ENSMGAG00000007943
INTS6	1	172425761..172469628	1.37837	-1.11146	-2.16064	0.00649302	0.0882299	1	ENSMGAG00000015029
RALGPS2	10	4347986..4459906	3.61131	-0.838485	-1.78817	0.00649714	0.0882299	1	ENSMGAG00000002513
ACTR3	7	complement(31318213..31331077)	42.6268	-0.676717	-1.5985	0.00652006	0.0884561	1	ENSMGAG00000012404
RAB5A	6	complement(36300374..36353001)	77.8732	-0.550068	-1.46415	0.00659733	0.0894185	1	ENSMGAG00000010961
NOL8	14	3441992..3455407	1.03872	-1.29582	-2.45516	0.00661737	0.0896041	1	ENSMGAG00000004495
ADAMTS10	30	complement(1207594..1237406)	0.250431	2.08916	4.255	0.0066485	0.0898889	1	ENSMGAG00000001803
GID8	22	9231089..9236285	11.0298	-0.770939	-1.70638	0.00665113	0.0898889	1	ENSMGAG00000006105
COBLL1	7	21091552..21131065	6.15052	-0.828787	-1.77619	0.0066848	0.0902576	1	ENSMGAG00000010854
NR4A3	3	complement(38705704..38868882)	6.40233	-1.00402	-2.00558	0.00669635	0.0903272	1	ENSMGAG00000007739
SRP19	Z	complement(48545989..48551409)	21.2334	-0.923944	-1.89729	0.006706	0.0903711	1	ENSMGAG00000006762
gene:ENSMGAG00000009455	Z	44867232..44913995	63.2479	-0.821071	-1.76672	0.00672094	0.090486	1	ENSMGAG00000009455
ZBTB43	19	10328244..10329638	7.29567	-0.878908	-1.83898	0.0067394	0.0906481	1	ENSMGAG00000008586
DNMT3A	GL424499.1	708..6568	27.5055	-0.604177	-1.52011	0.00675269	0.0907405	1	ENSMGAG00000014078
KLHDC10	1	1012543..1025670	23.2638	-0.937012	-1.91456	0.00679472	0.0912185	1	ENSMGAG00000003019
PDCD5	13	9740373..9743347	38.9729	-0.655334	-1.57498	0.00683005	0.0916057	1	ENSMGAG00000005543
gene:ENSMGAG00000004162	29	complement(4671418..4674865)	28.6802	-0.816828	-1.76153	0.00687346	0.0920744	1	ENSMGAG00000004162
PDIA4	3	751948..760354	277.334	-0.558889	-1.47313	0.00687804	0.0920744	1	ENSMGAG00000001335
gene:ENSMGAG00000011418	4	complement(43421441..43455264)	5.17986	-0.928202	-1.9029	0.00689001	0.0921473	1	ENSMGAG00000011418
gene:ENSMGAG00000014906	1	151678372..151734146	2.01654	-1.28899	-2.44356	0.00693977	0.092725	1	ENSMGAG00000014906
CSDE1	28	3900389..3938375	79.8429	-0.600469	-1.51621	0.00695849	0.0928873	1	ENSMGAG00000016381
PLK1	16	7198644..7202727	60.7895	0.74481	1.67575	0.00700201	0.09338	1	ENSMGAG00000006510
IQSEC3	1	61371387..61400500	0.185592	2.99562	7.97572	0.00704577	0.0938749	1	ENSMGAG00000013376
gene:ENSMGAG00000016898	Z	complement(47463363..47464377)	52.8511	0.902824	1.86972	0.00705564	0.0939178	1	ENSMGAG00000016898
DICER1	5	complement(47935603..47971365)	1.86329	-0.95871	-1.94357	0.00710272	0.0944555	1	ENSMGAG00000013207
HTRA1	8	34190046..34217119	91.3531	-0.855724	-1.80967	0.00714487	0.0949266	1	ENSMGAG00000011551
FSTL1	1	83592621..83605178	4.4761	1.232	2.34892	0.0071586	0.0950139	1	ENSMGAG00000014283
SORD	12	complement(339832..351982)	21.0652	0.704656	1.62976	0.00716489	0.0950139	1	ENSMGAG00000001088
ZNF536	13	8671454..8735676	5.89133	-0.872884	-1.83132	0.00718555	0.0951985	1	ENSMGAG00000005440
UFM1	1	complement(178956954..178963186)	42.7799	-0.646822	-1.56572	0.00720205	0.0952458	1	ENSMGAG00000015052
CPNE2	13	complement(2295450..2447500)	5.54707	1.00254	2.00353	0.00720261	0.0952458	1	ENSMGAG00000002881
gene:ENSMGAG00000009586	29	875294..886552	8.18212	-0.913158	-1.88316	0.00722913	0.095507	1	ENSMGAG00000009586
SMG1	16	complement(8643393..8696161)	2.13745	-1.00828	-2.0115	0.0072664	0.095847	1	ENSMGAG00000007757
PRMT3	5	complement(4261923..4314327)	18.0474	-0.793029	-1.73271	0.00726844	0.095847	1	ENSMGAG00000002195
gene:ENSMGAG00000014521	1	111763066..111772784	5.29311	-1.03052	-2.04276	0.00728501	0.0959759	1	ENSMGAG00000014521
PHRF1	5	complement(15972379..15992804)	4.6133	-0.780975	-1.71829	0.00733721	0.0965735	1	ENSMGAG00000009127
OSGIN2	3	74881943..74891161	52.9544	-0.622126	-1.53914	0.0073546	0.0967123	1	ENSMGAG00000011864
SLC16A9	8	complement(7789294..7801865)	9.80811	-0.949614	-1.93136	0.00737704	0.0969172	1	ENSMGAG00000002823
MGP	1	48818495..48823844	3.70715	1.7686	3.40723	0.00740105	0.0971422	1	ENSMGAG00000011815
PAPD5	13	complement(6389317..6406707)	3.26158	-0.995608	-1.99392	0.00743323	0.097474	1	ENSMGAG00000004957
gene:ENSMGAG00000003663	20	3327576..3350434	23.5522	-0.652554	-1.57195	0.0074782	0.0979727	1	ENSMGAG00000003663
ZNF277	1	complement(27747979..27781966)	4.27552	-0.995312	-1.99351	0.00753894	0.0986163	1	ENSMGAG00000009151
TSHZ2	22	complement(13600730..13603804)	17.8496	-0.730387	-1.65908	0.00754129	0.0986163	1	ENSMGAG00000015562
ANKH	3	24983624..25078105	51.2971	0.549226	1.4633	0.00758699	0.0989813	1	ENSMGAG00000005791
PPP1R13B	5	complement(52573046..52635040)	12.0076	-0.694611	-1.61845	0.0075886	0.0989813	1	ENSMGAG00000013421
ISM2	5	complement(40841986..40845335)	1.02353	-1.68937	-3.22516	0.00759964	0.0989813	1	ENSMGAG00000012897
gene:ENSMGAG00000013246	4	73313339..73364217	9.45404	-0.799215	-1.74015	0.00760718	0.0989813	1	ENSMGAG00000013246
SHC3	Z	complement(45953166..46017159)	0.867576	-1.61998	-3.0737	0.00760876	0.0989813	1	ENSMGAG00000013720
EMC2	3	82610628..82645758	9.62171	-0.859053	-1.81385	0.00761125	0.0989813	1	ENSMGAG00000012412
gene:ENSMGAG00000011668	3	complement(71929035..71940523)	18.8356	-0.818225	-1.76324	0.00762894	0.0990503	1	ENSMGAG00000011668
MYO1A	GL425409.1	21..2151	0.201673	5.2108	37.0345	0.00763058	0.0990503	1	ENSMGAG00000005684
TRAF1	8	complement(8734845..8758061)	0.268499	3.0567	8.32067	0.0076706	0.0994783	1	ENSMGAG00000003441
gene:ENSMGAG00000004072	13	3245290..3252900	15.5141	-0.772673	-1.70843	0.0077051	0.0998341	1	ENSMGAG00000004072
ARHGEF39	Z	9561227..9565599	23.3832	0.86548	1.82195	0.0077146	0.0998655	1	ENSMGAG00000001987
TRHDE	1	38435366..38590080	1.33104	-1.2793	-2.42721	0.0077408	0.100113	1	ENSMGAG00000010787
SEPT7	6	complement(47869426..47926543)	27.2441	-0.707026	-1.63244	0.00775348	0.100185	1	ENSMGAG00000012026
FYN	2	68355274..68392972	59.2175	-0.552403	-1.46653	0.00776596	0.100252	1	ENSMGAG00000013415
UPF2	1	8779336..8825503	5.61722	-0.832905	-1.78127	0.00777284	0.100252	1	ENSMGAG00000004573
gene:ENSMGAG00000009894	7	18303267..18328251	10.3021	-0.875904	-1.83516	0.0077967	0.100468	1	ENSMGAG00000009894
EXOC6	8	complement(22800324..22852651)	1.61842	-1.15229	-2.22266	0.00781855	0.100658	1	ENSMGAG00000009010
MTM1	9	complement(17729272..17760057)	6.28261	-0.872245	-1.83051	0.00784378	0.100843	1	ENSMGAG00000008117
gene:ENSMGAG00000004796	Z	complement(25478772..25497700)	29.7819	-0.680044	-1.60219	0.00784726	0.100843	1	ENSMGAG00000004796
LPL	Z	complement(57674883..57690045)	200.078	-0.558196	-1.47243	0.00785462	0.100846	1	ENSMGAG00000002398
NCAPD3	26	complement(2633569..2659671)	9.24387	0.845155	1.79646	0.00786925	0.100942	1	ENSMGAG00000001524
CYP3A37	16	complement(4163810..4173481)	0.236704	3.17183	9.01189	0.00788805	0.101092	1	ENSMGAG00000003542
gene:ENSMGAG00000005027	9	complement(9351698..9354600)	14.6089	-0.879256	-1.83943	0.00792644	0.101491	1	ENSMGAG00000005027
UPP1	3	28973476..28979423	0.699154	2.9836	7.9096	0.00797823	0.102062	1	ENSMGAG00000006428
ADNP	22	14392830..14399414	5.26348	-0.821751	-1.76755	0.00798925	0.102111	1	ENSMGAG00000009385
gene:ENSMGAG00000004984	GL424695.1	complement(839..3065)	9.28916	-0.926811	-1.90107	0.0080015	0.102175	1	ENSMGAG00000004984
CAD	2	109958161..109967660	9.47039	0.737312	1.66707	0.008023	0.102357	1	ENSMGAG00000014069
NTHL1	16	complement(6558572..6563233)	14.4978	0.774845	1.71101	0.00803972	0.102477	1	ENSMGAG00000005855
GUCD1	17	8819153..8824390	10.1367	-0.936344	-1.91367	0.00806827	0.102692	1	ENSMGAG00000007914
RASSF3	1	35466947..35472499	85.7435	-0.598406	-1.51404	0.00807111	0.102692	1	ENSMGAG00000010282
ZNF131	Z	14531837..14546181	3.47481	-1.05105	-2.07204	0.00809217	0.102783	1	ENSMGAG00000003601
BBOX1	5	complement(2852059..2874415)	24.6592	0.717794	1.64467	0.0081044	0.102783	1	ENSMGAG00000001772
LGALS3	5	58366616..58368839	117.777	-0.832183	-1.78038	0.00810679	0.102783	1	ENSMGAG00000013646
PRDM2	23	complement(5323517..5367653)	13.3919	-0.699035	-1.62342	0.00810966	0.102783	1	ENSMGAG00000005888
NUDCD1	3	complement(82895810..82904104)	16.6205	-0.905039	-1.87259	0.00811461	0.102783	1	ENSMGAG00000012424
SLC25A24	10	complement(13129148..13138083)	10.6997	-0.880746	-1.84133	0.00814339	0.103055	1	ENSMGAG00000006210
DYNC1H1	5	51501124..51541877	6.78956	-0.729037	-1.65753	0.00816255	0.103205	1	ENSMGAG00000013330
ST7	1	complement(25410315..25504579)	42.1931	0.561548	1.47585	0.00817188	0.10323	1	ENSMGAG00000008883
ANKS1B	1	complement(47527030..47895570)	0.144096	-2.56288	-5.90886	0.00819666	0.103451	1	ENSMGAG00000011607
PPIG	7	complement(19508277..19527411)	12.406	-0.892136	-1.85592	0.00824356	0.10395	1	ENSMGAG00000010373
GATM	12	10790552..10803316	3.69841	1.25964	2.39437	0.00826286	0.104018	1	ENSMGAG00000007552
PRICKLE1	1	complement(30567345..30576502)	2.29616	1.14321	2.20872	0.00826367	0.104018	1	ENSMGAG00000009435
gene:ENSMGAG00000014565	1	114661060..114678332	0.130162	-7.48232	-178.815	0.00830195	0.104406	1	ENSMGAG00000014565
gene:ENSMGAG00000012679	5	39453459..39455931	22716.5	-0.730353	-1.65905	0.00836541	0.105073	1	ENSMGAG00000012679
ROGDI	16	15410887..15422073	166.081	0.74982	1.68158	0.0083711	0.105073	1	ENSMGAG00000010244
WWC3	1	complement(132963813..133024628)	0.942092	-1.26868	-2.40941	0.00837727	0.105073	1	ENSMGAG00000014718
MRPL19	2	complement(116503847..116512725)	12.9656	-0.838598	-1.78831	0.00841949	0.105509	1	ENSMGAG00000014298
VAT1	29	complement(4730342..4734082)	49.6535	0.72112	1.64846	0.00846958	0.105976	1	ENSMGAG00000004327
LRRC8B	10	complement(15771183..15774601)	1.91765	-1.08614	-2.12305	0.00847177	0.105976	1	ENSMGAG00000008513
DRAXIN	23	complement(5894671..5901278)	26.0166	0.95282	1.93565	0.00851785	0.106458	1	ENSMGAG00000006317
SUCNR1	11	complement(23673950..23674981)	0.257571	6.84321	114.819	0.00855141	0.106783	1	ENSMGAG00000010883
MFGE8	12	12957400..12962367	1371.59	0.597251	1.51283	0.00857756	0.107015	1	ENSMGAG00000008653
EDC4	13	complement(2030681..2057720)	15.5801	0.667791	1.58864	0.00860683	0.107285	1	ENSMGAG00000002644
gene:ENSMGAG00000016988	13	1908820..1911333	0.294105	6.89404	118.936	0.00861703	0.107318	1	ENSMGAG00000016988
SEC61A1	14	complement(10027335..10034343)	155.228	0.616152	1.53278	0.00863505	0.107447	1	ENSMGAG00000007282
OSBPL2	22	8543008..8570045	7.07214	-0.925732	-1.89965	0.00866341	0.107705	1	ENSMGAG00000005451
LEPROT	10	29507112..29510742	52.3339	-0.552893	-1.46702	0.00869225	0.107969	1	ENSMGAG00000011858
gene:ENSMGAG00000011756	8	35983930..36173022	0.64367	-1.31389	-2.48611	0.00871845	0.108199	1	ENSMGAG00000011756
PDE5A	4	36658164..36704394	19.8641	-0.750326	-1.68217	0.00873675	0.108248	1	ENSMGAG00000010728
GIPC2	10	complement(19607837..19622534)	1.52934	-1.78339	-3.44234	0.00875046	0.108248	1	ENSMGAG00000009407
CDK3	20	complement(4580373..4584398)	24.7225	0.736327	1.66593	0.00875478	0.108248	1	ENSMGAG00000004451
YTHDC1	4	33659440..33680724	15.8259	-0.748446	-1.67998	0.0087602	0.108248	1	ENSMGAG00000010391
RFLNA	17	complement(4914232..4916318)	1.53889	2.64649	6.2614	0.00877225	0.108248	1	ENSMGAG00000003031
CASP3	4	20377787..20385967	25.3377	-0.69225	-1.6158	0.00877838	0.108248	1	ENSMGAG00000006316
OVCH2	5	complement(7013163..7028349)	0.375096	-2.42751	-5.37964	0.00878843	0.108248	1	ENSMGAG00000005290
gene:ENSMGAG00000012390	4	53350680..53402996	1.41549	-1.32712	-2.509	0.00879317	0.108248	1	ENSMGAG00000012390
gene:ENSMGAG00000003829	14	complement(2981377..3120447)	40.5591	0.622493	1.53953	0.00879747	0.108248	1	ENSMGAG00000003829
LATS2	1	186188698..186233368	3.43079	-0.866343	-1.82304	0.00880432	0.108248	1	ENSMGAG00000015126
CAPN14	2	complement(9771069..9791164)	1.24107	1.27202	2.41499	0.00880667	0.108248	1	ENSMGAG00000005468
ANAPC5	17	complement(5661964..5673733)	25.3172	0.569551	1.48406	0.00890384	0.109265	1	ENSMGAG00000004225
NFATC2	22	14157587..14201985	1.0357	-1.45305	-2.73786	0.00890489	0.109265	1	ENSMGAG00000009346
TTC8	5	45340475..45376137	6.42375	-0.797055	-1.73755	0.00898875	0.110198	1	ENSMGAG00000013022
SRC	22	5317652..5324924	6.67647	0.802671	1.74433	0.00900346	0.110283	1	ENSMGAG00000003468
CRACR2B	5	complement(15830778..15840851)	0.164137	-4.09233	-17.0574	0.00902355	0.110433	1	ENSMGAG00000009016
TMEM254	8	2103843..2108090	75.2649	0.648225	1.56724	0.00904452	0.110594	1	ENSMGAG00000001304
ARID2	1	32175390..32281328	0.783959	-1.15384	-2.22505	0.00915049	0.111793	1	ENSMGAG00000009656
PIK3C2A	5	complement(11574887..11612235)	3.88627	-0.842517	-1.79318	0.00918202	0.112081	1	ENSMGAG00000006883
BAZ2B	7	complement(38596038..38677068)	3.05115	-0.93057	-1.90603	0.00920121	0.112174	1	ENSMGAG00000012953
CISD2	4	43248486..43255548	115.782	0.529894	1.44382	0.0092055	0.112174	1	ENSMGAG00000011361
REPS2	1	complement(128902486..128973966)	2.5881	0.746646	1.67789	0.00922434	0.112306	1	ENSMGAG00000014682
TRAP1	16	complement(13034810..13050855)	46.4276	0.546841	1.46088	0.00924043	0.112335	1	ENSMGAG00000009239
LIG4	1	145886014..145889618	2.32233	-1.03503	-2.04915	0.00924263	0.112335	1	ENSMGAG00000015532
NLRC3	16	13340121..13348233	0.109282	-7.5675	-189.689	0.00926013	0.112451	1	ENSMGAG00000009451
GTPBP10	6	21941282..21951414	9.35344	-0.922613	-1.89555	0.00927969	0.112592	1	ENSMGAG00000008512
KIAA0232	4	63236506..63304997	1.39034	-1.07238	-2.1029	0.00929159	0.11264	1	ENSMGAG00000012807
LRRFIP2	6	50111122..50151210	3.53155	-1.0114	-2.01587	0.00937881	0.113599	1	ENSMGAG00000012175
NSRP1	21	6462385..6472041	11.9469	-0.801883	-1.74338	0.00938991	0.113636	1	ENSMGAG00000006240
ANKRD17	4	complement(32632689..32676543)	11.6671	-0.607282	-1.52339	0.0094062	0.113736	1	ENSMGAG00000010121
NID2	5	complement(60968847..60979527)	18.5162	0.667483	1.5883	0.00942364	0.11385	1	ENSMGAG00000013786
FSHB	5	complement(1830904..1831806)	1.77356	-2.25956	-4.78846	0.00943725	0.113916	1	ENSMGAG00000001649
WFDC1	13	16767632..16780300	61.1892	0.548434	1.4625	0.00945064	0.113981	1	ENSMGAG00000007013
MAN2A2	12	20463273..20469846	103.793	0.617274	1.53397	0.00952601	0.11472	1	ENSMGAG00000010692
ALDH1A1	Z	complement(38159124..38181713)	0.149577	-7.19796	-146.826	0.00953058	0.11472	1	ENSMGAG00000017159
GPRC5B	16	14185821..14198193	3.23474	1.1435	2.20916	0.0095363	0.11472	1	ENSMGAG00000009899
GNAZ	17	complement(9093349..9119849)	0.222267	-2.61924	-6.14427	0.00956778	0.115001	1	ENSMGAG00000008080
RBBP7	1	129054113..129062411	36.3926	0.795429	1.73559	0.00959078	0.115154	1	ENSMGAG00000014683
HTR4	15	complement(7857716..7871847)	0.712045	2.05074	4.14319	0.00959682	0.115154	1	ENSMGAG00000003088
gene:ENSMGAG00000008797	21	complement(10287469..10294484)	11.4109	0.955581	1.93936	0.00961694	0.115248	1	ENSMGAG00000008797
gene:ENSMGAG00000013754	1	complement(68050711..68059605)	44.0522	-0.668974	-1.58994	0.00962904	0.115248	1	ENSMGAG00000013754
gene:ENSMGAG00000013413	5	52522024..52546318	10.3563	-0.803862	-1.74577	0.00962915	0.115248	1	ENSMGAG00000013413
ZNF518A	8	23283153..23287769	1.10046	-1.20746	-2.30931	0.00964355	0.115322	1	ENSMGAG00000009213
VPS41	6	complement(50468318..50570083)	15.2939	-0.709702	-1.63547	0.00969327	0.115819	1	ENSMGAG00000012204
WISP3	2	complement(68160352..68164826)	0.473635	-2.73061	-6.63734	0.00971163	0.11594	1	ENSMGAG00000013414
SLC8A3	5	28548794..28627848	6.0052	-1.70157	-3.25256	0.00975661	0.116379	1	ENSMGAG00000011799
ENO2	1	80944238..80953701	5.09944	-0.870955	-1.82887	0.00978235	0.116532	1	ENSMGAG00000014131
SMARCA1	9	14194266..14218346	5.03975	-0.775812	-1.71215	0.00979152	0.116532	1	ENSMGAG00000007042
gene:ENSMGAG00000010913	10	13216337..13226983	5.52812	-1.0431	-2.06065	0.00980026	0.116532	1	ENSMGAG00000010913
gene:ENSMGAG00000010487	Z	complement(67985110..68018892)	0.993773	-1.15392	-2.22517	0.00980243	0.116532	1	ENSMGAG00000010487
RHOBTB3	Z	complement(60827750..60847925)	2.86169	1.1373	2.19969	0.00994981	0.118184	1	ENSMGAG00000017084
ABR	21	6600541..6615696	5.54132	0.801603	1.74304	0.00996998	0.118324	1	ENSMGAG00000006451
gene:ENSMGAG00000011937	3	75398741..75405641	124.871	-0.654315	-1.57387	0.0100054	0.118514	1	ENSMGAG00000011937
FRMD7	9	complement(2952735..2960834)	0.297324	2.42892	5.38491	0.0100107	0.118514	1	ENSMGAG00000003034
MMD	20	9112777..9123064	493.189	-0.580351	-1.49521	0.0100111	0.118514	1	ENSMGAG00000008381
H2AFY	15	15259449..15297254	52.2041	0.524836	1.43877	0.0100199	0.118518	1	ENSMGAG00000008171
INPP5D	11	complement(2328184..2372054)	0.543516	1.76934	3.40898	0.0100453	0.11872	1	ENSMGAG00000001607
gene:ENSMGAG00000009749	4	31663804..31675147	2.69336	-0.884877	-1.84661	0.0100651	0.118843	1	ENSMGAG00000009749
DEDD	2	57900295..57903828	7.00823	-0.979378	-1.97162	0.0100793	0.118843	1	ENSMGAG00000013079
RWDD1	2	complement(65918278..65928063)	3.14131	-0.897262	-1.86253	0.0100853	0.118843	1	ENSMGAG00000013379
gene:ENSMGAG00000008958	15	complement(16915438..16923938)	0.0740628	4.27367	19.342	0.0100895	0.118843	1	ENSMGAG00000008958
REXO4	19	complement(7107690..7111664)	10.0157	-0.808847	-1.75181	0.0101272	0.119098	1	ENSMGAG00000006521
gene:ENSMGAG00000016941	Z	complement(33161213..33177464)	2.44225	-1.63747	-3.1112	0.010128	0.119098	1	ENSMGAG00000016941
gene:ENSMGAG00000014532	1	complement(111263675..111353454)	8.55115	-0.748951	-1.68057	0.0102076	0.119842	1	ENSMGAG00000014532
SRFBP1	Z	79746730..79750104	3.46588	-1.24525	-2.37059	0.0102082	0.119842	1	ENSMGAG00000008994
gene:ENSMGAG00000012102	6	complement(49075041..49079515)	0.0962745	5.07187	33.6346	0.0102343	0.12005	1	ENSMGAG00000012102
RWDD4	4	20657141..20663029	22.1446	-0.798633	-1.73945	0.010254	0.120181	1	ENSMGAG00000006479
NCAM1	26	complement(6151710..6193006)	0.44191	2.09392	4.26907	0.0103175	0.120824	1	ENSMGAG00000004316
gene:ENSMGAG00000007608	10	14285498..14327693	0.0951621	-3.26231	-9.59521	0.0104738	0.122457	1	ENSMGAG00000007608
STX2	17	3299836..3307095	14.8043	-0.854996	-1.80875	0.0104743	0.122457	1	ENSMGAG00000002307
BRMS1L	5	37772972..37784345	12.6533	-0.835865	-1.78493	0.0105054	0.122719	1	ENSMGAG00000012520
CALB2	13	1330610..1334218	0.915129	1.95938	3.88895	0.0105297	0.122902	1	ENSMGAG00000001775
JADE2	15	complement(15607409..15658201)	2.19129	-1.2829	-2.43327	0.0105441	0.122968	1	ENSMGAG00000008372
VEGFC	4	complement(25558777..25622438)	1.56216	-1.35457	-2.5572	0.0105867	0.123363	1	ENSMGAG00000007088
PER3	23	complement(266063..281901)	0.361356	1.92305	3.79223	0.0105997	0.123413	1	ENSMGAG00000000952
PPP2R2D	8	38067109..38078831	17.6997	-0.655188	-1.57482	0.0106512	0.123813	1	ENSMGAG00000011837
CIR1	7	17496455..17517466	4.43692	-0.834316	-1.78301	0.0106516	0.123813	1	ENSMGAG00000009813
DEF6	28	complement(4147307..4157908)	6.27523	0.891508	1.85511	0.0106729	0.123958	1	ENSMGAG00000005654
WDR76	GL424826.1	8..5541	5.22499	1.10782	2.1552	0.0106991	0.12416	1	ENSMGAG00000010407
MEGF10	Z	59717666..59761363	2.56784	1.17637	2.26007	0.0107282	0.124396	1	ENSMGAG00000007922
TBC1D31	3	88643355..88665390	2.46815	-0.948607	-1.93001	0.0107707	0.124786	1	ENSMGAG00000012590
HBS1L	2	57592506..57647267	16.2213	-0.809902	-1.75309	0.0108482	0.125581	1	ENSMGAG00000013065
gene:ENSMGAG00000000761	19	complement(399103..402098)	3.32646	1.94047	3.83831	0.0108688	0.125716	1	ENSMGAG00000000761
CDK5RAP2	19	complement(4572012..4642311)	0.836885	-1.22784	-2.34215	0.0108865	0.125717	1	ENSMGAG00000003271
gene:ENSMGAG00000014383	1	90732345..90746170	2.06859	1.65512	3.1495	0.0108866	0.125717	1	ENSMGAG00000014383
CPA6	3	complement(65718314..65762442)	0.394268	-2.05135	-4.14495	0.0109344	0.126165	1	ENSMGAG00000011340
SLC37A4	26	complement(5979766..5985803)	24.4314	0.732428	1.66143	0.0110421	0.127304	1	ENSMGAG00000004192
UHRF1BP1L	1	complement(47969074..47999603)	0.565294	-1.44539	-2.72337	0.0110947	0.127807	1	ENSMGAG00000011618
MBIP	5	complement(37867966..37876580)	11.1786	-0.774508	-1.71061	0.0111292	0.128099	1	ENSMGAG00000012523
gene:ENSMGAG00000004695	19	5511890..5536758	17.1313	0.611653	1.52801	0.0111484	0.128216	1	ENSMGAG00000004695
CHST11	1	complement(55416322..55417306)	41.9165	0.657665	1.57753	0.0111818	0.128495	1	ENSMGAG00000012954
KAT2A	29	complement(4431842..4435471)	33.4276	0.559627	1.47389	0.0113087	0.129756	1	ENSMGAG00000006718
gene:ENSMGAG00000017252	Z	complement(13029876..13030151)	32.9201	-0.841246	-1.7916	0.0113099	0.129756	1	ENSMGAG00000017252
NFIL3	Z	complement(46837375..46838748)	8.15996	-0.817412	-1.76224	0.0113521	0.129978	1	ENSMGAG00000016056
BCLAF1	2	56956607..56971518	23.8441	-0.600606	-1.51635	0.0113561	0.129978	1	ENSMGAG00000013030
SNRPE	28	1604285..1606009	190.875	0.517633	1.4316	0.0113577	0.129978	1	ENSMGAG00000002674
LCORL	4	59216266..59240492	1.8513	-1.08126	-2.11588	0.0113661	0.129978	1	ENSMGAG00000012554
GDF10	8	complement(20186678..20197812)	25.9749	-0.895171	-1.85983	0.0114066	0.130336	1	ENSMGAG00000007964
PNN	5	39088366..39097516	20.6255	-0.902398	-1.86917	0.0114309	0.130415	1	ENSMGAG00000012573
CEMIP	12	complement(12139536..12186835)	1.42215	-0.946375	-1.92702	0.011432	0.130415	1	ENSMGAG00000008100
gene:ENSMGAG00000012177	7	29599832..29610643	6.91628	-0.97963	-1.97196	0.0114802	0.130859	1	ENSMGAG00000012177
AMOT	9	12854471..12886766	28.5184	0.514819	1.42882	0.0115274	0.131226	1	ENSMGAG00000006242
gene:ENSMGAG00000002561	23	2072711..2084672	9.6366	-0.868433	-1.82568	0.0115416	0.131226	1	ENSMGAG00000002561
LAMP3	11	16398055..16409709	0.780191	1.8375	3.5739	0.0115449	0.131226	1	ENSMGAG00000009487
MBNL2	1	complement(151095374..151163755)	2.14986	-0.887347	-1.84977	0.0115514	0.131226	1	ENSMGAG00000014904
COL5A2	7	complement(7312150..7364841)	18.3032	0.526481	1.44041	0.0115605	0.131226	1	ENSMGAG00000005228
SLC4A8	4	complement(66839559..66854168)	0.315039	-1.79346	-3.46645	0.0115681	0.131226	1	ENSMGAG00000010683
PPM1J	28	complement(3564970..3569890)	51.2505	0.556644	1.47084	0.0115926	0.131398	1	ENSMGAG00000004965
ATG16L1	11	complement(2300966..2319529)	50.1877	0.624257	1.54142	0.0116076	0.13144	1	ENSMGAG00000001750
gene:ENSMGAG00000009703	GL429084.1	complement(5196..7051)	3.6052	1.37498	2.59365	0.0116149	0.13144	1	ENSMGAG00000009703
PI4KA	17	120107..175948	7.57571	-0.642299	-1.56081	0.0116455	0.131681	1	ENSMGAG00000000844
RAB11FIP4	20	complement(8684195..8699667)	618.856	-0.654783	-1.57438	0.0116627	0.13177	1	ENSMGAG00000008176
gene:ENSMGAG00000016584	8	complement(31702518..31717028)	3.15873	-1.23528	-2.35427	0.0116848	0.131914	1	ENSMGAG00000016584
IRAK4	1	31302818..31312578	8.62161	-0.84967	-1.80209	0.0117155	0.132113	1	ENSMGAG00000009511
CCDC126	6	31720229..31722951	5.87995	-0.835159	-1.78405	0.0117211	0.132113	1	ENSMGAG00000010538
SLMAP	14	9146370..9225321	5.7628	-0.759469	-1.69287	0.0117618	0.132403	1	ENSMGAG00000006531
MACO1	25	complement(2104557..2118375)	10.265	-0.718853	-1.64587	0.0117656	0.132403	1	ENSMGAG00000001845
HAUS1	Z	complement(2209542..2215216)	39.9339	0.773453	1.70936	0.0118115	0.132733	1	ENSMGAG00000001559
SRPX2	9	complement(4727774..4732321)	10.1059	0.865745	1.82228	0.0118138	0.132733	1	ENSMGAG00000004261
DNTTIP2	10	14389730..14396599	16.4371	-0.685738	-1.60852	0.0118776	0.133282	1	ENSMGAG00000007843
gene:ENSMGAG00000010041	Z	287001..293973	35.181	-0.587938	-1.5031	0.0118877	0.133282	1	ENSMGAG00000010041
gene:ENSMGAG00000004243	1	4310926..4342456	15.8892	0.655002	1.57462	0.0118993	0.133282	1	ENSMGAG00000004243
gene:ENSMGAG00000007558	22	complement(10759844..10768478)	62.5907	0.519918	1.43387	0.0119004	0.133282	1	ENSMGAG00000007558
gene:ENSMGAG00000016402	GL429727.1	23657..24524	0.438691	3.80316	13.9593	0.0119358	0.133529	1	ENSMGAG00000016402
gene:ENSMGAG00000008724	14	12375964..12387385	10.8686	-0.760873	-1.69452	0.0119413	0.133529	1	ENSMGAG00000008724
gene:ENSMGAG00000001117	8	complement(1760879..1768166)	8.08215	-0.847248	-1.79907	0.0119674	0.133652	1	ENSMGAG00000001117
gene:ENSMGAG00000015164	1	188735283..188735838	9.67325	1.01986	2.02773	0.0119712	0.133652	1	ENSMGAG00000015164
LRRC8C	10	complement(15735188..15739711)	1.4175	-1.27532	-2.42053	0.0119968	0.13374	1	ENSMGAG00000008505
BCL6	11	14725168..14732575	5.84405	-0.791366	-1.73071	0.0119981	0.13374	1	ENSMGAG00000007602
DSN1	GL426135.1	complement(226..4280)	167.243	0.51681	1.43079	0.0120373	0.134072	1	ENSMGAG00000007116
PCM1	4	complement(45016252..45227010)	1.20604	-1.05575	-2.0788	0.0120796	0.134437	1	ENSMGAG00000011493
PRICKLE2	14	complement(14303285..14330943)	4.70759	-0.959483	-1.94461	0.0121333	0.134928	1	ENSMGAG00000009081
PARD6B	22	complement(14442271..14644422)	0.996854	-1.59658	-3.02425	0.0122395	0.135944	1	ENSMGAG00000009390
FAIM2	4	complement(67465549..67486895)	33.8349	1.01888	2.02634	0.0122439	0.135944	1	ENSMGAG00000011143
PFKL	11	3913377..3917699	458.534	0.59233	1.50768	0.012305	0.136509	1	ENSMGAG00000002699
VEGFD	1	129831125..129863134	0.119885	6.7387	106.795	0.0123142	0.136509	1	ENSMGAG00000014695
BCO2	26	complement(6520308..6551807)	5.51101	-0.901469	-1.86797	0.0123675	0.136993	1	ENSMGAG00000004539
TRIM25	20	8787691..8794187	21.6693	-0.604549	-1.5205	0.0124246	0.137518	1	ENSMGAG00000008272
gene:ENSMGAG00000001414	Z	2232025..2240706	578.899	0.524873	1.43881	0.0124583	0.137782	1	ENSMGAG00000001414
gene:ENSMGAG00000007854	17	complement(8762211..8770742)	29.7858	0.813165	1.75706	0.0124681	0.137783	1	ENSMGAG00000007854
DDX11	1	61221010..61238330	5.6413	0.915748	1.88655	0.0124813	0.137822	1	ENSMGAG00000013363
gene:ENSMGAG00000016188	GL425284.1	complement(1055..1357)	0.894768	3.21631	9.29404	0.0125383	0.138342	1	ENSMGAG00000016188
PTPN14	2	21326955..21391423	15.2801	-0.644198	-1.56287	0.0126275	0.139218	1	ENSMGAG00000009571
SLC26A7	3	75436189..75496391	71.0762	-0.506549	-1.42065	0.0126646	0.139518	1	ENSMGAG00000011941
SDC4	22	5397044..5419376	110.981	0.510735	1.42478	0.0126845	0.139629	1	ENSMGAG00000003644
ATP10A	1	139428778..139537453	11.0467	-0.609171	-1.52538	0.0126993	0.139683	1	ENSMGAG00000014771
RSL24D1	12	7746432..7750315	39.9104	-0.661092	-1.58128	0.012744	0.140065	1	ENSMGAG00000006032
DNAJC28	1	111524918..111526218	2.68191	-1.19799	-2.29419	0.0127946	0.140512	1	ENSMGAG00000016136
gene:ENSMGAG00000012211	3	79058196..79064474	3.09129	-1.11747	-2.16967	0.0128521	0.141034	1	ENSMGAG00000012211
PACSIN2	1	67923325..67959718	5.12086	-1.00674	-2.00936	0.012873	0.141154	1	ENSMGAG00000013743
GBGT1	19	complement(7010679..7016337)	0.167967	6.60602	97.4112	0.0129325	0.141696	1	ENSMGAG00000006307
WSB1	21	9499642..9506423	86.8484	-0.662201	-1.58249	0.0129552	0.141801	1	ENSMGAG00000008438
PPP6R3	5	16646677..16679033	15.7763	-0.735949	-1.66549	0.0129622	0.141801	1	ENSMGAG00000009324
CLMP	26	3232924..3239743	2.43317	1.15701	2.22995	0.013	0.142012	1	ENSMGAG00000001891
AGPAT4	2	46351754..46417045	0.368248	2.66518	6.34306	0.013004	0.142012	1	ENSMGAG00000012346
SCUBE2	5	9224214..9257844	1.05929	1.27578	2.4213	0.0130117	0.142012	1	ENSMGAG00000006324
GPR39	7	31411232..31475189	3.38318	1.13628	2.19814	0.0130728	0.142569	1	ENSMGAG00000015953
SNRPD1	6	complement(43727424..43731493)	202.45	0.547436	1.46149	0.0131433	0.143228	1	ENSMGAG00000011598
FUT8	5	complement(23249467..23292864)	13.7261	-0.683573	-1.60611	0.0131976	0.143708	1	ENSMGAG00000010593
FKBP6	21	complement(268230..274613)	24.0399	0.771993	1.70763	0.0132149	0.143785	1	ENSMGAG00000016672
SYNPR	14	14114317..14145776	0.0693756	6.58208	95.8081	0.0132289	0.143828	1	ENSMGAG00000009030
gene:ENSMGAG00000010784	10	22775336..22781875	0.255498	2.7571	6.76035	0.0132824	0.144127	1	ENSMGAG00000010784
gene:ENSMGAG00000002273	Z	20764331..20852240	21.6377	-0.538987	-1.45295	0.0132833	0.144127	1	ENSMGAG00000002273
NPY2R	4	971378..972547	0.161111	6.63987	99.724	0.0132871	0.144127	1	ENSMGAG00000016230
CISH	14	complement(1970147..1971083)	37.804	0.734596	1.66393	0.013328	0.14446	1	ENSMGAG00000001933
SOS1	2	complement(16431653..16468257)	4.5911	-0.683308	-1.60582	0.0133448	0.144531	1	ENSMGAG00000007473
gene:ENSMGAG00000015133	1	complement(186602571..186657958)	7.51948	-0.750836	-1.68277	0.0133877	0.144813	1	ENSMGAG00000015133
TRDMT1	6	19998214..20026443	7.81572	-0.734909	-1.66429	0.01341	0.144813	1	ENSMGAG00000007744
KIAA1324L	1	complement(7340858..7387411)	74.0214	-0.504449	-1.41858	0.0134152	0.144813	1	ENSMGAG00000005209
MIA3	2	complement(17898289..17922802)	8.11213	-0.67571	-1.59738	0.0134184	0.144813	1	ENSMGAG00000008929
PIK3CA	11	complement(17585875..17608650)	1.83252	-1.03554	-2.04988	0.013428	0.144813	1	ENSMGAG00000009828
gene:ENSMGAG00000003891	28	2606967..2658038	15.8536	0.606761	1.52284	0.0134324	0.144813	1	ENSMGAG00000003891
EFTUD2	29	329319..344130	86.732	0.555363	1.46954	0.0134426	0.144813	1	ENSMGAG00000010083
CDH3	13	18989409..19001287	0.618026	1.47389	2.77769	0.0134735	0.145009	1	ENSMGAG00000008446
FAM46D	9	complement(9222378..9223538)	18.2936	-0.732851	-1.66192	0.013497	0.145009	1	ENSMGAG00000015812
gene:ENSMGAG00000017119	Z	46071031..46093133	17.2661	-0.799289	-1.74024	0.0134997	0.145009	1	ENSMGAG00000017119
gene:ENSMGAG00000010176	5	complement(18513608..18543353)	0.80438	-1.42781	-2.69039	0.0135019	0.145009	1	ENSMGAG00000010176
LAMA3	3	52628275..52737224	0.187851	2.13545	4.39374	0.0135363	0.14504	1	ENSMGAG00000010165
gene:ENSMGAG00000011232	7	complement(23226184..23227652)	3.19935	1.18103	2.26739	0.0135392	0.14504	1	ENSMGAG00000011232
ADGRG1	13	2464623..2469527	1077.4	-0.520086	-1.43404	0.0135451	0.14504	1	ENSMGAG00000017222
ENPP4	2	115675147..115679589	42.1568	0.528583	1.44251	0.0135458	0.14504	1	ENSMGAG00000014273
gene:ENSMGAG00000005296	10	complement(7279539..7285270)	1.75258	2.1493	4.43613	0.013608	0.145595	1	ENSMGAG00000005296
RAMP3	3	complement(670058..706582)	9.0141	-1.00086	-2.00119	0.0136612	0.146054	1	ENSMGAG00000001538
PAM	Z	complement(52578684..52636049)	0.783729	1.25394	2.38492	0.0136841	0.14611	1	ENSMGAG00000006925
gene:ENSMGAG00000005683	23	complement(5009348..5014731)	53.2368	-0.516892	-1.43087	0.0136986	0.14611	1	ENSMGAG00000005683
DCUN1D4	4	complement(48945991..48970926)	4.99961	-0.879013	-1.83912	0.0137007	0.14611	1	ENSMGAG00000011938
EPAS1	2	26893667..26926438	3.51779	-0.985722	-1.9803	0.0137134	0.14611	1	ENSMGAG00000010293
ETFDH	4	2526722..2540150	91.9488	-0.514681	-1.42868	0.0137182	0.14611	1	ENSMGAG00000001893
PIP4P2	3	complement(75365475..75381255)	35.4675	-0.511219	-1.42525	0.0137311	0.146138	1	ENSMGAG00000011928
MPPED1	1	119326108..119374549	5.14848	-0.934757	-1.91157	0.0137458	0.146184	1	ENSMGAG00000013785
SLC16A2	9	12197077..12202516	0.144117	-3.43705	-10.8307	0.013825	0.146876	1	ENSMGAG00000005951
gene:ENSMGAG00000007467	14	10275767..10343443	149.002	0.541419	1.4554	0.0138317	0.146876	1	ENSMGAG00000007467
gene:ENSMGAG00000009139	14	14446689..14501703	3.95833	-1.00752	-2.01046	0.0138624	0.147091	1	ENSMGAG00000009139
NADK	23	2030835..2042983	64.7572	-0.53633	-1.45028	0.0138746	0.147111	1	ENSMGAG00000002486
gene:ENSMGAG00000002086	21	645216..836473	1.2341	1.49511	2.81885	0.0138857	0.147117	1	ENSMGAG00000002086
PAQR7	25	3063606..3065635	7.86721	-0.854399	-1.80801	0.0139908	0.14812	1	ENSMGAG00000002809
gene:ENSMGAG00000005566	GL425402.1	complement(624..9640)	78.5599	0.504458	1.41859	0.0140262	0.148383	1	ENSMGAG00000005566
gene:ENSMGAG00000003740	2	4387289..4402442	61.4501	0.499473	1.4137	0.0140391	0.148409	1	ENSMGAG00000003740
NEDD4	12	7494870..7540587	2.37987	-0.936897	-1.91441	0.0140601	0.14852	1	ENSMGAG00000005780
METTL8	7	18705238..18723831	2.75131	-1.01635	-2.02279	0.0141395	0.149247	1	ENSMGAG00000010160
RNF19A	3	complement(79071734..79090011)	6.07312	-0.857458	-1.81184	0.0142375	0.150169	1	ENSMGAG00000012214
RAPGEF2	4	2704635..2828311	3.60276	-0.654672	-1.57426	0.0142886	0.150595	1	ENSMGAG00000001999
THSD4	12	6133334..6188513	0.0910157	6.53887	92.9817	0.0143154	0.150765	1	ENSMGAG00000005112
MYO1F	30	complement(1195109..1202164)	0.0634863	6.39218	83.9919	0.014384	0.151375	1	ENSMGAG00000001765
SEC61G	6	complement(53250465..53254045)	274.542	0.538803	1.45277	0.014413	0.151567	1	ENSMGAG00000012352
SLC35F2	1	188066710..188078539	66.3467	-0.509678	-1.42373	0.0144356	0.151671	1	ENSMGAG00000015153
XRN1	11	complement(10184514..10214681)	0.981587	-1.11214	-2.16166	0.0144533	0.151671	1	ENSMGAG00000006333
PLOD1	23	complement(5729615..5746389)	19.0636	0.561948	1.47626	0.0144551	0.151671	1	ENSMGAG00000006085
RBM34	2	38954253..38961317	9.28879	-0.78656	-1.72496	0.0144948	0.151898	1	ENSMGAG00000011921
TAOK3	17	10421298..10465201	127.87	-0.52018	-1.43413	0.0144982	0.151898	1	ENSMGAG00000009122
RAB23	2	91062444..91072573	8.24392	-0.958319	-1.94305	0.014635	0.153217	1	ENSMGAG00000013882
NOP2	1	complement(80631344..80635876)	64.7892	0.496261	1.41055	0.0146503	0.153264	1	ENSMGAG00000014082
SPATA5	4	complement(35457637..35510360)	14.1999	0.676267	1.598	0.0146822	0.153466	1	ENSMGAG00000010551
LMBRD2	Z	complement(11428034..11454517)	5.1278	-0.804931	-1.74706	0.0146913	0.153466	1	ENSMGAG00000004137
SDK2	20	5961359..5986508	0.713903	1.35763	2.56264	0.0147859	0.154339	1	ENSMGAG00000006493
gene:ENSMGAG00000017133	4	69745537..69754561	1.55029	0.98542	1.97989	0.0148159	0.154539	1	ENSMGAG00000017133
NUCB2	5	11650006..11666268	66.2818	-0.557417	-1.47163	0.0148585	0.154869	1	ENSMGAG00000006904
CRNKL1	2	3961868..3973068	17.8792	-0.778552	-1.71541	0.0149308	0.155507	1	ENSMGAG00000003452
MTREX	Z	18007950..18060825	7.50632	-0.715352	-1.64188	0.0149422	0.155511	1	ENSMGAG00000003980
LIPG	Z	complement(1085559..1090859)	5.26478	1.03464	2.0486	0.0149701	0.155686	1	ENSMGAG00000001317
ATP2B1	1	complement(44152426..44182070)	2.42086	-0.895512	-1.86027	0.0150366	0.15623	1	ENSMGAG00000011245
RSL1D1	16	complement(59897..65399)	12.9767	-0.739765	-1.6699	0.0150445	0.15623	1	ENSMGAG00000000863
GLMN	10	14846736..14863256	3.46196	-0.876797	-1.83629	0.0150672	0.156286	1	ENSMGAG00000008244
TOP2B	6	complement(38593107..38676238)	2.06543	-0.88469	-1.84637	0.015072	0.156286	1	ENSMGAG00000011069
ASNSD1	7	7568597..7572013	17.3433	-0.638367	-1.55657	0.0150848	0.156304	1	ENSMGAG00000006150
GDF9	15	16946352..16948797	0.127054	4.03923	16.4411	0.0151019	0.156366	1	ENSMGAG00000009121
TFCP2L1	7	complement(27418310..27444287)	2.2875	-1.09923	-2.14241	0.0151845	0.157107	1	ENSMGAG00000011889
USP6NL	1	8937332..9043571	0.866133	-1.04353	-2.06127	0.0152286	0.157313	1	ENSMGAG00000004520
gene:ENSMGAG00000004344	21	5209418..5215206	198.641	0.487931	1.40243	0.015231	0.157313	1	ENSMGAG00000004344
AGA	4	23219235..23242921	12.7843	-0.741544	-1.67196	0.0152398	0.157313	1	ENSMGAG00000006703
FAM13B	15	14127861..14156096	2.63643	-1.16808	-2.24712	0.015249	0.157313	1	ENSMGAG00000007816
AZI2	6	complement(39759105..39768236)	11.4798	-0.787448	-1.72602	0.0152794	0.157349	1	ENSMGAG00000011128
HUNK	1	complement(112088775..112124507)	0.479233	2.05715	4.16163	0.0152851	0.157349	1	ENSMGAG00000014513
UBE2Q2	12	complement(2823510..2848718)	22.7515	-0.602585	-1.51844	0.0152859	0.157349	1	ENSMGAG00000003497
PRKD1	8	complement(34699176..34753506)	1.30049	-1.2111	-2.31514	0.0153139	0.157522	1	ENSMGAG00000011631
GALE	25	complement(5384264..5389513)	63.8013	0.525484	1.43942	0.0153503	0.157782	1	ENSMGAG00000005686
PPFIBP1	1	complement(68081059..68131123)	6.80914	-0.60421	-1.52015	0.0153733	0.157884	1	ENSMGAG00000013758
MRPL24	2	111359775..111360919	164.951	0.535478	1.44942	0.0153826	0.157884	1	ENSMGAG00000014162
MED12L	11	complement(23731215..23832639)	11.9723	-0.775425	-1.71169	0.0154511	0.158472	1	ENSMGAG00000010910
FOXJ1	20	4501005..4504863	0.123773	6.37227	82.8408	0.0154708	0.158558	1	ENSMGAG00000004252
APBA1	Z	complement(36855819..36910289)	6.00549	-0.789212	-1.72813	0.0154909	0.158649	1	ENSMGAG00000005770
BEAN1	13	complement(11408771..11446137)	1.10014	1.76844	3.40685	0.0155288	0.158678	1	ENSMGAG00000006433
PTGS1	19	8658026..8661901	174.785	0.53676	1.45071	0.0155323	0.158678	1	ENSMGAG00000007938
DAGLA	5	complement(6422903..6450310)	0.528115	1.50901	2.84614	0.0155442	0.158678	1	ENSMGAG00000004794
ZP4	8	complement(19233081..19237517)	0.126266	6.81697	112.749	0.0155447	0.158678	1	ENSMGAG00000006863
FRMD1	2	43025954..43051558	0.181105	3.02466	8.13791	0.0155499	0.158678	1	ENSMGAG00000012266
FAM83D	22	3748418..3751275	51.9197	0.767603	1.70244	0.0156679	0.159483	1	ENSMGAG00000003153
MYBBP1A	21	3114981..3166225	15.2964	0.545566	1.45959	0.0156724	0.159483	1	ENSMGAG00000002552
gene:ENSMGAG00000009449	5	complement(16901712..16907757)	73.1305	-0.517744	-1.43172	0.0156725	0.159483	1	ENSMGAG00000009449
gene:ENSMGAG00000011564	8	34245986..34284457	0.458419	-1.43522	-2.70423	0.0156739	0.159483	1	ENSMGAG00000011564
gene:ENSMGAG00000009910	14	18831840..18876369	0.6712	1.88993	3.70616	0.0157194	0.159831	1	ENSMGAG00000009910
NUP43	2	complement(49431355..49441041)	29.4787	0.643002	1.56158	0.0158124	0.160501	1	ENSMGAG00000012626
CASS4	22	complement(12971944..12980837)	0.077701	4.29146	19.5821	0.0158427	0.160501	1	ENSMGAG00000009174
IGF2	5	13841796..13851576	2.32699	1.52427	2.87641	0.0158465	0.160501	1	ENSMGAG00000007945
FEN1	5	complement(6368029..6369174)	68.7608	0.494186	1.40853	0.0158491	0.160501	1	ENSMGAG00000015781
CADPS2	1	23102406..23303164	0.36366	-1.90344	-3.74103	0.015851	0.160501	1	ENSMGAG00000008495
IGF2R	2	complement(46655549..46702632)	2.92725	-0.852622	-1.80578	0.0158843	0.160501	1	ENSMGAG00000012441
ZNF711	9	complement(8390020..8403137)	3.30411	-0.904441	-1.87182	0.0158868	0.160501	1	ENSMGAG00000004634
PHKB	13	complement(7325712..7389193)	2.00692	-0.886003	-1.84805	0.0158874	0.160501	1	ENSMGAG00000005122
HADHA	2	complement(110399860..110423272)	135.052	0.514162	1.42816	0.0158876	0.160501	1	ENSMGAG00000014090
CDC42	23	complement(6627831..6638477)	157.596	0.491283	1.40569	0.0159108	0.160621	1	ENSMGAG00000006810
MARCH4	7	24637186..24662924	0.218922	6.35743	81.9931	0.0159454	0.160855	1	ENSMGAG00000011664
SERPINB12	3	complement(15192802..15197860)	0.129247	6.45638	87.8143	0.0159892	0.161181	1	ENSMGAG00000004633
SMARCA2	Z	28755097..28826817	18.3435	-0.523253	-1.43719	0.0160521	0.161701	1	ENSMGAG00000005160
COPA	GL425607.1	complement(4442..22326)	120.265	0.615094	1.53166	0.016103	0.162098	1	ENSMGAG00000006128
TTC13	2	complement(41509095..41549023)	2.82726	-0.960775	-1.94635	0.0161286	0.162239	1	ENSMGAG00000012145
gene:ENSMGAG00000004655	23	complement(4270652..4274341)	6.88832	-1.33135	-2.51638	0.0161752	0.162433	1	ENSMGAG00000004655
UACA	12	19987494..20001366	1.43108	-1.05849	-2.08275	0.0161774	0.162433	1	ENSMGAG00000010428
PYGO1	12	7660946..7664288	0.164092	3.17951	9.05997	0.0161824	0.162433	1	ENSMGAG00000005943
STAMBPL1	8	21464340..21474615	4.78249	0.909213	1.87802	0.0162364	0.16286	1	ENSMGAG00000008290
SENP7	1	complement(89320900..89345934)	0.864711	-1.25475	-2.38625	0.0162716	0.162989	1	ENSMGAG00000014372
FAM126B	7	complement(11502847..11523975)	5.06194	-1.00583	-2.00809	0.0162724	0.162989	1	ENSMGAG00000007746
KDR	4	47913982..47940568	0.095029	3.35442	10.2278	0.0163281	0.163431	1	ENSMGAG00000011768
CHTF8	13	complement(19039692..19041319)	22.6477	0.762992	1.69701	0.0163679	0.163647	1	ENSMGAG00000007967
H2AFZ	4	complement(42405998..42408728)	510.014	0.508232	1.42231	0.0163728	0.163647	1	ENSMGAG00000011261
PLS1	11	10273575..10294065	0.513277	-1.8542	-3.61552	0.0163854	0.163657	1	ENSMGAG00000006387
gene:ENSMGAG00000017307	5	35491400..35497495	5.64812	-1.3784	-2.5998	0.0163997	0.163682	1	ENSMGAG00000017307
FNDC3A	1	177708640..177806290	35.161	-0.536132	-1.45008	0.016411	0.163682	1	ENSMGAG00000015011
ADAM10	12	6582641..6612379	39.8054	-0.689025	-1.61219	0.0164338	0.163793	1	ENSMGAG00000005379
ARHGAP29	10	14229763..14276798	3.08363	-0.799279	-1.74023	0.016482	0.164126	1	ENSMGAG00000007556
VASH1	5	40446559..40451216	8.73886	0.888326	1.85103	0.0164905	0.164126	1	ENSMGAG00000012810
PRLR	Z	complement(11065687..11087562)	0.871103	-1.21274	-2.31778	0.0165314	0.164417	1	ENSMGAG00000003018
GLI3	6	complement(51879130..51966006)	0.586777	-1.23272	-2.35009	0.0165596	0.164582	1	ENSMGAG00000012277
WDR77	28	complement(3212659..3214862)	99.7714	0.528076	1.442	0.0166101	0.164967	1	ENSMGAG00000004523
RPS16	1	41580482..41583031	355.487	0.488286	1.40278	0.0166345	0.165095	1	ENSMGAG00000011060
ATP1A1	1	complement(83985122..84005154)	1710.9	0.521849	1.43579	0.0166623	0.165254	1	ENSMGAG00000014297
TSPAN18	5	22813518..22829735	12.1557	0.813745	1.75777	0.0167248	0.165758	1	ENSMGAG00000010543
CNTNAP5	7	complement(25703808..25919395)	0.0483235	-6.90343	-119.712	0.0167471	0.165796	1	ENSMGAG00000011749
TMEM132C	17	complement(3961415..4009625)	2.11443	-0.916678	-1.88776	0.0167522	0.165796	1	ENSMGAG00000002501
ARHGDIB	1	48775111..48783322	5.03841	0.975555	1.9664	0.01683	0.166355	1	ENSMGAG00000011805
MAP3K8	6	15091924..15105914	7.46746	-0.741597	-1.67203	0.0168322	0.166355	1	ENSMGAG00000006533
gene:ENSMGAG00000006092	14	complement(8611097..8715027)	1.42389	-1.49443	-2.81752	0.0169355	0.167259	1	ENSMGAG00000006092
SMARCA5	4	10987013..11007883	12.2955	-0.603636	-1.51954	0.0170052	0.16783	1	ENSMGAG00000003517
gene:ENSMGAG00000016933	1	31371882..31393296	28.2129	0.766838	1.70154	0.0170259	0.167916	1	ENSMGAG00000016933
GPM6B	1	131061747..131072620	4.75389	1.09494	2.13604	0.0170888	0.168419	1	ENSMGAG00000014700
gene:ENSMGAG00000013228	5	48622809..48649597	46.8191	-0.656141	-1.57586	0.0171059	0.16847	1	ENSMGAG00000013228
IBTK	2	81754724..81805096	3.8421	-0.766755	-1.70144	0.0171191	0.168483	1	ENSMGAG00000013748
RRAGD	2	78978914..78991008	14.6443	-0.702577	-1.62741	0.0171702	0.168756	1	ENSMGAG00000013656
ABRAXAS2	8	35213516..35228843	15.674	-0.624842	-1.54204	0.0171809	0.168756	1	ENSMGAG00000011692
BCL11A	2	560707..609105	24.6651	-0.541784	-1.45577	0.0171827	0.168756	1	ENSMGAG00000013042
gene:ENSMGAG00000001331	15	complement(1805089..1822561)	87.9278	-0.566261	-1.48068	0.0172922	0.169644	1	ENSMGAG00000001331
gene:ENSMGAG00000010603	11	complement(22438629..22447266)	64.7587	0.536199	1.45015	0.0172971	0.169644	1	ENSMGAG00000010603
SLC40A1	7	complement(7525018..7536368)	17.3023	-1.573	-2.97522	0.0173581	0.170081	1	ENSMGAG00000006127
PTK2B	2	110495542..110507848	0.0548816	6.43241	86.3673	0.0173667	0.170081	1	ENSMGAG00000014100
ERCC5	1	complement(148610236..148624737)	2.48475	-0.896181	-1.86113	0.0173778	0.170081	1	ENSMGAG00000014877
gene:ENSMGAG00000006342	17	7209838..7230593	0.1714	-6.71584	-105.116	0.017408	0.170258	1	ENSMGAG00000006342
PNISR	2	74421836..74444814	6.18204	-0.754712	-1.68729	0.0174459	0.170511	1	ENSMGAG00000013558
FAM214A	12	8496790..8529360	6.30543	-0.682604	-1.60503	0.0175154	0.170883	1	ENSMGAG00000006146
gene:ENSMGAG00000008696	22	11565776..11568396	143.788	0.508538	1.42261	0.0175225	0.170883	1	ENSMGAG00000008696
ZC3H12D	2	complement(49329693..49336878)	0.189196	4.03035	16.3401	0.017524	0.170883	1	ENSMGAG00000012594
EIF3A	8	complement(32822524..32847568)	29.1254	-0.52211	-1.43605	0.0175323	0.170883	1	ENSMGAG00000011305
UBXN4	7	32385799..32394706	33.3157	-0.543991	-1.458	0.0175551	0.170916	1	ENSMGAG00000012483
CHRNA4	22	complement(9741907..9761047)	2.2969	1.43266	2.69944	0.0175599	0.170916	1	ENSMGAG00000006295
MAU2	30	2667177..2679524	65.0737	0.509349	1.42341	0.0175829	0.171022	1	ENSMGAG00000004012
NUP93	13	645856..711542	45.9116	0.520982	1.43493	0.0176348	0.171317	1	ENSMGAG00000001016
gene:ENSMGAG00000007554	13	complement(18079140..18093576)	23.0008	-0.773943	-1.70994	0.0176375	0.171317	1	ENSMGAG00000007554
CAPZA2	1	complement(25559537..25574582)	53.3719	-0.619316	-1.53615	0.0176756	0.171568	1	ENSMGAG00000008904
ADAMTS8	26	complement(1722215..1727802)	0.0755597	-4.53954	-23.2562	0.0177323	0.172001	1	ENSMGAG00000001221
gene:ENSMGAG00000014454	1	complement(97049117..97049398)	0.522224	6.25431	76.3368	0.0178082	0.172446	1	ENSMGAG00000014454
RIOK1	3	complement(11900102..11914716)	23.4529	-0.637462	-1.55559	0.0178204	0.172446	1	ENSMGAG00000003816
GRAMD4	1	15966016..15992694	66.7641	-0.559422	-1.47368	0.0178226	0.172446	1	ENSMGAG00000007665
FLRT2	5	44132422..44134410	0.7461	-1.3798	-2.60232	0.017827	0.172446	1	ENSMGAG00000015371
CENPM	1	complement(51972293..51976599)	65.1921	0.662252	1.58255	0.0178758	0.1728	1	ENSMGAG00000012104
CD74	15	12724873..12726722	44.0084	-0.879274	-1.83945	0.0178896	0.172814	1	ENSMGAG00000006589
QSOX1	10	4691465..4834754	68.9182	0.524846	1.43878	0.0179098	0.172892	1	ENSMGAG00000002888
CTTNBP2	1	25041901..25240602	0.0286952	6.22235	74.6643	0.017938	0.173045	1	ENSMGAG00000008818
DNAJC9	8	complement(2225701..2232987)	128.648	0.480814	1.39553	0.0179602	0.173142	1	ENSMGAG00000001343
gene:ENSMGAG00000013232	1	58181257..58393020	0.192358	-6.77935	-109.847	0.0180041	0.173446	1	ENSMGAG00000013232
FTSJ3	29	complement(935875..941966)	39.4496	0.472958	1.38795	0.0180213	0.173494	1	ENSMGAG00000000953
CLPTM1	GL429603.1	1805..3829	1.89777	-1.52982	-2.88749	0.0180577	0.173723	1	ENSMGAG00000009983
ST13	1	complement(51472456..51487011)	137.999	0.482501	1.39716	0.0180697	0.173723	1	ENSMGAG00000012265
ZCCHC6	Z	complement(43356061..43384245)	0.645032	-1.31849	-2.49405	0.0181331	0.174214	1	ENSMGAG00000006542
SYT17	16	complement(8740936..8768307)	6.12974	0.905849	1.87365	0.0181865	0.174608	1	ENSMGAG00000007896
gene:ENSMGAG00000007634	Z	complement(33202883..33326222)	5.73999	-1.14133	-2.20584	0.0182524	0.175121	1	ENSMGAG00000007634
PPFIA1	5	17977075..18030937	3.79778	-0.730514	-1.65923	0.0182693	0.175143	1	ENSMGAG00000009999
GPR37	1	22282922..22294402	0.740588	-1.91327	-3.76662	0.0182905	0.175143	1	ENSMGAG00000008322
CEP57L1	2	complement(69442946..69455801)	0.83161	-1.4939	-2.81648	0.0182919	0.175143	1	ENSMGAG00000013476
gene:ENSMGAG00000007431	8	complement(19815447..19822033)	5.70251	-1.01717	-2.02394	0.0183754	0.175824	1	ENSMGAG00000007431
LRP2	7	19645637..19733313	0.0169096	-3.84357	-14.3559	0.0183907	0.175851	1	ENSMGAG00000010459
ITIH2	1	4450920..4475813	0.492832	1.52622	2.88031	0.018422	0.176031	1	ENSMGAG00000004333
gene:ENSMGAG00000004256	21	4872588..4883067	17.6466	0.526311	1.44024	0.0184393	0.176077	1	ENSMGAG00000004256
TULP3	1	79079196..79085913	5.89262	-0.868853	-1.82621	0.0185152	0.176393	1	ENSMGAG00000013922
gene:ENSMGAG00000005364	16	6262324..6275414	110.509	0.58308	1.49804	0.0185196	0.176393	1	ENSMGAG00000005364
SCAF11	1	complement(32292347..32321111)	4.63031	-0.797679	-1.7383	0.0185248	0.176393	1	ENSMGAG00000009682
SGPL1	8	complement(12951038..12970760)	45.2475	-0.559183	-1.47343	0.0185336	0.176393	1	ENSMGAG00000005166
CHD9	13	complement(4808315..4879486)	0.752656	-0.965455	-1.95268	0.0185348	0.176393	1	ENSMGAG00000004642
SULF1	3	66526631..66593372	16.0218	-0.568857	-1.48335	0.0185933	0.176548	1	ENSMGAG00000011387
ATP6V1B2	24	complement(1638474..1643125)	61.2318	0.609578	1.52581	0.0185948	0.176548	1	ENSMGAG00000001709
TES	1	complement(25868151..25892746)	14.128	0.615682	1.53228	0.0186011	0.176548	1	ENSMGAG00000008969
gene:ENSMGAG00000014292	2	116142779..116147123	0.0950079	-6.83789	-114.395	0.0186016	0.176548	1	ENSMGAG00000014292
GRIK1	1	complement(109771019..109842168)	0.109845	2.96096	7.78643	0.0186136	0.176548	1	ENSMGAG00000014509
gene:ENSMGAG00000001382	GL424235.1	602..3843	6.90717	1.08179	2.11666	0.0186334	0.176617	1	ENSMGAG00000001382
PSMC6	5	complement(61084439..61096802)	127.577	0.469814	1.38493	0.0186538	0.176692	1	ENSMGAG00000013795
gene:ENSMGAG00000011849	1	48879658..48880601	29.9919	0.666397	1.5871	0.0186809	0.17683	1	ENSMGAG00000011849
RNF208	19	complement(896741..897268)	1.94622	1.79484	3.46978	0.0187257	0.177135	1	ENSMGAG00000015768
NBR1	29	4783370..4801903	5.65005	-0.616655	-1.53332	0.0187391	0.177143	1	ENSMGAG00000004401
PCDH1	15	1340287..1394169	0.04629	-3.82937	-14.2153	0.0187887	0.177363	1	ENSMGAG00000001227
EXOC3	3	38227510..38243196	13.3627	-0.689047	-1.61222	0.0188076	0.177363	1	ENSMGAG00000007544
ARL5B	6	complement(19249360..19257258)	8.97063	-0.866909	-1.82375	0.0188165	0.177363	1	ENSMGAG00000007409
PDPR	13	989946..1006415	41.7822	0.532716	1.44665	0.018818	0.177363	1	ENSMGAG00000001456
ARHGEF37	15	complement(8025587..8033420)	7.22463	0.752371	1.68456	0.0188251	0.177363	1	ENSMGAG00000003214
C1orf198	2	complement(41486898..41500291)	0.2966	2.25607	4.7769	0.0188738	0.177703	1	ENSMGAG00000012142
gene:ENSMGAG00000009963	Z	complement(2234998..2238070)	207.846	0.476707	1.39156	0.0188967	0.177738	1	ENSMGAG00000009963
MSANTD4	1	188864482..188867068	2.41359	-1.14266	-2.20788	0.0189026	0.177738	1	ENSMGAG00000015162
CCDC171	Z	33876207..33989084	2.47213	-0.954554	-1.93798	0.0189314	0.177792	1	ENSMGAG00000012357
PFDN4	22	complement(13302812..13304566)	47.8177	-0.621887	-1.53889	0.0189336	0.177792	1	ENSMGAG00000009263
SLC7A6	13	2702402..2730058	31.0211	0.651112	1.57038	0.0189992	0.17826	1	ENSMGAG00000003764
PHACTR3	22	7309244..7354883	0.630158	-1.59929	-3.02993	0.0190232	0.17826	1	ENSMGAG00000005119
gene:ENSMGAG00000016858	12	3352989..3357993	0.566071	-1.93816	-3.83217	0.0190245	0.17826	1	ENSMGAG00000016858
gene:ENSMGAG00000009889	GL429160.1	3..12979	0.346291	-2.41374	-5.32853	0.0190454	0.17826	1	ENSMGAG00000009889
TMEM106C	GL425187.1	49412..51885	9.07907	0.874121	1.83289	0.0190465	0.17826	1	ENSMGAG00000004877
POPDC3	2	71319340..71396856	0.347269	1.89225	3.71214	0.0190858	0.178509	1	ENSMGAG00000013529
gene:ENSMGAG00000004008	Z	complement(50202855..50261784)	1.86909	-1.19236	-2.28526	0.019115	0.178664	1	ENSMGAG00000004008
CRYBA1	GL429711.1	complement(3454..7030)	1.83831	-1.55496	-2.93826	0.0191877	0.179225	1	ENSMGAG00000010343
KCNA6	1	75535665..75537086	1.77484	1.14774	2.21566	0.0194036	0.181026	1	ENSMGAG00000016019
ZRANB1	8	35278988..35306669	52.9559	-0.501011	-1.4152	0.0194095	0.181026	1	ENSMGAG00000011701
POLR3F	2	complement(15143543..15160204)	12.5838	-0.618847	-1.53565	0.0194189	0.181026	1	ENSMGAG00000006691
PRR5L	5	19715124..19745179	2.62112	1.14533	2.21196	0.0194953	0.181617	1	ENSMGAG00000010386
RAB20	8	9463939..9487629	19.6977	-0.644699	-1.56341	0.0195576	0.182078	1	ENSMGAG00000014864
MYO7B	11	complement(2131662..2176567)	0.0278011	-3.94635	-15.4159	0.0195729	0.182101	1	ENSMGAG00000001337
MEAF6	25	3576357..3582206	216.719	0.495545	1.40985	0.0196254	0.182468	1	ENSMGAG00000003361
GC	4	complement(32308595..32314360)	0.124146	6.59405	96.6064	0.0196391	0.182476	1	ENSMGAG00000010043
P2RY1	11	complement(23604211..23605299)	3.31726	1.09346	2.13385	0.0196579	0.18253	1	ENSMGAG00000016075
HECW2	7	complement(9930782..10029984)	0.711149	-1.31698	-2.49144	0.0198111	0.183705	1	ENSMGAG00000006790
gene:ENSMGAG00000007532	8	19677245..19690186	0.2991	2.10839	4.3121	0.0198164	0.183705	1	ENSMGAG00000007532
ANKRD24	30	complement(2150459..2157596)	1.55918	-1.08919	-2.12754	0.0198234	0.183705	1	ENSMGAG00000002898
CREM	6	complement(12962494..12986343)	4.23731	-0.740298	-1.67052	0.0198463	0.183749	1	ENSMGAG00000005858
KCNH4	29	complement(4458543..4462436)	0.0955911	3.28949	9.77767	0.0198542	0.183749	1	ENSMGAG00000003384
DNAJB2	7	complement(23571065..23574769)	42.4491	0.648647	1.5677	0.0199335	0.184362	1	ENSMGAG00000011332
gene:ENSMGAG00000013933	2	92731455..92737953	28.6409	-0.618773	-1.53557	0.0199825	0.184646	1	ENSMGAG00000013933
PLEKHH1	5	29846870..29890675	15.6236	-0.581428	-1.49633	0.0199904	0.184646	1	ENSMGAG00000011911
SLF2	8	complement(25353392..25371244)	2.34544	-0.982347	-1.97568	0.0201397	0.185863	1	ENSMGAG00000010255
PTEN	8	4525259..4553564	13.1401	-0.623576	-1.54069	0.0201606	0.185863	1	ENSMGAG00000001608
IRF4	3	13790856..13804585	0.120752	-3.18894	-9.11938	0.0201616	0.185863	1	ENSMGAG00000004406
LRRC52	10	complement(5380593..5382616)	16.2954	0.726042	1.6541	0.020195	0.186049	1	ENSMGAG00000003570
gene:ENSMGAG00000009537	GL428891.1	116640..154250	1.67211	-0.770816	-1.70623	0.0202196	0.186121	1	ENSMGAG00000009537
CREBBP	16	complement(13059359..13126945)	2.39571	-0.661477	-1.5817	0.0202291	0.186121	1	ENSMGAG00000009287
MGAT4B	15	13248568..13260963	444.105	0.542512	1.45651	0.0202601	0.186285	1	ENSMGAG00000007181
RHOC	28	complement(3557846..3559218)	1467.4	0.545855	1.45988	0.0203333	0.186716	1	ENSMGAG00000004926
INTS11	23	2334760..2414132	55.3494	0.500342	1.41455	0.0203368	0.186716	1	ENSMGAG00000002879
TPP2	1	complement(148705862..148758141)	4.0972	-0.667393	-1.5882	0.0203591	0.186716	1	ENSMGAG00000014882
LETM2	24	2423052..2428081	14.0531	0.622867	1.53993	0.0203599	0.186716	1	ENSMGAG00000002012
TENM1	9	15192830..15424093	0.0284937	-3.99363	-15.9296	0.0203873	0.186846	1	ENSMGAG00000007089
AHCYL1	28	1185846..1212076	26.5046	-0.60133	-1.51711	0.0204389	0.18708	1	ENSMGAG00000002223
NECAB1	3	75296304..75338389	0.416849	-2.6516	-6.28364	0.0204469	0.18708	1	ENSMGAG00000011916
UFL1	2	complement(75955228..76014059)	3.79766	-0.816934	-1.76166	0.0204658	0.18708	1	ENSMGAG00000013599
gene:ENSMGAG00000010564	4	35579664..35584614	13.4943	0.763698	1.69784	0.0204658	0.18708	1	ENSMGAG00000010564
AVL9	6	complement(49103144..49137700)	20.8161	0.592786	1.50816	0.0204932	0.187209	1	ENSMGAG00000012107
PHF20	22	complement(988176..1008469)	5.92069	-0.787902	-1.72656	0.0205567	0.187665	1	ENSMGAG00000001455
ARFIP1	4	14315585..14348453	3.83108	-0.946799	-1.92759	0.0205697	0.187665	1	ENSMGAG00000004312
FAM53A	4	67945268..67992645	9.51944	-0.680624	-1.60283	0.0206085	0.187898	1	ENSMGAG00000013089
gene:ENSMGAG00000007590	GL426447.1	11742..13814	0.24831	3.89928	14.9211	0.020633	0.188	1	ENSMGAG00000007590
PARN	16	complement(764137..797722)	4.33208	-0.757611	-1.69069	0.0206676	0.188193	1	ENSMGAG00000001004
NELL2	1	complement(31666664..31804297)	886.281	-0.48501	-1.3996	0.0206819	0.188202	1	ENSMGAG00000009558
gene:ENSMGAG00000006827	Z	49998840..50000412	15.2124	-0.922253	-1.89507	0.0207042	0.188284	1	ENSMGAG00000006827
GRIN1	19	complement(928286..953432)	0.044697	6.23022	75.0727	0.0207329	0.188424	1	ENSMGAG00000001632
NET1	1	complement(1247563..1271706)	113.271	-0.816643	-1.7613	0.0207495	0.188454	1	ENSMGAG00000003502
PAIP1	Z	complement(14679089..14699144)	46.4189	-0.582236	-1.49717	0.0207896	0.188578	1	ENSMGAG00000003696
MORC3	1	complement(110125333..110152426)	8.51283	-0.692378	-1.61594	0.0207899	0.188578	1	ENSMGAG00000014539
gene:ENSMGAG00000017416	2	109806949..109807399	6.07877	1.42188	2.67934	0.0208577	0.189039	1	ENSMGAG00000017416
TSPAN6	9	4733326..4739161	386.947	0.536449	1.4504	0.0208675	0.189039	1	ENSMGAG00000004268
SAP30	4	24409212..24413984	27.4471	0.692255	1.61581	0.0209579	0.189736	1	ENSMGAG00000006857
CAMSAP2	10	9865404..9896935	4.83539	-0.699543	-1.62399	0.0209884	0.189891	1	ENSMGAG00000005980
gene:ENSMGAG00000015210	1	complement(193906048..193922907)	8.75965	-0.812581	-1.75635	0.0210697	0.190504	1	ENSMGAG00000015210
gene:ENSMGAG00000005937	GL425503.1	2185..3854	2.09086	-1.36405	-2.57407	0.0211123	0.190758	1	ENSMGAG00000005937
NBEAL1	7	complement(13939499..13999412)	0.393342	-1.20143	-2.29967	0.0211248	0.190758	1	ENSMGAG00000008870
IPO7	5	complement(9095706..9119662)	10.12	-0.573881	-1.48852	0.0211639	0.190989	1	ENSMGAG00000006243
TTLL4	7	complement(23632352..23648519)	6.60071	0.701689	1.62641	0.0212199	0.191111	1	ENSMGAG00000011420
TM9SF4	22	10993873..11004142	45.6118	0.571926	1.48651	0.0212227	0.191111	1	ENSMGAG00000007358
RSF1	1	201032219..201065038	2.49329	-0.784004	-1.7219	0.0212534	0.191111	1	ENSMGAG00000015257
VIM	6	complement(19976034..19979605)	369.087	0.463798	1.37917	0.0212556	0.191111	1	ENSMGAG00000007735
ASPH	3	complement(63255126..63337791)	26.8355	-0.539146	-1.45311	0.0212566	0.191111	1	ENSMGAG00000011139
JPH1	3	complement(68448134..68521485)	0.124215	-3.82544	-14.1766	0.021271	0.191111	1	ENSMGAG00000011560
SEL1L	5	complement(42703246..42723665)	19.0278	-0.574918	-1.48959	0.0212722	0.191111	1	ENSMGAG00000012964
MVB12B	19	10032261..10254918	20.8436	0.62439	1.54156	0.0212956	0.1912	1	ENSMGAG00000008589
PRDX3	8	complement(32878621..32882425)	356.372	0.476735	1.39159	0.0213598	0.191655	1	ENSMGAG00000011337
gene:ENSMGAG00000003044	1	complement(1027901..1032872)	4.46617	-0.713095	-1.63932	0.0214318	0.192157	1	ENSMGAG00000003044
NAP1L4	5	13114874..13139730	16.6895	-0.676764	-1.59855	0.021443	0.192157	1	ENSMGAG00000007748
PAK5	2	13544914..13615629	0.0870419	4.14121	17.6452	0.0215043	0.192491	1	ENSMGAG00000006360
GJA4	25	complement(4302151..4303182)	2.31903	1.18522	2.27398	0.0215075	0.192491	1	ENSMGAG00000016540
PTPN6	1	80996205..81005543	0.363375	2.11297	4.32582	0.0215344	0.192584	1	ENSMGAG00000014138
SLC25A30	1	176366775..176372694	19.1053	0.656242	1.57597	0.0215452	0.192584	1	ENSMGAG00000014991
ABCC9	1	complement(73405887..73471488)	4.407	-0.606679	-1.52275	0.0216425	0.193331	1	ENSMGAG00000013655
PTPRQ	1	41710411..41812387	0.0268661	4.1386	17.6134	0.0217099	0.193695	1	ENSMGAG00000011081
gene:ENSMGAG00000003549	22	5382025..5384917	0.342614	4.48397	22.3773	0.0217106	0.193695	1	ENSMGAG00000003549
gene:ENSMGAG00000016522	1	complement(6000059..6069505)	23.0583	-0.500194	-1.4144	0.0217935	0.194311	1	ENSMGAG00000016522
C1orf112	10	5809467..5826174	6.65619	0.739339	1.66941	0.0219352	0.195131	1	ENSMGAG00000003877
TDRD9	5	52687604..52727016	0.0519099	-3.18181	-9.07443	0.0219466	0.195131	1	ENSMGAG00000013431
FXR1	11	complement(17104296..17126865)	21.4664	-0.568324	-1.4828	0.0219475	0.195131	1	ENSMGAG00000009602
PSD	8	16447945..16473461	168.716	0.5004	1.41461	0.0219516	0.195131	1	ENSMGAG00000007010
PECR	7	24764538..24775507	3.6053	-0.833126	-1.78154	0.0219544	0.195131	1	ENSMGAG00000011685
gene:ENSMGAG00000011225	10	25304556..25315776	80.7438	-0.47059	-1.38568	0.0219685	0.195133	1	ENSMGAG00000011225
WEE1	5	complement(9046786..9051982)	77.4801	0.491314	1.40572	0.0220148	0.195421	1	ENSMGAG00000006185
RAB21	1	38183876..38193703	29.2813	-0.600157	-1.51588	0.0220725	0.19581	1	ENSMGAG00000010770
RUNX1	1	110712840..110773961	10.9186	-0.867578	-1.8246	0.022143	0.196312	1	ENSMGAG00000014534
gene:ENSMGAG00000014563	1	complement(113953759..114133181)	0.413403	-1.3095	-2.47856	0.0221946	0.196646	1	ENSMGAG00000014563
ZFC3H1	1	complement(38091453..38124951)	5.52988	-0.869759	-1.82736	0.022223	0.196677	1	ENSMGAG00000010716
ALAS1	14	2914925..2921749	90.2739	0.684462	1.6071	0.0222278	0.196677	1	ENSMGAG00000003188
PDE9A	1	115323211..115357893	0.0780929	6.00925	64.4118	0.022251	0.196677	1	ENSMGAG00000014577
EPB41L4A	Z	48749733..48829888	0.250139	-2.27741	-4.84808	0.0222538	0.196677	1	ENSMGAG00000016359
THOC3	15	10023326..10026574	192.099	0.48911	1.40358	0.0223115	0.197064	1	ENSMGAG00000004766
gene:ENSMGAG00000016904	1	203576919..203583852	2.96351	1.27675	2.42292	0.022332	0.197122	1	ENSMGAG00000016904
POLG	12	12862539..12875440	9.03674	-0.701561	-1.62626	0.0224345	0.197903	1	ENSMGAG00000008506
CTC1	1	complement(83068314..83082618)	0.97274	1.02265	2.03164	0.0224801	0.198115	1	ENSMGAG00000014255
RAB32	2	48099438..48117985	54.6975	-0.554038	-1.46819	0.0224866	0.198115	1	ENSMGAG00000012555
MPP1	4	31268558..31278609	30.3472	0.626998	1.54435	0.0225274	0.198228	1	ENSMGAG00000009210
ERCC3	7	24823939..24839327	14.499	-0.540844	-1.45482	0.0225425	0.198228	1	ENSMGAG00000011706
DDX46	15	complement(15532372..15548544)	12.8359	-0.7091	-1.63478	0.0225493	0.198228	1	ENSMGAG00000008226
PSAT1	Z	40305283..40315860	10.2706	-0.722152	-1.64964	0.0225556	0.198228	1	ENSMGAG00000010052
RBPJ	4	complement(56474711..56564472)	20.6259	-0.702567	-1.6274	0.0226275	0.198631	1	ENSMGAG00000012418
RBBP6	16	7079966..7102990	4.99102	-0.744448	-1.67533	0.0226405	0.198631	1	ENSMGAG00000006423
MAFA	3	complement(99875544..99876404)	7.89834	-0.874924	-1.83391	0.0226437	0.198631	1	ENSMGAG00000013012
ZFAND1	3	complement(71944980..71950561)	8.67909	-0.762966	-1.69698	0.0226923	0.198934	1	ENSMGAG00000011678
ITGA6	7	complement(18367709..18388163)	14.6318	-0.706024	-1.6313	0.0227751	0.199536	1	ENSMGAG00000009918
PDLIM1	8	19133785..19160000	216.097	-0.48752	-1.40203	0.0228013	0.199642	1	ENSMGAG00000006800
SLC35B4	1	1480877..1492406	52.2203	0.568434	1.48291	0.0228353	0.199816	1	ENSMGAG00000003700
CRIM1	2	complement(32763647..32911129)	13.9523	-0.569231	-1.48373	0.0228597	0.199906	1	ENSMGAG00000011259
LRIG3	1	complement(33208598..33244511)	2.04306	-0.866904	-1.82374	0.0229339	0.200431	1	ENSMGAG00000010024
DYNC1LI2	13	11298401..11323434	6.53147	-0.709295	-1.63501	0.0229489	0.200437	1	ENSMGAG00000006374
MEP1A	2	115840632..115853622	0.0833147	4.18891	18.2384	0.0229635	0.200441	1	ENSMGAG00000014282
MDH2	21	complement(4650427..4658101)	502.603	0.480094	1.39483	0.0230033	0.200664	1	ENSMGAG00000003716
MYEF2	12	complement(9727965..9926178)	12.5278	-0.551759	-1.46587	0.0230691	0.200923	1	ENSMGAG00000006915
N4BP2L1	1	182021548..182032600	9.4462	-0.894567	-1.85905	0.0230795	0.200923	1	ENSMGAG00000015076
gene:ENSMGAG00000001779	22	1209964..1230862	1.05735	-1.06633	-2.0941	0.0230888	0.200923	1	ENSMGAG00000001779
gene:ENSMGAG00000017211	5	complement(37726482..37746959)	3.07585	-0.835368	-1.78431	0.0231031	0.200923	1	ENSMGAG00000017211
COPE	30	3093754..3098596	226.499	0.495673	1.40998	0.0231041	0.200923	1	ENSMGAG00000004649
CARD11	16	complement(3639908..3661160)	0.0367105	6.12088	69.5933	0.0231604	0.201262	1	ENSMGAG00000002976
UBE2D3	4	complement(43215598..43223427)	66.3747	-0.457206	-1.37288	0.0231715	0.201262	1	ENSMGAG00000011349
HERC2	1	138206231..138274114	1.30365	-0.818295	-1.76332	0.0232246	0.201598	1	ENSMGAG00000014764
MKL1	1	complement(51338094..51382350)	39.873	0.463407	1.37879	0.0233062	0.201974	1	ENSMGAG00000012307
TPR	10	complement(445881..491409)	7.3257	-0.804221	-1.7462	0.0233075	0.201974	1	ENSMGAG00000001013
PIGA	1	129894638..129901315	8.29333	-0.701612	-1.62632	0.0233107	0.201974	1	ENSMGAG00000014693
gene:ENSMGAG00000012614	1	49806219..49808296	0.22531	-6.6512	-100.511	0.0233598	0.202275	1	ENSMGAG00000012614
TM9SF3	19	8678300..8712072	107.627	-0.476255	-1.39113	0.0233908	0.202419	1	ENSMGAG00000016449
OTOR	2	5726562..5731012	1.10738	2.53143	5.78144	0.0234381	0.202704	1	ENSMGAG00000006158
TJP1	12	complement(5621624..5662954)	1.35465	-0.83209	-1.78026	0.023472	0.202874	1	ENSMGAG00000004922
RPF2	2	complement(68673441..68684023)	28.9578	-0.619777	-1.53664	0.0235485	0.203325	1	ENSMGAG00000013429
EPB41L3	3	49554795..49617607	146.209	-0.491738	-1.40614	0.023553	0.203325	1	ENSMGAG00000009404
SCAPER	12	2530887..2672393	5.02362	-0.63882	-1.55706	0.0235904	0.203523	1	ENSMGAG00000003376
MRS2	3	complement(5625341..5635043)	29.1626	0.582521	1.49746	0.0236189	0.203623	1	ENSMGAG00000002431
GPATCH1	13	9910397..9922849	6.04487	-0.716146	-1.64279	0.0236365	0.203623	1	ENSMGAG00000005775
gene:ENSMGAG00000013856	2	complement(87237182..87472534)	0.0468888	6.05812	66.6309	0.0236488	0.203623	1	ENSMGAG00000013856
OSBPL8	1	complement(39798158..39835866)	3.60042	-0.758114	-1.69128	0.0236787	0.203623	1	ENSMGAG00000010890
COPG1	14	9514415..9754578	193.334	0.508231	1.42231	0.0236831	0.203623	1	ENSMGAG00000007126
gene:ENSMGAG00000010101	1	complement(22504737..22526935)	28.3736	-0.696093	-1.62011	0.0236884	0.203623	1	ENSMGAG00000010101
PBRM1	14	249481..304831	4.04696	-0.641685	-1.56015	0.0237653	0.204074	1	ENSMGAG00000000883
MCM10	1	complement(8271032..8284387)	10.4974	0.791409	1.73076	0.0237699	0.204074	1	ENSMGAG00000004763
gene:ENSMGAG00000008580	Z	complement(70722889..70725719)	3043.32	-0.519431	-1.43339	0.0239345	0.205363	1	ENSMGAG00000008580
AGT	2	complement(41417937..41427956)	0.0850372	6.08437	67.8542	0.0239638	0.205489	1	ENSMGAG00000012097
UBXN7	11	4270435..4286591	66.0561	0.553307	1.46745	0.0240258	0.205823	1	ENSMGAG00000003262
gene:ENSMGAG00000009917	GL429198.1	complement(696..1898)	109.585	0.611421	1.52776	0.0240318	0.205823	1	ENSMGAG00000009917
PLPPR4	10	complement(11657265..11670027)	0.0608537	6.08104	67.6977	0.0240768	0.206083	1	ENSMGAG00000007195
gene:ENSMGAG00000013522	1	complement(63596830..63602699)	13.0441	0.636035	1.55405	0.0240945	0.20611	1	ENSMGAG00000013522
ELAC2	20	1069205..1144082	16.5266	0.566887	1.48132	0.0241598	0.206441	1	ENSMGAG00000002134
gene:ENSMGAG00000000991	6	572..8008	81.0988	0.487145	1.40167	0.0241625	0.206441	1	ENSMGAG00000000991
SERPINF2	21	5794978..5800668	0.425224	2.33226	5.03592	0.0242023	0.206656	1	ENSMGAG00000005251
EIF3M	5	complement(867727..881161)	52.0714	-0.488448	-1.40293	0.0242212	0.206693	1	ENSMGAG00000001453
EPS8	1	complement(64496301..64549344)	34.2919	-0.452404	-1.36832	0.0242986	0.207227	1	ENSMGAG00000013554
UNC5B	8	complement(12758226..12782268)	7.02206	0.723772	1.65149	0.0243755	0.20767	1	ENSMGAG00000005032
gene:ENSMGAG00000009123	Z	complement(80952698..80975410)	49.9223	0.538448	1.45241	0.0243799	0.20767	1	ENSMGAG00000009123
ZNF236	3	complement(40028325..40085653)	0.617231	-1.03773	-2.053	0.0244679	0.208294	1	ENSMGAG00000008045
RBKS	2	27921042..27967781	6.5061	-0.794734	-1.73476	0.0245522	0.208809	1	ENSMGAG00000010499
RALBP1	3	complement(47910793..47925334)	9.89943	-0.646807	-1.5657	0.0245611	0.208809	1	ENSMGAG00000009097
FAM19A2	1	complement(34380560..34414779)	6.84479	-1.26458	-2.40257	0.0245727	0.208809	1	ENSMGAG00000010063
COL7A1	14	9483738..9506952	0.0624073	2.39034	5.24283	0.0246706	0.209515	1	ENSMGAG00000006884
CERS2	GL425832.1	complement(2909..3887)	54.216	0.79655	1.73694	0.0247269	0.209617	1	ENSMGAG00000006564
TFRC	11	14884052..14893879	13.8145	0.719191	1.64626	0.0247272	0.209617	1	ENSMGAG00000007710
CLVS1	3	63167018..63250396	0.138661	-6.58382	-95.9238	0.0247272	0.209617	1	ENSMGAG00000011133
SASS6	10	11353581..11364675	7.14902	-0.689091	-1.61227	0.0247628	0.20971	1	ENSMGAG00000006991
gene:ENSMGAG00000014152	2	complement(110998034..110999521)	5.02174	0.890534	1.85386	0.0247679	0.20971	1	ENSMGAG00000014152
gene:ENSMGAG00000002500	Z	complement(45848078..45852048)	3.993	-1.01397	-2.01946	0.0247844	0.209724	1	ENSMGAG00000002500
gene:ENSMGAG00000004855	23	complement(4403034..4407877)	4.39047	0.690545	1.61389	0.0248402	0.210071	1	ENSMGAG00000004855
DCAF6	1	complement(95980053..96047310)	19.3146	0.563517	1.47787	0.0249055	0.210383	1	ENSMGAG00000014428
SEC11A	12	271372..277613	206.099	0.448719	1.36483	0.0249079	0.210383	1	ENSMGAG00000000966
ITGB8	3	complement(1702087..1730741)	4.49891	0.771207	1.7067	0.0249316	0.210383	1	ENSMGAG00000011297
FOXF1	13	complement(17470467..17471249)	1.20591	-1.63474	-3.10532	0.0249367	0.210383	1	ENSMGAG00000017424
PHGDH	10	6725507..6728258	0.0889893	4.39645	21.0603	0.0250134	0.210904	1	ENSMGAG00000004553
STMN2	3	71074124..71106947	0.137598	6.02794	65.2514	0.0250392	0.210996	1	ENSMGAG00000011611
gene:ENSMGAG00000016763	GL429084.1	1723..26861	13.8043	0.676657	1.59843	0.0251012	0.21135	1	ENSMGAG00000016763
RASSF9	1	complement(42934906..42938019)	1.76535	-1.42744	-2.6897	0.025123	0.21135	1	ENSMGAG00000011136
RNPEP	28	complement(642951..649613)	37.2917	0.55401	1.46816	0.0251261	0.21135	1	ENSMGAG00000001520
CSMD1	2	94478152..94658191	0.0379287	-3.20042	-9.19225	0.0252027	0.211803	1	ENSMGAG00000013949
gene:ENSMGAG00000002733	13	2130907..2133731	39.3963	0.717798	1.64467	0.02521	0.211803	1	ENSMGAG00000002733
ELOVL1	10	complement(20462054..20465952)	245.4	0.506195	1.4203	0.0252281	0.211829	1	ENSMGAG00000009781
gene:ENSMGAG00000017171	4	73384733..73424281	9.96093	-0.864628	-1.82087	0.0253176	0.212436	1	ENSMGAG00000017171
BMS1	8	complement(2069868..2090205)	4.31362	-0.772014	-1.70765	0.0253305	0.212436	1	ENSMGAG00000001170
CASP8AP2	2	complement(78742413..78760854)	0.687732	-1.11866	-2.17145	0.0253672	0.212618	1	ENSMGAG00000013631
PAK1IP1	3	9427287..9435373	13.0105	-0.677761	-1.59966	0.0253924	0.212624	1	ENSMGAG00000003254
TRMT6	2	complement(16745503..16756980)	8.0655	-0.701631	-1.62634	0.025398	0.212624	1	ENSMGAG00000007678
ALG8	1	200909689..200919614	33.4959	0.534672	1.44861	0.0255249	0.213559	1	ENSMGAG00000015249
MAN1A1	2	64616205..64751187	0.845082	1.45034	2.73273	0.025587	0.213952	1	ENSMGAG00000013328
MYOD1	5	12032491..12035297	0.125791	-4.39857	-21.0912	0.0256448	0.214309	1	ENSMGAG00000007210
SNRK	6	complement(41861195..41883778)	1.11919	-1.12158	-2.17585	0.0256995	0.214638	1	ENSMGAG00000011278
gene:ENSMGAG00000006181	22	complement(9599949..9619652)	0.292657	3.57655	11.9303	0.0257171	0.214659	1	ENSMGAG00000006181
MRAS	7	26611481..26646151	76.1964	-0.449355	-1.36543	0.0257633	0.214917	1	ENSMGAG00000011812
PCSK9	10	26085822..26088914	0.0770665	4.31571	19.914	0.0258018	0.215112	1	ENSMGAG00000011432
FAM193A	4	complement(66074921..66111353)	2.92847	-0.751221	-1.68322	0.0258699	0.215482	1	ENSMGAG00000013014
RIN2	2	4186302..4220192	3.52439	-0.753798	-1.68623	0.0258995	0.215482	1	ENSMGAG00000003527
WIPI1	20	7229067..7246483	39.421	0.556473	1.47067	0.0259118	0.215482	1	ENSMGAG00000007005
gene:ENSMGAG00000009100	14	14239070..14274202	1.51827	-0.957707	-1.94222	0.0259148	0.215482	1	ENSMGAG00000009100
FANCI	12	complement(12875770..12898434)	2.7058	0.974777	1.96534	0.0259225	0.215482	1	ENSMGAG00000008560
NCOA3	22	6344062..6362663	1.50977	-0.793128	-1.73283	0.0259565	0.215637	1	ENSMGAG00000004414
BARD1	7	3142432..3333608	7.48984	0.654035	1.57356	0.0259745	0.21566	1	ENSMGAG00000003641
gene:ENSMGAG00000016388	14	9410294..9415072	58.1777	0.75942	1.69281	0.0259977	0.215726	1	ENSMGAG00000016388
TRPC7	15	14799738..14840173	0.0660351	5.99612	63.8281	0.0260436	0.21598	1	ENSMGAG00000007979
gene:ENSMGAG00000006784	22	complement(10440683..10456784)	110.818	0.461067	1.37656	0.0260708	0.216079	1	ENSMGAG00000006784
FAM46A	2	81970095..81973947	38.5989	-0.465882	-1.38116	0.0262504	0.217439	1	ENSMGAG00000013750
gene:ENSMGAG00000007712	9	16629129..16649676	0.614011	1.30176	2.4653	0.0263138	0.217837	1	ENSMGAG00000007712
WDR90	16	13708752..13735718	3.33584	0.660312	1.58042	0.0264319	0.218597	1	ENSMGAG00000009686
MYLK3	13	7633315..7652623	0.0915026	-3.05201	-8.29364	0.0264366	0.218597	1	ENSMGAG00000005260
gene:ENSMGAG00000001900	23	1425070..1435935	1.01922	2.11681	4.33734	0.0264549	0.218621	1	ENSMGAG00000001900
CCNE2	3	complement(77076455..77087053)	3.09484	0.991759	1.98861	0.0264882	0.218768	1	ENSMGAG00000012093
WDR12	7	complement(12137948..12146500)	104.509	0.472177	1.3872	0.0265049	0.218778	1	ENSMGAG00000008240
KLHL20	10	complement(5300904..5321117)	46.978	-0.465195	-1.3805	0.0265271	0.218833	1	ENSMGAG00000003427
ECHDC3	1	complement(8896911..8910799)	62.37	0.490243	1.40468	0.0265947	0.219024	1	ENSMGAG00000004565
KIF13A	3	7677273..7746768	1.77561	-0.812067	-1.75573	0.0266006	0.219024	1	ENSMGAG00000002694
TET1	8	12039719..12098815	5.31522	-0.752792	-1.68505	0.0266226	0.219024	1	ENSMGAG00000004157
SRSF5	5	complement(28805378..28808388)	16.3586	-0.843426	-1.79431	0.026626	0.219024	1	ENSMGAG00000011835
PSMD12	20	complement(7938351..7945052)	70.2369	-0.478239	-1.39304	0.0266409	0.219024	1	ENSMGAG00000007462
SYBU	3	complement(82969090..82997575)	0.38196	-1.97185	-3.92271	0.0266433	0.219024	1	ENSMGAG00000012428
APLP2	26	complement(1502345..1523671)	767.867	-0.470569	-1.38566	0.026696	0.21933	1	ENSMGAG00000001056
GLDN	12	9068260..9081698	0.0934653	6.03143	65.4095	0.0267424	0.219583	1	ENSMGAG00000006608
GOLGA4	6	complement(50022692..50062988)	2.34301	-0.921217	-1.89371	0.0267874	0.219737	1	ENSMGAG00000012166
BFAR	16	800992..805672	4.46026	-0.781912	-1.71941	0.026809	0.219737	1	ENSMGAG00000001067
RNF6	1	184218866..184224047	163.346	-0.504918	-1.41904	0.0268146	0.219737	1	ENSMGAG00000015109
NRP2	7	complement(12831416..12900971)	6.57192	-0.609005	-1.52521	0.0268316	0.219737	1	ENSMGAG00000008641
CTBP2	8	complement(35311532..35343462)	63.8159	-0.474058	-1.38901	0.0268397	0.219737	1	ENSMGAG00000011703
ZNF518B	4	complement(61621923..61626295)	3.23797	-0.870096	-1.82778	0.0268662	0.219737	1	ENSMGAG00000012687
PBX1	10	5633127..5654346	57.7226	-0.506901	-1.42099	0.0268725	0.219737	1	ENSMGAG00000003669
EVI5	10	14709446..14771150	2.69154	-0.909863	-1.87887	0.0268856	0.219737	1	ENSMGAG00000008130
ACACA	21	complement(8832021..8929223)	5.39408	0.562694	1.47702	0.0271085	0.22143	1	ENSMGAG00000007951
GAL	5	16709749..16714475	0.764851	2.8805	7.36406	0.0271252	0.221439	1	ENSMGAG00000009367
DSP	3	complement(11824798..11861653)	12.61	-0.570892	-1.48544	0.0271448	0.22147	1	ENSMGAG00000003779
FEZ2	2	complement(32740817..32755563)	13.0761	-0.705944	-1.63121	0.0271728	0.221571	1	ENSMGAG00000011255
ACOX2	14	complement(12427161..12440752)	2.29317	-0.964912	-1.95194	0.0272102	0.221667	1	ENSMGAG00000008748
SMARCAD1	4	17844906..17880227	6.34953	-0.660244	-1.58035	0.0272159	0.221667	1	ENSMGAG00000005577
MGEA5	8	24921744..24947300	5.22026	-0.633513	-1.55134	0.027271	0.221987	1	ENSMGAG00000010077
ZFYVE28	4	66332429..66378594	7.26146	-0.6676	-1.58843	0.0273084	0.222164	1	ENSMGAG00000013023
DAD1	29	30587..33491	268.55	0.481027	1.39574	0.0273523	0.222366	1	ENSMGAG00000000656
LRG1	30	complement(2101963..2103348)	0.111145	5.837	57.1626	0.0273648	0.222366	1	ENSMGAG00000002886
gene:ENSMGAG00000010152	7	complement(20858751..20868874)	0.122416	-4.15775	-17.8488	0.0274258	0.22266	1	ENSMGAG00000010152
ACAP3	23	2474974..2508454	13.7345	0.724884	1.65277	0.0274508	0.22266	1	ENSMGAG00000003066
CEP170	2	35856216..35934001	1.97087	-0.7935	-1.73327	0.0274564	0.22266	1	ENSMGAG00000011504
TRAPPC8	3	complement(55982929..56024927)	3.96617	-0.656562	-1.57632	0.0274639	0.22266	1	ENSMGAG00000010558
ABHD5	6	complement(41689788..41699590)	21.8951	-0.613863	-1.53035	0.0275548	0.223268	1	ENSMGAG00000011239
ATP11B	11	complement(16465900..16493016)	8.86179	-0.675057	-1.59666	0.0275914	0.223437	1	ENSMGAG00000009540
MAST2	10	22234416..22290214	1.09104	0.782724	1.72038	0.0276658	0.223911	1	ENSMGAG00000010530
AOX1	7	11328986..11410621	3.58131	-0.646424	-1.56528	0.0277038	0.22409	1	ENSMGAG00000007252
TNFRSF10B	24	1333848..1337954	12.1449	0.625488	1.54273	0.0277706	0.224409	1	ENSMGAG00000001239
EME1	20	complement(10510913..10514983)	4.08254	0.834117	1.78277	0.027775	0.224409	1	ENSMGAG00000009137
MTMR12	Z	complement(10064816..10076902)	16.3084	-0.707781	-1.63329	0.0278145	0.224561	1	ENSMGAG00000009943
SLBP	4	67883648..67889420	6.96651	0.886939	1.84925	0.0278256	0.224561	1	ENSMGAG00000013085
PCGF3	Z	complement(55474982..55484083)	7.62292	-0.826388	-1.77324	0.027851	0.224637	1	ENSMGAG00000007145
PTBP2	10	complement(13581751..13625378)	5.50533	0.741275	1.67165	0.0278984	0.224891	1	ENSMGAG00000007308
STRN	2	32576930..32623486	19.7466	-0.659099	-1.5791	0.0279498	0.225085	1	ENSMGAG00000011215
YWHAH	17	complement(9224195..9224851)	426.614	0.456201	1.37192	0.0279543	0.225085	1	ENSMGAG00000015492
NPTX2	16	1211810..1219048	5.76672	0.883727	1.84514	0.027982	0.225135	1	ENSMGAG00000001643
BMP3	4	26563902..26569147	0.160462	3.44892	10.9202	0.0280175	0.225135	1	ENSMGAG00000007405
SCN5A	6	5014491..5192324	0.3748	-1.16792	-2.24688	0.0280188	0.225135	1	ENSMGAG00000004453
DLST	5	39634509..39646252	65.7248	0.481043	1.39575	0.0280256	0.225135	1	ENSMGAG00000012717
AK5	10	complement(19850953..19932516)	2.74	-0.797847	-1.7385	0.0280403	0.225135	1	ENSMGAG00000009597
KCNJ4	1	complement(50475516..50478278)	0.115032	-6.60807	-97.5499	0.0280913	0.225417	1	ENSMGAG00000012458
BPGM	1	63637993..63647806	26.1727	0.627045	1.5444	0.0282048	0.226116	1	ENSMGAG00000013525
LRP8	10	complement(25431719..25494258)	12.424	0.593957	1.50938	0.0282105	0.226116	1	ENSMGAG00000011284
TYRP1	Z	32609685..32618905	7.08235	0.968526	1.95684	0.0282697	0.226462	1	ENSMGAG00000005517
gene:ENSMGAG00000015202	1	193818462..193826232	290.703	0.452969	1.36885	0.0284118	0.227414	1	ENSMGAG00000015202
RTN4RL1	21	complement(5864904..5866253)	0.556878	1.76658	3.40246	0.0284304	0.227414	1	ENSMGAG00000017075
SLC8A1	2	16122655..16190411	0.0449141	6.12958	70.0143	0.0284368	0.227414	1	ENSMGAG00000007234
TANK	7	complement(22516914..22540272)	4.14256	-0.685172	-1.60789	0.028481	0.227568	1	ENSMGAG00000011044
SLC25A19	20	complement(10867200..10872136)	8.46957	-0.757827	-1.69094	0.0284882	0.227568	1	ENSMGAG00000009457
RGS3	19	1447231..1519479	16.903	-0.478556	-1.39335	0.0285059	0.22758	1	ENSMGAG00000001887
gene:ENSMGAG00000017147	Z	complement(77816457..77829144)	0.391521	2.4851	5.59875	0.0285361	0.227692	1	ENSMGAG00000017147
gene:ENSMGAG00000014030	2	complement(105342838..105354332)	0.0509387	-6.45657	-87.8253	0.0285837	0.227943	1	ENSMGAG00000014030
RBBP8	3	52319735..52354246	2.03842	-0.881874	-1.84277	0.0286458	0.22831	1	ENSMGAG00000010015
MYO1H	17	6956601..6970414	0.0430569	6.11534	69.3267	0.0286648	0.228332	1	ENSMGAG00000006137
gene:ENSMGAG00000002981	GL424566.1	complement(1205..2474)	230.759	0.459316	1.37489	0.0287464	0.228853	1	ENSMGAG00000002981
PAFAH1B1	21	9864718..9877388	77.6446	-0.467541	-1.38275	0.0288456	0.229265	1	ENSMGAG00000008599
FOCAD	Z	36382727..36468222	3.45314	0.608229	1.52439	0.0288475	0.229265	1	ENSMGAG00000005709
DDRGK1	4	complement(72812520..72836848)	38.8163	-0.575959	-1.49067	0.0288656	0.229265	1	ENSMGAG00000013236
NPRL3	16	complement(12579248..12617013)	10.3981	0.688748	1.61188	0.0288708	0.229265	1	ENSMGAG00000008762
UCHL5	10	complement(7489843..7504326)	16.2419	-0.601129	-1.5169	0.0288793	0.229265	1	ENSMGAG00000005403
TLR2	4	295903..313666	0.0633272	3.46766	11.0629	0.0289633	0.229803	1	ENSMGAG00000001271
NOC3L	8	22286541..22300189	11.235	-0.653714	-1.57321	0.0290798	0.230371	1	ENSMGAG00000008676
DDAH1	10	17021302..17033986	8.22523	-0.821246	-1.76693	0.0290858	0.230371	1	ENSMGAG00000008919
PLPP5	24	complement(2382372..2385009)	58.7701	0.632442	1.55019	0.0290922	0.230371	1	ENSMGAG00000002071
ARL13B	1	93915376..93956529	1.67868	-1.13	-2.18859	0.0291001	0.230371	1	ENSMGAG00000014412
ANXA2	12	4522515..4541830	21.5822	-0.74341	-1.67413	0.0291346	0.23044	1	ENSMGAG00000004536
gene:ENSMGAG00000003714	19	complement(5065412..5066496)	33.9363	0.623065	1.54014	0.0291416	0.23044	1	ENSMGAG00000003714
FAM173B	3	27474111..27488997	7.19495	0.844737	1.79594	0.0292357	0.231055	1	ENSMGAG00000006177
AMOTL2	11	3998642..4005375	20.0692	-0.564272	-1.47864	0.0293266	0.231644	1	ENSMGAG00000002929
SMAD6	12	18761752..18783222	13.9041	0.756866	1.68982	0.029404	0.232126	1	ENSMGAG00000009875
SGO1	6	complement(36488830..36492946)	24.8522	-0.663236	-1.58363	0.0294312	0.232211	1	ENSMGAG00000010990
CCDC186	8	complement(30263741..30281379)	6.12304	-0.767915	-1.70281	0.0294707	0.232392	1	ENSMGAG00000011053
NT5C2	8	complement(25849568..25887784)	16.7919	0.479357	1.39412	0.0296013	0.233245	1	ENSMGAG00000010436
CCNL2	23	2272061..2279462	24.1068	-0.567158	-1.4816	0.0296273	0.233245	1	ENSMGAG00000002784
FOXO3	2	complement(69696515..69697873)	13.3653	-0.566476	-1.4809	0.0296284	0.233245	1	ENSMGAG00000013488
CDC42BPB	5	complement(51992496..52054180)	5.58849	-0.661354	-1.58157	0.0296458	0.233252	1	ENSMGAG00000013377
GJA3	1	186546788..186548422	0.106535	4.45279	21.899	0.0297142	0.233535	1	ENSMGAG00000015132
gene:ENSMGAG00000010663	GL429722.1	complement(281540..282105)	0.196358	5.79569	55.549	0.0297148	0.233535	1	ENSMGAG00000010663
gene:ENSMGAG00000002176	21	876651..959936	29.8492	0.477573	1.3924	0.0297791	0.233783	1	ENSMGAG00000002176
COL28A1	6	complement(25028999..25083370)	0.230591	-1.96748	-3.91083	0.0297923	0.233783	1	ENSMGAG00000009768
DSCAML1	26	complement(5617360..5693459)	0.0311022	3.51764	11.4529	0.029796	0.233783	1	ENSMGAG00000003523
HSPB8	17	complement(10279516..10281446)	0.236708	-3.69958	-12.9923	0.0298324	0.23389	1	ENSMGAG00000009076
NUP85	20	10818580..10831235	110.045	0.441209	1.35774	0.0298428	0.23389	1	ENSMGAG00000009380
PCNX2	2	39675388..39816832	0.487537	-1.11943	-2.17261	0.0298889	0.234045	1	ENSMGAG00000011951
C2orf40	1	142647851..142650947	0.398026	3.05874	8.33247	0.0299041	0.234045	1	ENSMGAG00000014823
gene:ENSMGAG00000017164	12	8709792..8709920	73.8072	0.677958	1.59987	0.0299218	0.234045	1	ENSMGAG00000017164
PLCD1	6	complement(4109020..4148005)	6.34486	-0.712594	-1.63875	0.0299472	0.234045	1	ENSMGAG00000003387
gene:ENSMGAG00000004535	GL424967.1	complement(38..1351)	1.90253	1.12188	2.1763	0.0299615	0.234045	1	ENSMGAG00000004535
CSTF3	5	678668..722653	5.85049	-0.625759	-1.54302	0.029962	0.234045	1	ENSMGAG00000001383
CAST	Z	complement(60429252..60446292)	39.0152	-0.513069	-1.42708	0.030021	0.234376	1	ENSMGAG00000008039
gene:ENSMGAG00000009861	5	17187846..17205548	9.78016	0.681215	1.60349	0.0300614	0.234562	1	ENSMGAG00000009861
PAPLN	5	complement(27138287..27164284)	0.0594528	-3.49267	-11.2564	0.0301467	0.235059	1	ENSMGAG00000011683
CDC5L	2	114801794..114834390	43.2427	-0.472437	-1.38745	0.0301695	0.235059	1	ENSMGAG00000014263
LRP4	5	24056137..24094597	6.73456	0.56576	1.48017	0.0301804	0.235059	1	ENSMGAG00000010850
STOM	19	complement(8431077..8437742)	21.1225	0.59892	1.51458	0.030206	0.235059	1	ENSMGAG00000007860
gene:ENSMGAG00000009959	3	complement(51935701..51950720)	1.06359	-1.70699	-3.26479	0.0302317	0.235059	1	ENSMGAG00000009959
gene:ENSMGAG00000004055	GL424801.1	complement(102..2902)	5.70201	0.804585	1.74664	0.0302398	0.235059	1	ENSMGAG00000004055
FAR1	5	complement(7053354..7074452)	5.10433	-0.805444	-1.74768	0.0302416	0.235059	1	ENSMGAG00000005303
gene:ENSMGAG00000006585	4	complement(20962077..21091469)	0.0184668	5.76291	54.301	0.0302837	0.235192	1	ENSMGAG00000006585
gene:ENSMGAG00000004942	Z	complement(53983312..53986228)	3.39286	-1.16381	-2.24048	0.030292	0.235192	1	ENSMGAG00000004942
THYN1	26	complement(2669908..2674431)	70.4211	0.468409	1.38358	0.030403	0.235924	1	ENSMGAG00000001622
gene:ENSMGAG00000016354	2	94349111..94399725	0.446926	2.66799	6.35542	0.0304964	0.236359	1	ENSMGAG00000016354
RABL3	1	83466647..83478370	20.2922	-0.646363	-1.56522	0.0304994	0.236359	1	ENSMGAG00000014276
gene:ENSMGAG00000016853	1	complement(163493552..163496099)	5.40453	-1.12291	-2.17787	0.0305092	0.236359	1	ENSMGAG00000016853
ABHD2	12	complement(12911223..12935028)	13.5404	0.558665	1.47291	0.0306395	0.237238	1	ENSMGAG00000008638
CHERP	30	3667758..3677291	23.8978	0.558221	1.47245	0.0306843	0.237335	1	ENSMGAG00000005571
SPRED1	5	complement(31868736..31888763)	0.68897	-1.51968	-2.86728	0.0307019	0.237335	1	ENSMGAG00000012252
gene:ENSMGAG00000003347	GL424607.1	complement(12886..15809)	0.500068	2.09009	4.25775	0.0307087	0.237335	1	ENSMGAG00000003347
ND3	MT	9554..9905	81.0084	0.555725	1.46991	0.0307192	0.237335	1	ENSMGAG00000017480
PTPRF	10	20780773..20952661	12.7727	0.458121	1.37375	0.0307769	0.23765	1	ENSMGAG00000009809
USP12	1	183854328..183876974	1.21709	-1.39139	-2.62332	0.0309297	0.2387	1	ENSMGAG00000015106
SECISBP2L	12	complement(10272910..10286066)	2.10182	-0.82982	-1.77746	0.0310066	0.239163	1	ENSMGAG00000007165
RIPK1	3	complement(13623063..13638322)	3.48611	-0.774529	-1.71063	0.0310767	0.239572	1	ENSMGAG00000004233
gene:ENSMGAG00000016765	2	complement(31983589..31989119)	7.23415	-1.16481	-2.24204	0.0311415	0.239857	1	ENSMGAG00000016765
CHD7	3	62893203..62976886	7.79873	-0.683976	-1.60656	0.0311476	0.239857	1	ENSMGAG00000011092
CNMD	1	174151141..174163008	0.135806	2.54647	5.84201	0.0312067	0.240181	1	ENSMGAG00000014967
PTK7	2	4361358..4467620	78.2309	-0.503612	-1.41776	0.0313087	0.240835	1	ENSMGAG00000003883
gene:ENSMGAG00000013055	5	45946830..45951615	227.392	-0.505477	-1.41959	0.0313588	0.24104	1	ENSMGAG00000013055
EIF2AK2	2	32484463..32503080	0.400423	-1.78572	-3.4479	0.031382	0.24104	1	ENSMGAG00000011175
DNAJC10	7	complement(14134533..14154616)	22.5738	-0.512458	-1.42648	0.0313866	0.24104	1	ENSMGAG00000008985
GALNT5	7	38256192..38263360	0.14778	-2.99484	-7.97143	0.0314523	0.241414	1	ENSMGAG00000012929
C11orf49	5	complement(23919301..23993874)	14.2892	0.624854	1.54205	0.0315711	0.242193	1	ENSMGAG00000010840
HYLS1	26	313261..317984	36.3821	0.57345	1.48808	0.0316297	0.242197	1	ENSMGAG00000000854
MMP23B	23	complement(2088250..2095155)	0.162123	3.65309	12.5803	0.0316337	0.242197	1	ENSMGAG00000002611
ZRSR2	1	complement(129679910..129693736)	15.4685	-0.666636	-1.58737	0.0316387	0.242197	1	ENSMGAG00000014689
gene:ENSMGAG00000003538	21	complement(4479027..4482781)	0.962413	-1.41327	-2.66341	0.0316415	0.242197	1	ENSMGAG00000003538
P3H4	GL425207.1	complement(934..1794)	13.5413	0.80753	1.75021	0.0316572	0.242197	1	ENSMGAG00000004905
GLRX5	5	48193037..48197803	151.594	-0.439013	-1.35568	0.031881	0.243777	1	ENSMGAG00000013214
DSTN	2	complement(15336187..15339418)	596.875	0.452863	1.36875	0.0319058	0.243808	1	ENSMGAG00000006909
CENPL	10	5297117..5299759	30.8981	0.674419	1.59595	0.0319359	0.243808	1	ENSMGAG00000003416
LCP2	15	3300660..3327912	0.143032	3.26538	9.61563	0.0319369	0.243808	1	ENSMGAG00000001926
TMEM208	13	complement(1948391..1953416)	96.025	0.573634	1.48827	0.0320264	0.244313	1	ENSMGAG00000002386
FAM163B	19	complement(7198410..7199090)	0.185323	5.84046	57.2998	0.0320376	0.244313	1	ENSMGAG00000006651
ARHGAP18	2	60055787..60090887	6.89805	-0.782055	-1.71958	0.0321085	0.244663	1	ENSMGAG00000013192
KCNE4	11	7777382..7778535	0.148299	5.88821	59.2281	0.0321183	0.244663	1	ENSMGAG00000004870
APOA5	26	complement(5406466..5408101)	6.74632	-0.779054	-1.71601	0.0321949	0.245115	1	ENSMGAG00000003128
STMN1	25	3057038..3060386	679.368	0.443322	1.35973	0.0322158	0.245142	1	ENSMGAG00000002777
gene:ENSMGAG00000003957	1	3600699..3606741	0.189534	3.31787	9.97193	0.032291	0.245582	1	ENSMGAG00000003957
CIAPIN1	13	complement(2415837..2421332)	387.916	0.53402	1.44796	0.0323442	0.245854	1	ENSMGAG00000003176
SLC35D1	GL427373.1	complement(1350..3416)	11.198	0.789996	1.72907	0.032419	0.24629	1	ENSMGAG00000011946
KCTD16	15	17473014..17513289	0.109757	3.65601	12.6058	0.0324377	0.2463	1	ENSMGAG00000009371
PAF1	3	complement(100296648..100298895)	14.5033	0.821582	1.76734	0.0324751	0.246451	1	ENSMGAG00000012267
MICAL2	5	complement(7674576..7726800)	7.161	-0.570128	-1.48465	0.0325698	0.247014	1	ENSMGAG00000005642
DNAJB9	1	complement(29302246..29304918)	19.3994	-0.633961	-1.55182	0.0326014	0.247014	1	ENSMGAG00000009234
gene:ENSMGAG00000001989	Z	12009374..12017280	1.46815	-1.28823	-2.44229	0.0326018	0.247014	1	ENSMGAG00000001989
MTBP	3	87603245..87626000	3.25309	0.737958	1.66781	0.0326253	0.24706	1	ENSMGAG00000012572
WDR44	9	2786136..2807449	5.00678	-0.579325	-1.49415	0.032693	0.24744	1	ENSMGAG00000002717
gene:ENSMGAG00000003218	7	2723331..2728341	0.116107	3.36586	10.3092	0.0327378	0.247646	1	ENSMGAG00000003218
HELLS	8	complement(19163702..19184099)	36.6739	-0.482151	-1.39682	0.0327585	0.247663	1	ENSMGAG00000006818
YIPF5	15	complement(17460794..17467033)	134.838	0.447283	1.36347	0.0327763	0.247663	1	ENSMGAG00000009360
POPDC2	1	83896985..83906702	0.921641	1.23561	2.3548	0.0328003	0.247663	1	ENSMGAG00000014291
ZBTB38	11	10121154..10125583	0.798859	-1.10318	-2.14828	0.0328101	0.247663	1	ENSMGAG00000016004
HIC2	17	complement(273692..275407)	10.1246	0.573534	1.48816	0.032863	0.24793	1	ENSMGAG00000000949
gene:ENSMGAG00000015068	1	180981339..181022995	1.1753	-1.07942	-2.11318	0.0329361	0.248241	1	ENSMGAG00000015068
SRSF3	28	1497330..1502996	96.2032	0.433218	1.35024	0.0329438	0.248241	1	ENSMGAG00000002503
WASF1	2	69123999..69189764	0.123415	-2.88722	-7.39843	0.032957	0.248241	1	ENSMGAG00000013450
gene:ENSMGAG00000010103	5	complement(18075680..18292366)	0.0259517	-6.10684	-68.9196	0.032991	0.248326	1	ENSMGAG00000010103
NFASC	28	complement(1957741..1991891)	0.4708	-1.23439	-2.35282	0.0330034	0.248326	1	ENSMGAG00000000890
SLC12A9	11	complement(15570273..15578089)	51.9357	-0.525685	-1.43962	0.0330626	0.24858	1	ENSMGAG00000008325
PHYHIPL	8	7588602..7596923	0.097729	5.74809	53.7463	0.0330772	0.24858	1	ENSMGAG00000002772
CREG1	1	96186264..96188902	65.2234	-0.561609	-1.47591	0.0330918	0.24858	1	ENSMGAG00000014432
EBAG9	3	82953931..82965927	15.8083	-0.671034	-1.59221	0.0331076	0.24858	1	ENSMGAG00000012427
ZRANB3	7	complement(32270209..32302744)	3.84658	-0.851724	-1.80466	0.0331451	0.248729	1	ENSMGAG00000012454
KLHDC8A	28	complement(2045025..2051575)	0.202449	-2.69404	-6.47125	0.033203	0.249031	1	ENSMGAG00000002954
CREB3L2	1	58479540..58574910	69.1126	0.454213	1.37003	0.0332215	0.249038	1	ENSMGAG00000013250
gene:ENSMGAG00000013551	2	73529281..73908274	1.8693	-0.757148	-1.69015	0.0332697	0.249267	1	ENSMGAG00000013551
ALK	2	complement(9011569..9079754)	0.0323501	-6.24985	-76.1013	0.033351	0.249744	1	ENSMGAG00000005339
gene:ENSMGAG00000016618	23	1415687..1422761	1.50252	2.11529	4.33278	0.0334239	0.250157	1	ENSMGAG00000016618
SPAG9	20	10022778..10072207	4.54326	-0.618073	-1.53482	0.0334916	0.250531	1	ENSMGAG00000008549
FER1L6	3	88945519..89007253	0.0178524	5.74284	53.5508	0.0335131	0.250558	1	ENSMGAG00000012654
ESRP1	3	76878756..76907265	0.262553	2.3782	5.19887	0.0335403	0.250571	1	ENSMGAG00000012042
gene:ENSMGAG00000012640	2	complement(49488489..49494145)	0.832101	1.96935	3.91593	0.0335538	0.250571	1	ENSMGAG00000012640
ANKRD52	GL424249.1	20080..33237	21.315	0.450499	1.36651	0.0335827	0.250571	1	ENSMGAG00000001522
SYCP1	28	4029066..4050271	0.0330542	3.90093	14.9382	0.0335891	0.250571	1	ENSMGAG00000005785
PODXL2	14	complement(10200056..10218203)	2.22474	1.04065	2.05715	0.0336035	0.250571	1	ENSMGAG00000007365
LRR1	5	60420280..60423360	48.5288	0.562311	1.47663	0.0336796	0.250705	1	ENSMGAG00000013706
gene:ENSMGAG00000005659	2	complement(9903089..9917573)	1808.32	-0.62955	-1.54708	0.0336807	0.250705	1	ENSMGAG00000005659
gene:ENSMGAG00000010252	16	complement(15441816..15445354)	32.7864	0.663943	1.58441	0.0336913	0.250705	1	ENSMGAG00000010252
OPA1	11	complement(12897119..12942335)	5.5802	-0.610075	-1.52634	0.0336981	0.250705	1	ENSMGAG00000007136
gene:ENSMGAG00000005982	19	complement(6663894..6669087)	2.91191	-0.939585	-1.91798	0.0337183	0.250705	1	ENSMGAG00000005982
SNRNP40	25	complement(425453..436517)	75.3773	0.434934	1.35185	0.0337282	0.250705	1	ENSMGAG00000000765
MFSD11	20	complement(4202836..4217181)	9.5416	-0.594647	-1.5101	0.0337457	0.250705	1	ENSMGAG00000004046
CFAP69	6	21901987..21926621	0.092107	-2.95231	-7.7399	0.0338033	0.251001	1	ENSMGAG00000008494
NPVF	6	complement(32206062..32209600)	0.0993015	5.71272	52.4445	0.0338437	0.251072	1	ENSMGAG00000010628
OSCP1	25	3853100..3859463	2.17916	1.07044	2.10008	0.0338531	0.251072	1	ENSMGAG00000003573
THBS4	Z	complement(24035929..24052501)	3.63755	-0.72616	-1.65423	0.0338662	0.251072	1	ENSMGAG00000003575
gene:ENSMGAG00000008539	7	complement(12702720..12710655)	21.6922	-0.775507	-1.71179	0.0339206	0.251343	1	ENSMGAG00000008539
GM2A	15	complement(12590161..12591184)	2461.46	-0.571298	-1.48586	0.0339689	0.251569	1	ENSMGAG00000006203
ADGRL2	10	complement(18187598..18312953)	1.24924	-0.676328	-1.59807	0.0340587	0.252103	1	ENSMGAG00000009284
gene:ENSMGAG00000015314	1	203569357..203640121	3.25303	1.22295	2.33423	0.0340792	0.252122	1	ENSMGAG00000015314
WDR3	1	complement(82743441..82765630)	33.7186	0.433019	1.35006	0.0341453	0.252479	1	ENSMGAG00000014241
gene:ENSMGAG00000006867	5	complement(11568607..11570966)	500.829	0.432166	1.34926	0.0342075	0.252806	1	ENSMGAG00000006867
ALOX5AP	1	complement(182558359..182566283)	0.434437	2.18536	4.5484	0.034305	0.253394	1	ENSMGAG00000015085
gene:ENSMGAG00000008736	5	complement(15030321..15048409)	0.0403423	6.00656	64.2917	0.0343507	0.253552	1	ENSMGAG00000008736
BBX	1	91404098..91524932	8.25133	-0.727309	-1.65555	0.0343885	0.253552	1	ENSMGAG00000014384
PM20D2	2	complement(79156812..79170642)	10.681	-0.673579	-1.59503	0.0344277	0.253552	1	ENSMGAG00000013660
SNAPIN	GL424566.1	35..498	50.6731	-0.734233	-1.66351	0.0344354	0.253552	1	ENSMGAG00000002966
FHL3	25	3301364..3325509	13.5305	0.750292	1.68213	0.0344389	0.253552	1	ENSMGAG00000002858
C17orf113	29	complement(4369833..4371582)	0.450851	1.95673	3.8818	0.0344409	0.253552	1	ENSMGAG00000016964
SRBD1	2	complement(26377446..26492200)	1.68267	-0.958801	-1.94369	0.034452	0.253552	1	ENSMGAG00000010273
EYA1	3	complement(67175851..67256462)	0.0567008	-6.26945	-77.1421	0.0345626	0.254233	1	ENSMGAG00000011470
gene:ENSMGAG00000003059	20	2085620..2090566	1.06645	1.20331	2.30267	0.0346268	0.254421	1	ENSMGAG00000003059
CCNB2	12	complement(6415375..6421843)	28.7887	0.526654	1.44058	0.0346399	0.254421	1	ENSMGAG00000005262
gene:ENSMGAG00000009304	7	15461249..15507867	0.0273317	-6.19488	-73.2565	0.0346525	0.254421	1	ENSMGAG00000009304
MAD2L1	4	36523829..36526982	112.491	0.466148	1.38142	0.0346601	0.254421	1	ENSMGAG00000010720
SPR	4	complement(73997511..73999747)	25.2345	0.593049	1.50843	0.0347336	0.254827	1	ENSMGAG00000013315
gene:ENSMGAG00000004519	22	complement(6427382..6460186)	24.5125	-0.536683	-1.45063	0.0348252	0.255367	1	ENSMGAG00000004519
gene:ENSMGAG00000017179	GL424291.1	complement(883..1899)	0.137246	-6.23318	-75.2272	0.0348529	0.255437	1	ENSMGAG00000017179
RANGAP1	1	complement(51653363..51671937)	76.0358	0.483549	1.39818	0.0349888	0.2563	1	ENSMGAG00000012215
ZC3H12C	1	complement(187270992..187288600)	1.28248	-0.95303	-1.93593	0.0350093	0.256317	1	ENSMGAG00000015143
BRWD1	1	complement(113658690..113708137)	2.85069	-0.716954	-1.64371	0.0350578	0.256525	1	ENSMGAG00000014556
SEC11C	Z	914509..916788	37.3872	-0.578263	-1.49305	0.0350903	0.256525	1	ENSMGAG00000001165
STAU1	22	6769976..6948633	18.9588	-0.455248	-1.37102	0.0350921	0.256525	1	ENSMGAG00000004719
gene:ENSMGAG00000008137	12	complement(12196328..12238618)	1.18385	-0.998103	-1.99737	0.0351616	0.256899	1	ENSMGAG00000008137
HABP2	8	30023179..30032986	0.0578659	5.8262	56.7365	0.0352176	0.257176	1	ENSMGAG00000010954
BCR	17	complement(8965318..9068065)	0.850443	-0.969945	-1.95877	0.035246	0.25725	1	ENSMGAG00000008006
EZR	2	complement(53561517..53580919)	20.0103	0.472975	1.38797	0.0353041	0.257541	1	ENSMGAG00000012886
SLC30A4	12	complement(10562000..10568759)	8.45597	-0.725075	-1.65299	0.0353629	0.257837	1	ENSMGAG00000007274
ACSL5	8	29181067..29198433	0.0372203	5.67435	51.0681	0.0353911	0.257854	1	ENSMGAG00000010897
SORCS1	8	complement(27534735..27643930)	0.0964867	2.57026	5.93915	0.0354277	0.257854	1	ENSMGAG00000010697
ABLIM1	8	complement(30407534..30613897)	71.2498	0.458048	1.37368	0.0354294	0.257854	1	ENSMGAG00000011089
CEP152	12	complement(10214481..10234647)	0.719171	-1.21085	-2.31475	0.0354383	0.257854	1	ENSMGAG00000007112
gene:ENSMGAG00000013334	1	complement(60591983..60598367)	1.75967	-1.14227	-2.20728	0.035462	0.257871	1	ENSMGAG00000013334
ADCYAP1R1	6	832567..1292309	0.522783	-1.17501	-2.25795	0.0354771	0.257871	1	ENSMGAG00000001795
CHN1	7	17312763..17377433	3.37848	0.798253	1.73899	0.0355118	0.257983	1	ENSMGAG00000009726
KLHL42	1	74529344..74540951	8.34548	-0.666002	-1.58667	0.035529	0.257983	1	ENSMGAG00000013868
FUCA2	2	53965806..53975304	35.8727	-0.505834	-1.41994	0.035569	0.258074	1	ENSMGAG00000012918
BACH2	2	78540963..78720537	0.793147	1.04764	2.06715	0.0355781	0.258074	1	ENSMGAG00000013626
MGA	5	25747475..25792725	5.31155	-0.734363	-1.66366	0.0356382	0.258109	1	ENSMGAG00000011293
FBP1	Z	complement(43980197..44016895)	2.41313	1.01901	2.02653	0.0356447	0.258109	1	ENSMGAG00000006547
gene:ENSMGAG00000008301	GL427553.1	208..1256	2.57424	-1.45918	-2.74952	0.0356461	0.258109	1	ENSMGAG00000008301
SEMA7A	12	1830638..1839980	36.1065	-0.598382	-1.51402	0.0356652	0.258109	1	ENSMGAG00000002642
gene:ENSMGAG00000006733	4	complement(23252491..23266261)	0.895268	1.35045	2.54992	0.0356947	0.258109	1	ENSMGAG00000006733
DEAF1	5	complement(6060992..6077062)	5.6681	0.702406	1.62722	0.0356976	0.258109	1	ENSMGAG00000003765
P4HA3	1	complement(203554921..203559782)	8.35744	-0.655819	-1.57551	0.0357109	0.258109	1	ENSMGAG00000015311
PTGFRN	1	96625609..96660820	18.6976	0.728779	1.65724	0.0357345	0.258147	1	ENSMGAG00000013294
RBM48	6	22947399..22949795	11.8897	-0.678089	-1.60002	0.0357795	0.258214	1	ENSMGAG00000008755
MTCL1	3	complement(48149195..48240376)	0.121555	-1.72386	-3.30319	0.0357921	0.258214	1	ENSMGAG00000009171
gene:ENSMGAG00000002657	GL424551.1	complement(5..1978)	115.863	0.565436	1.47983	0.0357986	0.258214	1	ENSMGAG00000002657
gene:ENSMGAG00000017170	5	48620435..48622340	28.3407	-0.68875	-1.61189	0.0358759	0.25864	1	ENSMGAG00000017170
ZNF292	2	complement(79907897..79934332)	0.496048	-0.969021	-1.95751	0.035909	0.258716	1	ENSMGAG00000013683
ING3	1	complement(23917398..23932786)	7.5777	-0.630481	-1.54808	0.0359332	0.258716	1	ENSMGAG00000008695
gene:ENSMGAG00000011770	8	36182185..36243177	0.706081	-1.12256	-2.17732	0.0359414	0.258716	1	ENSMGAG00000011770
KIDINS220	2	complement(100738544..100794304)	4.85232	-0.6088	-1.52499	0.0359671	0.258769	1	ENSMGAG00000013986
ATP6V1D	5	30013502..30021540	76.6152	-0.424907	-1.34249	0.036022	0.259032	1	ENSMGAG00000011984
gene:ENSMGAG00000001219	7	213722..226621	5.251	-1.17252	-2.25405	0.0361604	0.259895	1	ENSMGAG00000001219
SLC30A5	Z	23893327..23915861	68.304	0.452342	1.36826	0.0362031	0.260069	1	ENSMGAG00000004617
gene:ENSMGAG00000009145	3	complement(47980371..48006705)	0.860918	-1.92048	-3.7855	0.036224	0.260087	1	ENSMGAG00000009145
TCEANC2	10	25936845..25939018	42.101	0.633352	1.55116	0.0362496	0.260139	1	ENSMGAG00000011355
KIF20A	15	complement(9660652..9669942)	16.5359	0.686434	1.6093	0.0363034	0.260393	1	ENSMGAG00000003923
NPAS3	5	37596665..37668280	0.0615845	-6.15457	-71.2379	0.036383	0.260791	1	ENSMGAG00000012451
gene:ENSMGAG00000004521	Z	23190514..23221447	0.427935	-1.66122	-3.16283	0.0364012	0.260791	1	ENSMGAG00000004521
gene:ENSMGAG00000008590	11	complement(15669948..15675389)	0.710749	-1.40294	-2.6444	0.0364244	0.260791	1	ENSMGAG00000008590
KCNK15	22	complement(5612946..5613860)	0.656545	2.23253	4.69957	0.0364328	0.260791	1	ENSMGAG00000004035
gene:ENSMGAG00000017414	1	112762228..112769653	3.16786	-1.31157	-2.48212	0.0364926	0.261087	1	ENSMGAG00000017414
GZMM	30	complement(2837987..2840788)	0.144137	5.74544	53.6476	0.0366321	0.261858	1	ENSMGAG00000004216
TRPC3	4	35831444..35863127	1.42939	1.00933	2.01298	0.0366374	0.261858	1	ENSMGAG00000010636
TRIM9	5	complement(60822642..60860104)	1.55113	1.10511	2.15115	0.0366647	0.26192	1	ENSMGAG00000013777
GOLGA3	17	complement(1490439..1508844)	7.76434	-0.56922	-1.48372	0.0367085	0.2621	1	ENSMGAG00000001708
GGNBP2	21	8478596..8490870	11.2954	-0.5946	-1.51005	0.0367376	0.262175	1	ENSMGAG00000007773
UGT8	4	complement(38337736..38362799)	0.20634	2.45291	5.47518	0.0367879	0.262246	1	ENSMGAG00000010859
ZNF704	3	complement(71549547..71568100)	8.28341	0.743605	1.67435	0.0367989	0.262246	1	ENSMGAG00000011640
MXRA5	1	135796101..135812712	0.0820827	1.94837	3.85939	0.0368095	0.262246	1	ENSMGAG00000014730
TRIO	3	complement(25149997..25324408)	0.796842	-0.781937	-1.71944	0.0368232	0.262246	1	ENSMGAG00000005861
SSFA2	7	complement(14507189..14541245)	6.81012	-0.561188	-1.47548	0.0368403	0.262246	1	ENSMGAG00000009083
NTRK2	Z	42768814..42973077	16.0462	-0.629054	-1.54655	0.0368908	0.262414	1	ENSMGAG00000006362
gene:ENSMGAG00000009168	20	complement(10547584..10550559)	0.644332	1.92869	3.8071	0.0369011	0.262414	1	ENSMGAG00000009168
TMEM150A	8	complement(16507101..16510425)	73.6192	0.640926	1.55933	0.036957	0.26268	1	ENSMGAG00000007070
gene:ENSMGAG00000016684	5	33184717..33193410	9.48059	-0.822483	-1.76845	0.0371886	0.264192	1	ENSMGAG00000016684
KIZ	2	complement(3615598..3655054)	2.28579	0.914147	1.88445	0.037224	0.264204	1	ENSMGAG00000003287
ESR1	2	50347848..50454468	5.41455	-0.696498	-1.62057	0.0372388	0.264204	1	ENSMGAG00000012692
LGR4	5	2727151..2762714	3.63687	0.745532	1.67659	0.037272	0.264204	1	ENSMGAG00000001702
ESCO1	3	complement(51902490..51926819)	2.36232	-0.73905	-1.66908	0.0372783	0.264204	1	ENSMGAG00000009936
CHRM4	5	24350146..24351618	0.0717649	5.81665	56.3618	0.0373005	0.264204	1	ENSMGAG00000015803
KMO	7	complement(161208..171408)	0.0740264	5.81665	56.3618	0.0373164	0.264204	1	ENSMGAG00000001355
gene:ENSMGAG00000003748	8	complement(11265982..11444563)	0.0659436	5.91283	60.2476	0.0373212	0.264204	1	ENSMGAG00000003748
INTS14	12	complement(18100864..18111107)	53.3576	0.433608	1.35061	0.0373751	0.264454	1	ENSMGAG00000009693
APOH	20	complement(7627903..7633141)	14.3687	0.760853	1.69449	0.0374212	0.26456	1	ENSMGAG00000007284
gene:ENSMGAG00000011465	7	23709453..23735869	9.26617	0.554136	1.46829	0.0374277	0.26456	1	ENSMGAG00000011465
FAM204A	8	complement(32433381..32472625)	8.87299	-0.72981	-1.65842	0.0374643	0.264649	1	ENSMGAG00000011290
[truncated: 12,124 more rows]
