# Supplementary material for: Transcriptome Analysis During Follicle Development in Turkey Hens With Low and High Egg Production
Source: Front Genet. 2021 Mar 18;12:619196. doi: 10.3389/fgene.2021.619196 (PMC8012691; doi:10.3389/fgene.2021.619196)
Supplement: Supplementary Additional File 3 — Theca interna of the fifth largest follicle (F5I) differential expression between low egg producing hens and high egg producing hens. [file Table_3.xls]

## Sheet: High vs. Low F5I Basal
Name	Chromosome	Region	Max group mean	Log₂ fold change	Fold change	P-value	FDR p-value	Bonferroni	ENSEMBL
gene:ENSMGAG00000002539	1	complement(7716..13777)	28.0818	0.720193	1.6474	0	0	0	ENSMGAG00000002539
HCLS1	1	77519..100231	5.7187	1.1338	2.19436	0	0	0	ENSMGAG00000002363
STRIP2	1	complement(836154..856153)	14.6077	2.06786	4.19263	0	0	0	ENSMGAG00000002686
UBE2H	1	complement(959548..1000602)	142.408	-0.795489	-1.73567	0	0	0	ENSMGAG00000002957
FBXO18	1	complement(1128652..1147269)	6.02161	-0.903507	-1.87061	0	0	0	ENSMGAG00000003231
NET1	1	complement(1247563..1271706)	34.7788	-0.884866	-1.84659	0	0	0	ENSMGAG00000003502
PODXL	1	3243113..3255569	88.0262	-0.640712	-1.5591	0	0	0	ENSMGAG00000003882
gene:ENSMGAG00000003957	1	3600699..3606741	26.3756	1.79952	3.48103	0	0	0	ENSMGAG00000003957
ITIH5	1	complement(4347583..4443194)	20.4249	-0.714421	-1.64082	0	0	0	ENSMGAG00000004254
TAF3	1	4501338..4612199	28.4892	-0.699986	-1.62449	0	0	0	ENSMGAG00000004479
gene:ENSMGAG00000016522	1	complement(6000059..6069505)	3.32826	1.4474	2.72715	0	0	0	ENSMGAG00000016522
SEMA3D	1	complement(6513824..6612047)	7.28088	-2.71604	-6.57065	0	0	0	ENSMGAG00000005266
KIAA1324L	1	complement(7340858..7387411)	3.0272	1.24894	2.37666	0	0	0	ENSMGAG00000005209
DCLRE1C	1	7515196..7525178	1.3849	-1.391	-2.6226	0	0	0	ENSMGAG00000005053
FRMD4A	1	8028169..8120621	5.52284	-0.886621	-1.84884	0	0	0	ENSMGAG00000004946
ACTG2	1	complement(8314825..8316726)	240.755	-1.10223	-2.14686	0	0	0	ENSMGAG00000004889
SEC61A2	1	complement(8736097..8749162)	50.5665	0.769023	1.70412	0	0	0	ENSMGAG00000004679
USP6NL	1	8937332..9043571	9.39239	-0.888886	-1.85175	0	0	0	ENSMGAG00000004520
CELF2	1	complement(9104410..9246687)	7.94924	1.06086	2.08617	0	0	0	ENSMGAG00000004551
SEMA3C	1	10951281..11065868	15.052	1.81621	3.52155	0	0	0	ENSMGAG00000005705
LRRC17	1	12778187..12800272	293.975	-0.89457	-1.85906	0	0	0	ENSMGAG00000006187
KMT2E	1	13705315..13740750	13.7249	-1.10023	-2.14388	0	0	0	ENSMGAG00000006621
HBP1	1	14546027..14558240	54.4452	-0.697253	-1.62141	0	0	0	ENSMGAG00000006880
SLC26A3	1	complement(14827495..14837867)	0.641119	2.45132	5.46917	0	0	0	ENSMGAG00000009839
LAMB1	1	complement(14878129..14920694)	84.0831	-0.69045	-1.61379	0	0	0	ENSMGAG00000009954
IL17REL	1	complement(20512208..20595967)	2.58186	4.43554	21.6387	0	0	0	ENSMGAG00000007847
SELENOO	1	20711226..20721890	5.55985	-1.42257	-2.68062	0	0	0	ENSMGAG00000008004
HDAC10	1	complement(20754560..20768292)	13.4679	-0.97462	-1.96512	0	0	0	ENSMGAG00000008036
gene:ENSMGAG00000008065	1	complement(20770256..20773539)	18.7906	-1.15213	-2.22242	0	0	0	ENSMGAG00000008065
gene:ENSMGAG00000008148	1	complement(20982243..20996619)	6.59374	-0.744735	-1.67567	0	0	0	ENSMGAG00000008148
MDFIC	1	complement(26493445..26506212)	35.194	-1.74768	-3.35818	0	0	0	ENSMGAG00000008984
DNAJB9	1	complement(29302246..29304918)	36.179	-0.739295	-1.66936	0	0	0	ENSMGAG00000009234
THAP5	1	29310894..29313401	43.4776	-0.584816	-1.49985	0	0	0	ENSMGAG00000009237
ARL4C	1	complement(29737560..29738081)	72.1316	1.44413	2.72099	0	0	0	ENSMGAG00000016127
gene:ENSMGAG00000010877	1	30799572..30821429	6.48364	-0.786756	-1.72519	0	0	0	ENSMGAG00000010877
gene:ENSMGAG00000009478	1	30871742..30880683	20.2311	2.37388	5.18334	0	0	0	ENSMGAG00000009478
gene:ENSMGAG00000012281	1	30905225..30921448	18.129	1.71856	3.29107	0	0	0	ENSMGAG00000012281
DBX2	1	complement(31881560..31889969)	1.28154	2.92083	7.57279	0	0	0	ENSMGAG00000009614
USP15	1	34586486..34658549	17.0512	-0.798174	-1.7389	0	0	0	ENSMGAG00000010065
GNS	1	complement(35481671..35498013)	84.2154	0.696605	1.62069	0	0	0	ENSMGAG00000010289
TBC1D30	1	35501382..35548165	3.82104	1.386	2.61353	0	0	0	ENSMGAG00000010270
WIF1	1	complement(35586090..35605374)	25.5893	2.32227	5.0012	0	0	0	ENSMGAG00000010279
LYZ	1	37178362..37182125	33.8613	3.69818	12.9797	0	0	0	ENSMGAG00000010559
LRRC10	1	complement(37257331..37258152)	9.41332	2.97416	7.85799	0	0	0	ENSMGAG00000015473
gene:ENSMGAG00000010595	1	37311612..37334401	3.80894	0.90599	1.87383	0	0	0	ENSMGAG00000010595
PTPRB	1	complement(37594328..37632759)	3.4359	-1.00748	-2.01039	0	0	0	ENSMGAG00000010645
ZDHHC17	1	39958738..40020550	6.21368	-0.643461	-1.56207	0	0	0	ENSMGAG00000010911
NAV3	1	40472322..40739914	9.97403	-0.644201	-1.56287	0	0	0	ENSMGAG00000010956
SYT1	1	41055774..41282195	1.54766	-1.6279	-3.09062	0	0	0	ENSMGAG00000011006
PPP1R12A	1	complement(41389906..41512410)	19.1875	-0.716164	-1.64281	0	0	0	ENSMGAG00000011011
CEP290	1	complement(43569790..43618602)	0.784759	-1.16679	-2.24511	0	0	0	ENSMGAG00000011158
KITLG	1	complement(43748853..43774197)	34.0499	-0.842835	-1.79357	0	0	0	ENSMGAG00000011203
LUM	1	complement(44760756..44773214)	11.3934	-2.61343	-6.11958	0	0	0	ENSMGAG00000011279
DCN	1	complement(44792707..44826858)	51.9914	1.55523	2.93881	0	0	0	ENSMGAG00000011286
BTG1	1	complement(45178205..45178561)	434.906	0.572102	1.48669	0	0	0	ENSMGAG00000015697
EEA1	1	complement(45406566..45465742)	6.07389	-0.669752	-1.5908	0	0	0	ENSMGAG00000011316
SNRPF	1	46482909..46484149	77.8556	0.944485	1.9245	0	0	0	ENSMGAG00000011453
LTA4H	1	complement(46511364..46524361)	153.064	0.796688	1.73711	0	0	0	ENSMGAG00000011484
APAF1	1	47488017..47513440	1.62402	-1.70747	-3.26587	0	0	0	ENSMGAG00000011573
NR1H4	1	48126689..48157796	11.4637	-1.37399	-2.59187	0	0	0	ENSMGAG00000011690
ART4	1	48836019..48840594	8.12926	-3.18921	-9.12113	0	0	0	ENSMGAG00000011827
SMCO3	1	48842844..48843521	5.86627	-2.6415	-6.23982	0	0	0	ENSMGAG00000011828
APOLD1	1	49017992..49018663	42.356	-0.741067	-1.67141	0	0	0	ENSMGAG00000015712
HEBP1	1	complement(49075013..49078595)	45.7189	0.744416	1.6753	0	0	0	ENSMGAG00000011868
EMP1	1	49155797..49168789	171.491	1.42259	2.68066	0	0	0	ENSMGAG00000011886
IFT27	1	complement(49704135..49712546)	10.8513	1.25009	2.37857	0	0	0	ENSMGAG00000012665
NCF4	1	49783473..49795406	15.4985	0.716912	1.64366	0	0	0	ENSMGAG00000012609
RAC2	1	complement(49966485..49974259)	102.691	1.41241	2.66181	0	0	0	ENSMGAG00000012597
MFNG	1	complement(50119058..50129102)	16.0109	1.19863	2.29522	0	0	0	ENSMGAG00000012553
CDC42EP1	1	50160080..50162599	20.974	1.185	2.27364	0	0	0	ENSMGAG00000012576
gene:ENSMGAG00000012592	1	50192977..50200042	3.7576	1.59544	3.02187	0	0	0	ENSMGAG00000012592
LGALS1	1	50217885..50221062	219.181	1.60813	3.04856	0	0	0	ENSMGAG00000012538
GCAT	1	50257823..50267693	58.7392	-1.20631	-2.30747	0	0	0	ENSMGAG00000012468
TOMM22	1	50544923..50547002	107.043	0.622636	1.53969	0	0	0	ENSMGAG00000012446
TNRC6B	1	51232050..51278898	6.81003	-1.36286	-2.57194	0	0	0	ENSMGAG00000012333
SGSM3	1	51317587..51333805	2.73035	0.911984	1.88163	0	0	0	ENSMGAG00000012289
PMM1	1	complement(51814154..51817939)	15.7885	-0.915955	-1.88682	0	0	0	ENSMGAG00000012134
CENPM	1	complement(51972293..51976599)	24.696	0.760668	1.69427	0	0	0	ENSMGAG00000012104
gene:ENSMGAG00000012069	1	complement(52175026..52186812)	8.01348	0.971605	1.96102	0	0	0	ENSMGAG00000012069
PLBD1	1	52547625..52575234	364.891	1.60114	3.03382	0	0	0	ENSMGAG00000011952
RBFOX2	1	52936886..52956578	33.2835	1.1796	2.26514	0	0	0	ENSMGAG00000012724
TCP11L2	1	complement(54900755..54909599)	122.053	-0.798198	-1.73893	0	0	0	ENSMGAG00000012885
DRAM1	1	complement(56566802..56576888)	27.5829	1.51743	2.8628	0	0	0	ENSMGAG00000013080
gene:ENSMGAG00000013115	1	complement(56832549..56838550)	8.12393	1.46249	2.75583	0	0	0	ENSMGAG00000013115
gene:ENSMGAG00000016813	1	complement(56925591..56940083)	8.70065	1.65214	3.143	0	0	0	ENSMGAG00000016813
SVOPL	1	57454904..57472474	1.68454	2.38264	5.21489	0	0	0	ENSMGAG00000013146
AKR1D1	1	57653155..57691942	8.02287	4.14741	17.7213	0	0	0	ENSMGAG00000013157
KDM7A	1	complement(57785265..57816662)	14.5401	-0.937024	-1.91458	0	0	0	ENSMGAG00000013191
BRAF	1	complement(58059088..58133546)	15.8341	-0.657614	-1.57747	0	0	0	ENSMGAG00000013219
PKP2	1	60127799..60160683	6.50013	2.37055	5.17138	0	0	0	ENSMGAG00000013310
gene:ENSMGAG00000013334	1	complement(60591983..60598367)	10.0538	-1.24493	-2.37007	0	0	0	ENSMGAG00000013334
ETFBKMT	1	complement(60691423..60696008)	8.40235	-0.883633	-1.84502	0	0	0	ENSMGAG00000013337
DENND5B	1	60757988..60816291	4.85541	0.888069	1.8507	0	0	0	ENSMGAG00000013340
TMTC1	1	61000923..61134545	63.4578	-0.858122	-1.81268	0	0	0	ENSMGAG00000013358
ADA2	1	complement(63100681..63116346)	29.7589	0.757066	1.69005	0	0	0	ENSMGAG00000013462
gene:ENSMGAG00000013530	1	complement(63996143..64004192)	44.7697	-0.664062	-1.58454	0	0	0	ENSMGAG00000013530
DERA	1	64685612..64738898	35.2896	0.850558	1.8032	0	0	0	ENSMGAG00000013561
MGST1	1	64853062..64856912	400.092	1.1284	2.18616	0	0	0	ENSMGAG00000013573
gene:ENSMGAG00000013635	1	67083012..67105997	8.19859	1.4644	2.75949	0	0	0	ENSMGAG00000013635
gene:ENSMGAG00000013754	1	complement(68050711..68059605)	6.09596	1.54327	2.91454	0	0	0	ENSMGAG00000013754
FGFR1OP2	1	complement(68414929..68421329)	21.5896	-1.08689	-2.12416	0	0	0	ENSMGAG00000013712
PRR5	1	complement(68961881..69055991)	8.08222	1.52825	2.88435	0	0	0	ENSMGAG00000013805
gene:ENSMGAG00000013807	1	69550518..69606496	13.3966	-0.859393	-1.81428	0	0	0	ENSMGAG00000013807
KIAA0930	1	complement(69937879..69971253)	54.2797	0.639366	1.55764	0	0	0	ENSMGAG00000013814
FBLN1	1	70186932..70250541	195.725	-0.625749	-1.54301	0	0	0	ENSMGAG00000013829
TTC38	1	71130492..71175288	79.2228	-1.39501	-2.62991	0	0	0	ENSMGAG00000013840
gene:ENSMGAG00000013843	1	complement(71188911..71213340)	25.0977	-0.665996	-1.58666	0	0	0	ENSMGAG00000013843
gene:ENSMGAG00000013853	1	complement(71690869..71697199)	6.00041	-0.79948	-1.74047	0	0	0	ENSMGAG00000013853
DUSP16	1	complement(71771877..71818437)	7.89093	-0.868719	-1.82604	0	0	0	ENSMGAG00000013855
CREBL2	1	71878939..71882766	65.3309	-1.11043	-2.15911	0	0	0	ENSMGAG00000013274
SEMA3A	1	complement(72504474..72546304)	6.02002	1.34829	2.54611	0	0	0	ENSMGAG00000013860
LDHB	1	complement(73315101..73323971)	674.005	0.567062	1.4815	0	0	0	ENSMGAG00000013702
ABCC9	1	complement(73405887..73471488)	5.831	-0.936269	-1.91357	0	0	0	ENSMGAG00000013655
C3AR1	1	complement(73553852..73557261)	33.8199	1.8069	3.49889	0	0	0	ENSMGAG00000013670
PTHLH	1	74153652..74164160	16.8943	2.46177	5.50894	0	0	0	ENSMGAG00000013870
C12orf4	1	75114884..75141999	16.125	-0.652832	-1.57225	0	0	0	ENSMGAG00000013879
KCNA6	1	75535665..75537086	9.24252	-0.788672	-1.72748	0	0	0	ENSMGAG00000016019
VWF	1	complement(78334022..78447882)	2.13616	-1.06011	-2.08509	0	0	0	ENSMGAG00000013898
ITFG2	1	79160499..79172806	24.5385	-0.689256	-1.61245	0	0	0	ENSMGAG00000013929
M6PR	1	complement(79775330..79777751)	170.293	0.627957	1.54537	0	0	0	ENSMGAG00000013955
CSTB	1	80410515..80414455	46.6378	0.782592	1.72022	0	0	0	ENSMGAG00000013992
CSTA	1	complement(80416764..80421772)	153.796	1.21694	2.32454	0	0	0	ENSMGAG00000013994
NCAPD2	1	80568557..80593028	11.6822	0.59615	1.51168	0	0	0	ENSMGAG00000014093
GAPDH	1	80600556..80604089	3493.77	0.8533	1.80663	0	0	0	ENSMGAG00000014005
LPAR5	1	complement(80677951..80703524)	5.62345	1.24668	2.37295	0	0	0	ENSMGAG00000014096
ENO2	1	80944238..80953701	3.83132	-0.84008	-1.79015	0	0	0	ENSMGAG00000014131
C12orf57	1	80982530..80983578	72.1547	0.69658	1.62066	0	0	0	ENSMGAG00000014137
PTPN6	1	80996205..81005543	47.7967	1.38507	2.61186	0	0	0	ENSMGAG00000014138
PHB2	1	complement(81005649..81011449)	216.536	0.56817	1.48264	0	0	0	ENSMGAG00000014144
RBP5	1	complement(81059859..81061388)	108.663	0.71074	1.63664	0	0	0	ENSMGAG00000014156
gene:ENSMGAG00000014177	1	81156331..81189560	1.12678	2.88961	7.4107	0	0	0	ENSMGAG00000014177
KEL	1	81521895..81554621	7.26521	-2.94672	-7.70993	0	0	0	ENSMGAG00000014189
gene:ENSMGAG00000014218	1	complement(81786215..81811451)	18.925	-0.759113	-1.69245	0	0	0	ENSMGAG00000014218
YBX3	1	81983230..82004270	128.305	0.603865	1.51978	0	0	0	ENSMGAG00000014224
ATP6V1A	1	complement(82858027..82875364)	22.6869	0.790966	1.73023	0	0	0	ENSMGAG00000014243
USF3	1	82919705..82932071	1.28277	-1.06853	-2.0973	0	0	0	ENSMGAG00000014246
PLA1A	1	complement(83908532..83924334)	8.50657	2.82268	7.07477	0	0	0	ENSMGAG00000014293
ATP1A1	1	complement(83985122..84005154)	286.831	0.70525	1.63043	0	0	0	ENSMGAG00000014297
F5	1	87430133..87461575	9.68605	1.17959	2.26513	0	0	0	ENSMGAG00000014344
ATP1B1	1	complement(87665724..87675940)	748.15	0.640822	1.55922	0	0	0	ENSMGAG00000014349
COL8A1	1	complement(88260529..88263875)	19.9541	-1.34153	-2.53419	0	0	0	ENSMGAG00000013275
TBC1D23	1	88853178..88883924	6.84697	-0.655783	-1.57547	0	0	0	ENSMGAG00000014362
SENP7	1	complement(89320900..89345934)	5.99711	-2.57373	-5.95345	0	0	0	ENSMGAG00000014372
ZBTB11	1	complement(89398375..89413915)	5.73117	-0.808091	-1.75089	0	0	0	ENSMGAG00000017008
NFKBIZ	1	complement(89558929..89566764)	52.7695	0.605178	1.52117	0	0	0	ENSMGAG00000014379
gene:ENSMGAG00000016491	1	92889360..92905231	6.64747	-0.855423	-1.80929	0	0	0	ENSMGAG00000016491
TCN2	1	complement(95817693..95819753)	63.0297	0.728603	1.65703	0	0	0	ENSMGAG00000014420
MTFP1	1	complement(95853805..95858502)	20.3516	1.25033	2.37896	0	0	0	ENSMGAG00000014423
gene:ENSMGAG00000014429	1	96068563..96070641	186.078	0.890783	1.85418	0	0	0	ENSMGAG00000014429
CREG1	1	96186264..96188902	765.282	-2.10188	-4.29268	0	0	0	ENSMGAG00000014432
gene:ENSMGAG00000014446	1	96885072..96904797	53.5039	1.71211	3.27639	0	0	0	ENSMGAG00000014446
gene:ENSMGAG00000014471	1	complement(101836452..101986520)	14.6681	-1.05453	-2.07704	0	0	0	ENSMGAG00000014471
gene:ENSMGAG00000014472	1	complement(102291851..102293058)	19.9768	-0.995159	-1.9933	0	0	0	ENSMGAG00000014472
gene:ENSMGAG00000014481	1	104590811..104594243	4.02165	1.86729	3.64847	0	0	0	ENSMGAG00000014481
ATP5PF	1	complement(108048796..108053526)	227.686	0.572031	1.48662	0	0	0	ENSMGAG00000014493
ADAMTS5	1	complement(108598761..108638759)	6.15301	1.3078	2.47563	0	0	0	ENSMGAG00000014499
LTN1	1	complement(109557058..109583633)	2.44292	-0.916973	-1.88815	0	0	0	ENSMGAG00000014502
BACH1	1	109703467..109716310	22.7234	-1.53077	-2.88941	0	0	0	ENSMGAG00000014508
MORC3	1	complement(110125333..110152426)	28.1868	-1.24132	-2.36414	0	0	0	ENSMGAG00000014539
RCAN1	1	110899903..110907628	22.5896	1.14552	2.21226	0	0	0	ENSMGAG00000014533
IL10RB	1	complement(111585788..111595059)	39.1158	0.843982	1.795	0	0	0	ENSMGAG00000014519
gene:ENSMGAG00000014521	1	111763066..111772784	13.8039	-1.23223	-2.3493	0	0	0	ENSMGAG00000014521
PRDM15	1	complement(114807599..114837165)	1.89091	-1.43159	-2.69743	0	0	0	ENSMGAG00000014568
ZBTB21	1	complement(114891215..114894385)	5.25196	-0.866827	-1.82365	0	0	0	ENSMGAG00000016169
ABCG1	1	115105833..115156606	8.43922	1.6738	3.19053	0	0	0	ENSMGAG00000014573
gene:ENSMGAG00000014576	1	115212022..115229567	2.79697	-1.67573	-3.19481	0	0	0	ENSMGAG00000014576
PKNOX1	1	115434494..115456854	16.2592	-0.869956	-1.82761	0	0	0	ENSMGAG00000014582
gene:ENSMGAG00000014589	1	complement(115717309..115728612)	17.3559	-0.670107	-1.59119	0	0	0	ENSMGAG00000014589
gene:ENSMGAG00000014596	1	116176628..116196295	6.5241	-0.68945	-1.61267	0	0	0	ENSMGAG00000014596
GPR34	1	complement(117849351..117852214)	44.5093	0.650993	1.57025	0	0	0	ENSMGAG00000014608
gene:ENSMGAG00000014609	1	complement(117999435..118014356)	170.049	-0.746906	-1.67819	0	0	0	ENSMGAG00000014609
RPL8	1	118044494..118047565	435.248	0.5595	1.47376	0	0	0	ENSMGAG00000014610
MCAT	1	complement(119040539..119043119)	27.3102	0.931143	1.90679	0	0	0	ENSMGAG00000013768
RPGR	1	120186346..120228055	1.55547	-3.0861	-8.49199	0	0	0	ENSMGAG00000014619
CYBB	1	complement(120416731..120435892)	43.3252	1.68079	3.20604	0	0	0	ENSMGAG00000014623
gene:ENSMGAG00000014635	1	121881074..121906831	16.816	-1.41689	-2.67009	0	0	0	ENSMGAG00000014635
gene:ENSMGAG00000014636	1	121975595..122734496	6.60088	-0.589639	-1.50487	0	0	0	ENSMGAG00000014636
TAB3	1	122859912..122873136	11.8991	-0.98034	-1.97293	0	0	0	ENSMGAG00000014639
PCYT1B	1	125245996..125264320	3.12067	2.44309	5.43805	0	0	0	ENSMGAG00000014645
gene:ENSMGAG00000014648	1	complement(125375373..125389987)	16.944	-1.031	-2.04344	0	0	0	ENSMGAG00000014648
SAT1	1	complement(125509018..125511853)	396.702	0.604033	1.51996	0	0	0	ENSMGAG00000014652
PTCHD1	1	complement(125625294..125653678)	2.80137	2.50668	5.6831	0	0	0	ENSMGAG00000014655
MAP7D2	1	127118353..127152328	1.57717	1.63206	3.09954	0	0	0	ENSMGAG00000014665
BCLAF3	1	127174028..127192729	6.94982	-0.786528	-1.72492	0	0	0	ENSMGAG00000014666
gene:ENSMGAG00000016163	1	complement(127308057..127308476)	138.309	2.1362	4.39602	0	0	0	ENSMGAG00000016163
gene:ENSMGAG00000014680	1	128454916..128491551	100.419	-0.703838	-1.62883	0	0	0	ENSMGAG00000014680
VEGFD	1	129831125..129863134	2.0739	1.576	2.98142	0	0	0	ENSMGAG00000014695
ASB9	1	129951900..129959428	10.8777	1.20177	2.30022	0	0	0	ENSMGAG00000014696
GPM6B	1	131061747..131072620	13.497	1.4215	2.67864	0	0	0	ENSMGAG00000014700
EGFL6	1	complement(131150121..131185545)	2.7351	3.18349	9.08501	0	0	0	ENSMGAG00000014705
MXRA5	1	135796101..135812712	1.26932	1.26019	2.39527	0	0	0	ENSMGAG00000014730
ZBED1	1	136188002..136190089	7.10851	0.981945	1.97513	0	0	0	ENSMGAG00000015483
DHRSX	1	136232448..136381656	23.1872	0.928176	1.90287	0	0	0	ENSMGAG00000014738
gene:ENSMGAG00000017398	1	complement(136752695..136760320)	24.5471	1.25171	2.38123	0	0	0	ENSMGAG00000017398
PLCXD1	1	complement(137709041..137723605)	4.78187	1.45664	2.74468	0	0	0	ENSMGAG00000014753
RGN	1	complement(137757661..137767535)	12.9882	2.9598	7.78013	0	0	0	ENSMGAG00000014756
RP2	1	complement(137864015..137874338)	21.0137	0.610714	1.52702	0	0	0	ENSMGAG00000014754
HERC2	1	138206231..138274114	2.96465	-0.617782	-1.53451	0	0	0	ENSMGAG00000014764
gene:ENSMGAG00000014787	1	complement(140268140..140270980)	123.948	2.46749	5.53081	0	0	0	ENSMGAG00000014787
RPL31	1	140528703..140532969	207.513	0.691652	1.61513	0	0	0	ENSMGAG00000014800
IL1R2	1	140914304..140923678	132.89	0.812914	1.75676	0	0	0	ENSMGAG00000014807
FHL2	1	complement(142368688..142408355)	174.569	-2.10802	-4.311	0	0	0	ENSMGAG00000014821
GCC2	1	143429928..143453231	6.16224	-0.961091	-1.94678	0	0	0	ENSMGAG00000014829
gene:ENSMGAG00000014839	1	144216432..144315645	5.72102	-0.687491	-1.61048	0	0	0	ENSMGAG00000014839
gene:ENSMGAG00000014844	1	complement(144502823..144527656)	29.8656	-0.889904	-1.85305	0	0	0	ENSMGAG00000014844
TMCO3	1	complement(144542919..144570199)	9.1936	-0.890341	-1.85361	0	0	0	ENSMGAG00000014846
DCUN1D2	1	144573161..144592566	31.0136	-1.6228	-3.07971	0	0	0	ENSMGAG00000014847
CUL4A	1	complement(144699807..144734360)	8.65657	-1.34234	-2.53563	0	0	0	ENSMGAG00000014851
gene:ENSMGAG00000014854	1	complement(144764171..144795752)	46.1998	-0.57038	-1.48492	0	0	0	ENSMGAG00000014854
NRBF2	1	complement(145467422..145471679)	17.9378	-0.713648	-1.63995	0	0	0	ENSMGAG00000011635
TNFSF13B	1	complement(145855391..145867377)	14.5762	1.61424	3.06151	0	0	0	ENSMGAG00000014871
LIG4	1	145886014..145889618	2.85103	-1.03736	-2.05247	0	0	0	ENSMGAG00000015532
EFNB2	1	146834096..146908119	7.84539	-0.921216	-1.89371	0	0	0	ENSMGAG00000014874
ERCC5	1	complement(148610236..148624737)	4.15324	-1.02297	-2.0321	0	0	0	ENSMGAG00000014877
ABCC4	1	151955406..152098221	14.8466	-0.657433	-1.57727	0	0	0	ENSMGAG00000014910
S100A12	1	155341483..155342878	181.715	1.65005	3.13844	0	0	0	ENSMGAG00000009967
RBM26	1	158804398..158840132	8.12284	-0.889848	-1.85298	0	0	0	ENSMGAG00000014927
EDNRB	1	159682283..159686698	47.6074	-0.644077	-1.56274	0	0	0	ENSMGAG00000014931
ACOD1	1	160243241..160252026	380.927	1.50615	2.84052	0	0	0	ENSMGAG00000014936
gene:ENSMGAG00000014937	1	complement(160250282..160255066)	91.3276	0.68403	1.60662	0	0	0	ENSMGAG00000014937
FBXL3	1	complement(160282210..160291759)	10.954	-0.854201	-1.80776	0	0	0	ENSMGAG00000014939
TBC1D4	1	160774122..160816452	5.33168	-1.16795	-2.24692	0	0	0	ENSMGAG00000014943
gene:ENSMGAG00000014944	1	complement(161272819..161274455)	7.12729	-2.13317	-4.38679	0	0	0	ENSMGAG00000014944
gene:ENSMGAG00000014945	1	complement(161277148..161278662)	40800.8	-2.48674	-5.60512	0	0	0	ENSMGAG00000014945
gene:ENSMGAG00000014946	1	complement(161280529..161281642)	48.1863	-2.38483	-5.22283	0	0	0	ENSMGAG00000014946
KLF5	1	complement(161866153..161883787)	2.04552	1.45699	2.74536	0	0	0	ENSMGAG00000014948
gene:ENSMGAG00000014951	1	162005575..162009292	13.2306	-1.07958	-2.11342	0	0	0	ENSMGAG00000014951
gene:ENSMGAG00000017114	1	complement(162298712..162316999)	15.0868	0.73209	1.66104	0	0	0	ENSMGAG00000017114
KLHL1	1	164190622..164269716	12.5288	-1.11764	-2.16992	0	0	0	ENSMGAG00000014957
TDRD3	1	complement(168645375..168714256)	14.4236	-0.86161	-1.81707	0	0	0	ENSMGAG00000014961
gene:ENSMGAG00000015045	1	170660969..170711385	0.714927	-1.41833	-2.67276	0	0	0	ENSMGAG00000015045
gene:ENSMGAG00000015046	1	170729683..170788822	2.10859	-2.87762	-7.34935	0	0	0	ENSMGAG00000015046
WBP4	1	174290563..174303330	50.1455	-1.83472	-3.56701	0	0	0	ENSMGAG00000014970
EPSTI1	1	complement(175195720..175234975)	7.27788	1.89321	3.71462	0	0	0	ENSMGAG00000014978
LCP1	1	complement(176620224..176648728)	116.022	0.975831	1.96677	0	0	0	ENSMGAG00000014998
LRCH1	1	176841615..176903742	4.54007	-1.01396	-2.01944	0	0	0	ENSMGAG00000015023
MLNR	1	177808559..177812258	4.25982	1.22958	2.34499	0	0	0	ENSMGAG00000015012
RCBTB1	1	complement(177956712..177972891)	56.8525	-0.925537	-1.89939	0	0	0	ENSMGAG00000015019
SPCS2	1	178626657..178627345	72.3648	0.842066	1.79262	0	0	0	ENSMGAG00000015297
SMAD9	1	179839216..179859290	8.09172	-0.8571	-1.81139	0	0	0	ENSMGAG00000015060
CCNA1	1	complement(180026636..180033664)	18.2509	2.95184	7.73735	0	0	0	ENSMGAG00000015062
PDS5B	1	complement(181854342..181942351)	10.0181	-0.944174	-1.92409	0	0	0	ENSMGAG00000015073
gene:ENSMGAG00000015074	1	181975358..182015965	3.84725	-0.77558	-1.71188	0	0	0	ENSMGAG00000015074
N4BP2L1	1	182021548..182032600	12.4621	-1.12069	-2.17452	0	0	0	ENSMGAG00000015076
ALOX5AP	1	complement(182558359..182566283)	127.455	1.72337	3.30207	0	0	0	ENSMGAG00000015085
USPL1	1	complement(182572578..182583198)	4.21149	-0.753029	-1.68533	0	0	0	ENSMGAG00000015086
SLC46A3	1	183275588..183286748	5.56137	-1.35237	-2.55331	0	0	0	ENSMGAG00000015093
PAN3	1	complement(183442575..183503864)	5.90891	-0.725893	-1.65392	0	0	0	ENSMGAG00000015096
gene:ENSMGAG00000015966	1	complement(183650238..183667992)	54.0051	-0.811278	-1.75477	0	0	0	ENSMGAG00000015966
ATP8A2	1	184300370..184487762	4.86544	-0.761435	-1.69518	0	0	0	ENSMGAG00000015110
MTMR6	1	184638782..184661187	8.49291	-1.01258	-2.01751	0	0	0	ENSMGAG00000015112
gene:ENSMGAG00000015133	1	complement(186602571..186657958)	8.17783	-0.973989	-1.96426	0	0	0	ENSMGAG00000015133
RDX	1	187224998..187250775	57.1276	-1.17373	-2.25594	0	0	0	ENSMGAG00000015142
CUL5	1	complement(187994574..188019040)	5.68404	-1.10673	-2.15357	0	0	0	ENSMGAG00000015152
SLC35F2	1	188066710..188078539	7.72274	1.80977	3.50587	0	0	0	ENSMGAG00000015153
GUCY1A2	1	188451355..188578742	14.7231	-1.09466	-2.13563	0	0	0	ENSMGAG00000015159
gene:ENSMGAG00000015170	1	190239728..190245901	21.3056	3.84815	14.4016	0	0	0	ENSMGAG00000015170
gene:ENSMGAG00000015173	1	190351251..190358645	89.7851	1.04013	2.05642	0	0	0	ENSMGAG00000015173
ARHGAP42	1	complement(190979191..191050157)	10.1435	-0.658715	-1.57868	0	0	0	ENSMGAG00000015182
PANX1	1	complement(193725689..193868006)	12.2463	0.99483	1.99285	0	0	0	ENSMGAG00000015199
gene:ENSMGAG00000015202	1	193818462..193826232	28.0782	3.09104	8.52112	0	0	0	ENSMGAG00000015202
NOX4	1	195842404..195951582	5.82547	-0.966316	-1.95384	0	0	0	ENSMGAG00000015219
CTSC	1	196372547..196388847	146.136	1.0433	2.06094	0	0	0	ENSMGAG00000015222
PRCP	1	complement(197159367..197185811)	137.565	0.86307	1.81891	0	0	0	ENSMGAG00000015228
PCF11	1	197276754..197291131	12.3776	-0.79238	-1.73193	0	0	0	ENSMGAG00000015231
gene:ENSMGAG00000015250	1	200924247..200924399	178.408	0.911971	1.88161	0	0	0	ENSMGAG00000015250
AQP11	1	complement(201094299..201100991)	4.42742	2.27464	4.83878	0	0	0	ENSMGAG00000015259
LRRC32	1	201717502..201719424	119.516	-0.939392	-1.91772	0	0	0	ENSMGAG00000015318
gene:ENSMGAG00000014964	1	complement(202566409..202566834)	10.3365	-2.36747	-5.16034	0	0	0	ENSMGAG00000014964
gene:ENSMGAG00000015285	1	complement(202646106..202649382)	10.5731	-2.12923	-4.37485	0	0	0	ENSMGAG00000015285
gene:ENSMGAG00000017177	1	202656442..202667762	15.3038	-0.948189	-1.92945	0	0	0	ENSMGAG00000017177
SLCO2B1	1	complement(204014879..204037123)	24.0944	0.760482	1.69406	0	0	0	ENSMGAG00000015308
gene:ENSMGAG00000001001	10	421990..443742	0.887746	3.18261	9.0795	0	0	0	ENSMGAG00000001001
TPR	10	complement(445881..491409)	6.77973	-1.00938	-2.01305	0	0	0	ENSMGAG00000001013
PTGS2	10	complement(487746..625563)	30.2337	-0.768212	-1.70316	0	0	0	ENSMGAG00000001287
C1orf21	10	complement(2578393..2630633)	65.7593	-0.70176	-1.62649	0	0	0	ENSMGAG00000001446
TSEN15	10	complement(2730233..2738589)	11.745	0.879797	1.84012	0	0	0	ENSMGAG00000001460
NCF2	10	2886888..2894052	21.1301	1.06634	2.09411	0	0	0	ENSMGAG00000001531
LAMC1	10	complement(3097293..3130070)	16.6616	-0.600586	-1.51633	0	0	0	ENSMGAG00000001723
NPL	10	complement(3199085..3208848)	78.7611	0.906006	1.87385	0	0	0	ENSMGAG00000001935
gene:ENSMGAG00000015344	10	complement(3470569..3470811)	41.5025	2.45227	5.47277	0	0	0	ENSMGAG00000015344
TNN	10	3608396..3625878	0.911026	1.44077	2.71465	0	0	0	ENSMGAG00000002132
RALGPS2	10	4347986..4459906	5.45877	-1.14237	-2.20744	0	0	0	ENSMGAG00000002513
ANGPTL1	10	complement(4410685..4425194)	21.6464	-0.888614	-1.8514	0	0	0	ENSMGAG00000002591
SOAT1	10	4596155..4609931	17.4918	1.12136	2.17552	0	0	0	ENSMGAG00000002615
GLUL	10	complement(5209714..5213309)	8.84143	-0.880987	-1.84163	0	0	0	ENSMGAG00000003264
UCK2	10	complement(5327511..5335091)	56.3154	0.748632	1.6802	0	0	0	ENSMGAG00000003484
MGST3	10	complement(5373453..5376475)	136.966	0.991064	1.98765	0	0	0	ENSMGAG00000003561
PBX1	10	5633127..5654346	15.105	-0.741339	-1.67173	0	0	0	ENSMGAG00000003669
SELE	10	complement(5773956..5784211)	11.0374	-2.58543	-6.00195	0	0	0	ENSMGAG00000003778
DNM3	10	6263067..6414817	2.04058	-1.39607	-2.63183	0	0	0	ENSMGAG00000004221
gene:ENSMGAG00000017246	10	6990843..6993967	813.308	1.79981	3.48174	0	0	0	ENSMGAG00000017246
gene:ENSMGAG00000005014	10	7003561..7022263	10.7576	1.26323	2.40033	0	0	0	ENSMGAG00000005014
HSD17B7	10	7182153..7188300	88.4147	-1.05372	-2.07588	0	0	0	ENSMGAG00000005133
gene:ENSMGAG00000005296	10	complement(7279539..7285270)	172.517	0.742163	1.67268	0	0	0	ENSMGAG00000005296
gene:ENSMGAG00000005537	10	8438776..8469508	45.5882	0.890472	1.85378	0	0	0	ENSMGAG00000005537
NR5A2	10	9545568..9624178	18.3905	0.95086	1.93302	0	0	0	ENSMGAG00000005896
DDX59	10	complement(9778786..9786077)	14.2276	-0.647752	-1.56672	0	0	0	ENSMGAG00000005954
CAMSAP2	10	9865404..9896935	7.68268	-0.790825	-1.73006	0	0	0	ENSMGAG00000005980
gene:ENSMGAG00000006118	10	complement(9973747..9979893)	10.2462	-1.17992	-2.26564	0	0	0	ENSMGAG00000006118
S1PR1	10	complement(11088038..11089177)	129.259	-0.594278	-1.50972	0	0	0	ENSMGAG00000006771
TRMT13	10	complement(11348020..11353583)	8.36309	-0.847622	-1.79953	0	0	0	ENSMGAG00000006970
AGL	10	complement(11485858..11520790)	3.39547	-1.37413	-2.59212	0	0	0	ENSMGAG00000007108
FRRS1	10	11532693..11542582	48.7174	-3.12724	-8.73762	0	0	0	ENSMGAG00000007148
PLPPR5	10	11751657..11764649	3.21465	1.96821	3.91283	0	0	0	ENSMGAG00000007218
VAV3	10	complement(12934508..13088658)	14.8879	0.998669	1.99816	0	0	0	ENSMGAG00000006230
SLC25A24	10	complement(13129148..13138083)	40.9342	-1.39858	-2.63641	0	0	0	ENSMGAG00000006210
FAM102B	10	13154554..13175669	17.3669	-1.28113	-2.4303	0	0	0	ENSMGAG00000006153
gene:ENSMGAG00000010913	10	13216337..13226983	9.96139	-1.09191	-2.13156	0	0	0	ENSMGAG00000010913
PTBP2	10	complement(13581751..13625378)	14.7989	-1.44581	-2.72415	0	0	0	ENSMGAG00000007308
BCAR3	10	14440382..14481027	3.727	1.31496	2.48796	0	0	0	ENSMGAG00000007855
RPAP2	10	complement(14825457..14843991)	10.2886	-0.973357	-1.9634	0	0	0	ENSMGAG00000008200
BRDT	10	complement(14933377..14950440)	5.3414	1.37724	2.59771	0	0	0	ENSMGAG00000008323
TGFBR3	10	14989409..15090947	11.5563	-0.982202	-1.97548	0	0	0	ENSMGAG00000008367
LRRC8D	10	complement(15667650..15670220)	8.83946	0.789097	1.72799	0	0	0	ENSMGAG00000015361
PKN2	10	complement(15844458..15874248)	4.6736	-0.712241	-1.63835	0	0	0	ENSMGAG00000008542
COL24A1	10	16799073..16910605	0.776178	1.84142	3.58363	0	0	0	ENSMGAG00000008754
DNASE2B	10	complement(17364025..17373290)	153.929	1.84165	3.58419	0	0	0	ENSMGAG00000009219
ADGRL4	10	19337575..19372330	12.4622	-1.52135	-2.8706	0	0	0	ENSMGAG00000009334
DNAJB4	10	complement(19637757..19642920)	8.66528	-0.957874	-1.94245	0	0	0	ENSMGAG00000009417
NEXN	10	complement(19684277..19701233)	3.18657	1.09224	2.13205	0	0	0	ENSMGAG00000009489
USP33	10	19762764..19784359	10.3366	-0.699244	-1.62365	0	0	0	ENSMGAG00000009520
AK5	10	complement(19850953..19932516)	5.2875	0.863503	1.81945	0	0	0	ENSMGAG00000009597
CDC20	10	20454346..20459551	98.213	1.06255	2.08862	0	0	0	ENSMGAG00000009761
ELOVL1	10	complement(20462054..20465952)	152.603	0.581956	1.49688	0	0	0	ENSMGAG00000009781
PTPRF	10	20780773..20952661	0.869756	1.85982	3.62962	0	0	0	ENSMGAG00000009809
gene:ENSMGAG00000009867	10	20982816..21002565	16.9135	-0.86318	-1.81904	0	0	0	ENSMGAG00000009867
ATP6V0B	10	21194866..21199479	185.756	0.989155	1.98502	0	0	0	ENSMGAG00000009960
SLC6A9	10	complement(21209248..21214601)	4.65618	0.831195	1.77916	0	0	0	ENSMGAG00000010003
DMAP1	10	complement(21220738..21243959)	9.70022	-0.855422	-1.80929	0	0	0	ENSMGAG00000010072
MUTYH	10	complement(21906557..21909427)	4.93643	0.982719	1.97619	0	0	0	ENSMGAG00000010370
IPP	10	complement(22096496..22102538)	4.13854	-1.90162	-3.73632	0	0	0	ENSMGAG00000010501
gene:ENSMGAG00000010666	10	22473516..22474912	318.902	0.688969	1.61213	0	0	0	ENSMGAG00000010666
FAAH	10	complement(22492359..22513890)	7.45263	0.696479	1.62055	0	0	0	ENSMGAG00000010684
EFCAB14	10	complement(22746795..22759694)	11.6758	-1.14089	-2.20517	0	0	0	ENSMGAG00000010747
STIL	10	complement(22813832..22830155)	0.881465	-1.35753	-2.56247	0	0	0	ENSMGAG00000010795
gene:ENSMGAG00000010823	10	complement(22904773..22907879)	64.303	-2.05101	-4.14396	0	0	0	ENSMGAG00000010823
ECHDC2	10	complement(25298969..25303824)	46.406	0.786174	1.72449	0	0	0	ENSMGAG00000011217
LRP8	10	complement(25431719..25494258)	1.82428	1.71647	3.2863	0	0	0	ENSMGAG00000011284
SSBP3	10	complement(25971442..26029104)	109.391	-0.721113	-1.64845	0	0	0	ENSMGAG00000011373
DHCR24	10	complement(26064165..26070383)	45.475	0.825851	1.77258	0	0	0	ENSMGAG00000011421
USP24	10	complement(26093300..26177195)	2.22037	-0.698284	-1.62257	0	0	0	ENSMGAG00000011440
AK4	10	29459429..29463495	21.7707	0.91413	1.88443	0	0	0	ENSMGAG00000011832
DUSP28	11	715140..719418	14.9423	1.04056	2.05703	0	0	0	ENSMGAG00000000860
FAM168B	11	complement(1164825..1172793)	10.4934	-1.02326	-2.03251	0	0	0	ENSMGAG00000001040
UGGT1	11	complement(1960128..1995009)	4.12698	0.97756	1.96913	0	0	0	ENSMGAG00000001094
ARMC8	11	2894616..2941898	11.3118	-0.886109	-1.84818	0	0	0	ENSMGAG00000002162
gene:ENSMGAG00000002693	11	complement(3905742..3914577)	352.527	-0.688105	-1.61117	0	0	0	ENSMGAG00000002693
gene:ENSMGAG00000003154	11	4163199..4165782	3.03545	3.61687	12.2684	0	0	0	ENSMGAG00000003154
NRROS	11	complement(4227983..4230298)	10.8963	2.25075	4.7593	0	0	0	ENSMGAG00000003232
RNF168	11	4257954..4263676	9.29735	-0.812405	-1.75614	0	0	0	ENSMGAG00000003252
gene:ENSMGAG00000003292	11	4295625..4296941	15.0984	1.87594	3.67041	0	0	0	ENSMGAG00000003292
ING5	11	complement(4320402..4328449)	14.6743	-0.817156	-1.76193	0	0	0	ENSMGAG00000003364
ADIPOQ	11	complement(4742587..4744040)	44.4667	-0.608326	-1.52449	0	0	0	ENSMGAG00000004086
CAB39	11	complement(4910343..4935026)	84.0796	-0.606261	-1.52231	0	0	0	ENSMGAG00000004159
KCNE4	11	7777382..7778535	69.9813	-1.37823	-2.59949	0	0	0	ENSMGAG00000004870
SERPINE2	11	complement(7972942..7983043)	210.229	0.677343	1.59919	0	0	0	ENSMGAG00000004930
CUL3	11	complement(8072628..8109346)	21.8728	-0.615785	-1.53239	0	0	0	ENSMGAG00000005011
RHBDD1	11	8978908..8992947	29.2721	-1.01321	-2.0184	0	0	0	ENSMGAG00000005188
COL4A3	11	9084711..9130090	7.8071	1.01835	2.0256	0	0	0	ENSMGAG00000005448
AGFG1	11	9210145..9237895	23.0025	-0.77472	-1.71086	0	0	0	ENSMGAG00000005872
SLC19A3	11	complement(9240923..9246455)	5.28056	0.943026	1.92256	0	0	0	ENSMGAG00000005910
CCL20	11	9270566..9272565	709.148	1.97455	3.93006	0	0	0	ENSMGAG00000005920
ZBTB38	11	10121154..10125583	4.12985	-0.833259	-1.78171	0	0	0	ENSMGAG00000016004
XRN1	11	complement(10184514..10214681)	2.33234	-1.30781	-2.47565	0	0	0	ENSMGAG00000006333
CHST2	11	10444545..10445706	8.72743	-1.73585	-3.33075	0	0	0	ENSMGAG00000017341
gene:ENSMGAG00000006650	11	complement(11382313..11387750)	196.092	1.08577	2.12251	0	0	0	ENSMGAG00000006650
APOD	11	12545559..12548505	94.6456	1.52418	2.87622	0	0	0	ENSMGAG00000006997
OPA1	11	complement(12897119..12942335)	11.5733	-0.946671	-1.92742	0	0	0	ENSMGAG00000007136
UTS2B	11	13555405..13562251	2.31216	3.91535	15.0882	0	0	0	ENSMGAG00000007378
P3H2	11	13907810..13920443	6.36886	1.35613	2.55997	0	0	0	ENSMGAG00000007491
LPP	11	complement(14238722..14562015)	8.15182	-0.849438	-1.8018	0	0	0	ENSMGAG00000007571
BCL6	11	14725168..14732575	70.0609	-0.591605	-1.50692	0	0	0	ENSMGAG00000007602
TFRC	11	14884052..14893879	11.5952	-1.89675	-3.72373	0	0	0	ENSMGAG00000007710
RUBCN	11	complement(14958917..14977582)	4.17175	-1.03212	-2.04503	0	0	0	ENSMGAG00000007901
FYTTD1	11	14998488..15007519	40.927	-0.697617	-1.62182	0	0	0	ENSMGAG00000007933
SLC12A9	11	complement(15570273..15578089)	10.7391	0.769044	1.70414	0	0	0	ENSMGAG00000008325
gene:ENSMGAG00000008598	11	15679478..15684912	3.78315	-1.38313	-2.60834	0	0	0	ENSMGAG00000008598
RNPEPL1	11	complement(15703534..15710507)	5.61163	-1.17382	-2.25609	0	0	0	ENSMGAG00000008792
RFC4	11	complement(16217912..16229365)	45.4435	0.660593	1.58073	0	0	0	ENSMGAG00000009412
FXR1	11	complement(17104296..17126865)	56.2454	-1.28206	-2.43186	0	0	0	ENSMGAG00000009602
TTC14	11	complement(17201295..17212071)	3.36806	-1.52476	-2.8774	0	0	0	ENSMGAG00000009680
PIK3CA	11	complement(17585875..17608650)	5.19887	-1.52299	-2.87386	0	0	0	ENSMGAG00000009828
ZMAT3	11	17623166..17628596	9.44948	-1.65936	-3.15877	0	0	0	ENSMGAG00000009873
NCEH1	11	19349572..19366095	21.206	1.06625	2.09398	0	0	0	ENSMGAG00000010017
TNFSF10	11	19390320..19393946	24.8396	0.727488	1.65575	0	0	0	ENSMGAG00000010032
EIF5A2	11	19818245..19821364	22.9514	0.711125	1.63708	0	0	0	ENSMGAG00000017233
SKIL	11	complement(19893784..19904810)	12.774	-0.720887	-1.64819	0	0	0	ENSMGAG00000010204
GPR160	11	complement(19963064..19964083)	3.10052	2.1779	4.52493	0	0	0	ENSMGAG00000016053
MECOM	11	20351371..20384570	3.94685	-0.833512	-1.78202	0	0	0	ENSMGAG00000010302
gene:ENSMGAG00000010495	11	22132470..22139604	14.8905	0.995074	1.99318	0	0	0	ENSMGAG00000010495
KPNA4	11	22305962..22321556	77.5251	-1.04663	-2.0657	0	0	0	ENSMGAG00000010517
PTX3	11	complement(22929128..22934042)	5.83377	0.801529	1.74295	0	0	0	ENSMGAG00000010676
CCNL1	11	22990187..22995578	82.4298	-0.662301	-1.5826	0	0	0	ENSMGAG00000010679
SSR3	11	23097041..23100519	309.811	0.668738	1.58968	0	0	0	ENSMGAG00000010707
SUCNR1	11	complement(23673950..23674981)	50.8482	1.59291	3.01656	0	0	0	ENSMGAG00000010883
SELENOT	11	complement(23879894..23884068)	184.753	0.743327	1.67403	0	0	0	ENSMGAG00000010934
TSC22D2	11	complement(23906961..23929872)	14.3015	-0.643978	-1.56263	0	0	0	ENSMGAG00000010949
gene:ENSMGAG00000011014	11	24147146..24164833	30.3403	1.49494	2.81852	0	0	0	ENSMGAG00000011014
gene:ENSMGAG00000011055	11	complement(24185662..24189279)	1.50222	-1.78678	-3.45044	0	0	0	ENSMGAG00000011055
gene:ENSMGAG00000000936	12	166830..183083	6.74715	0.877317	1.83696	0	0	0	ENSMGAG00000000936
MYO9A	12	complement(687576..824206)	0.747357	1.4574	2.74614	0	0	0	ENSMGAG00000001473
PKM	12	complement(866521..879996)	404.324	0.916166	1.88709	0	0	0	ENSMGAG00000001626
gene:ENSMGAG00000016448	12	complement(896778..901952)	144.542	0.65905	1.57904	0	0	0	ENSMGAG00000016448
ARIH1	12	928749..958807	57.6572	-0.675772	-1.59745	0	0	0	ENSMGAG00000001832
COX5A	12	1682356..1684797	147.535	0.885892	1.84791	0	0	0	ENSMGAG00000002269
gene:ENSMGAG00000002412	12	complement(1723579..1726382)	5.98488	0.880914	1.84154	0	0	0	ENSMGAG00000002412
gene:ENSMGAG00000002518	12	1728427..1731687	12.635	0.805639	1.74792	0	0	0	ENSMGAG00000002518
CYP11A1	12	1843948..1849105	184.224	1.77132	3.41367	0	0	0	ENSMGAG00000002665
STRA6	12	1872118..1879640	40.4595	2.12554	4.36367	0	0	0	ENSMGAG00000002915
COMMD4	12	1935250..1936889	148.761	0.590254	1.50551	0	0	0	ENSMGAG00000003039
IREB2	12	complement(2989352..3009397)	27.1771	-1.2706	-2.41262	0	0	0	ENSMGAG00000003688
DNAJA4	12	complement(3073126..3077960)	213.827	-1.47436	-2.77861	0	0	0	ENSMGAG00000003789
gene:ENSMGAG00000004006	12	3317090..3336345	1.22815	-2.17016	-4.50074	0	0	0	ENSMGAG00000004006
TPM1	12	complement(3594797..3611927)	261.401	-0.58696	-1.50208	0	0	0	ENSMGAG00000004207
TLN2	12	complement(3690205..3776952)	3.63083	-0.666332	-1.58703	0	0	0	ENSMGAG00000004247
RORA	12	4449999..4469724	13.8237	-1.25522	-2.38704	0	0	0	ENSMGAG00000004471
ICE2	12	4482682..4506824	2.58532	-1.26064	-2.39602	0	0	0	ENSMGAG00000004508
MCEE	12	5328060..5331748	27.3025	-0.642843	-1.5614	0	0	0	ENSMGAG00000004857
APBA2	12	5421037..5460368	6.46539	-1.15422	-2.22564	0	0	0	ENSMGAG00000004865
ADAL	12	5834367..5841249	6.16072	-1.21338	-2.31881	0	0	0	ENSMGAG00000005055
RNF111	12	complement(6425237..6462015)	9.05111	-0.630528	-1.54813	0	0	0	ENSMGAG00000005286
AQP9	12	complement(6747919..6771777)	3.01776	1.28996	2.44521	0	0	0	ENSMGAG00000005501
CGNL1	12	complement(6990023..7027423)	4.14153	-0.996697	-1.99543	0	0	0	ENSMGAG00000005589
TCF12	12	complement(7102655..7204494)	59.0457	-0.771802	-1.7074	0	0	0	ENSMGAG00000005667
gene:ENSMGAG00000005701	12	7291574..7334214	6.52611	-0.965082	-1.95217	0	0	0	ENSMGAG00000005701
POLR2M	12	complement(7467258..7470492)	12.8835	-0.839041	-1.78886	0	0	0	ENSMGAG00000005643
CCPG1	12	7688736..7704109	49.398	-0.95894	-1.94388	0	0	0	ENSMGAG00000005965
SCG3	12	complement(8928027..8954082)	3.94877	-1.98637	-3.96238	0	0	0	ENSMGAG00000006516
CYP19A1	12	complement(9033543..9046417)	5.90052	-2.65755	-6.30961	0	0	0	ENSMGAG00000006571
SEMA6D	12	9753690..9766084	2.94979	-0.821219	-1.7669	0	0	0	ENSMGAG00000006680
FBN1	12	complement(10030026..10164470)	12.3012	-0.919776	-1.89182	0	0	0	ENSMGAG00000006969
BLOC1S6	12	10574874..10578622	36.3327	-0.88469	-1.84637	0	0	0	ENSMGAG00000007293
GABPB1	12	10746442..10762003	7.47316	-0.699126	-1.62352	0	0	0	ENSMGAG00000007495
BNC1	12	complement(11184662..11191077)	0.613825	3.90554	14.986	0	0	0	ENSMGAG00000007844
ADAMTSL3	12	11449824..11547736	7.87435	-1.12174	-2.17609	0	0	0	ENSMGAG00000007972
STARD5	12	11990212..11992832	22.0935	1.0793	2.11301	0	0	0	ENSMGAG00000008059
MFGE8	12	12957400..12962367	142.914	0.829458	1.77702	0	0	0	ENSMGAG00000008653
gene:ENSMGAG00000008966	12	14593161..14642826	5.0857	-0.915472	-1.88619	0	0	0	ENSMGAG00000008966
SYNM	12	16884044..16900389	28.4775	-2.02728	-4.07636	0	0	0	ENSMGAG00000009261
ALDH1A3	12	17482264..17519815	16.6387	3.6465	12.5229	0	0	0	ENSMGAG00000009365
SNRPA1	12	complement(17670068..17675351)	81.0381	0.653267	1.57273	0	0	0	ENSMGAG00000009427
SPG21	12	complement(17766484..17774132)	85.2417	0.630744	1.54836	0	0	0	ENSMGAG00000009485
DENND4A	12	complement(18135009..18166136)	4.35109	-0.714181	-1.64055	0	0	0	ENSMGAG00000009728
PIAS1	12	19169409..19235348	29.0343	-0.850438	-1.80305	0	0	0	ENSMGAG00000009994
CLN6	12	complement(19242475..19247972)	82.5921	0.658644	1.5786	0	0	0	ENSMGAG00000010054
EIF3J	12	19843582..19848460	77.6978	-0.714758	-1.64121	0	0	0	ENSMGAG00000010307
HYPK	12	20263470..20264488	113.936	0.745175	1.67618	0	0	0	ENSMGAG00000010563
FES	12	20285579..20290697	18.4555	1.13576	2.19734	0	0	0	ENSMGAG00000010444
CTSH	12	complement(20292733..20297086)	492.102	1.08592	2.12273	0	0	0	ENSMGAG00000010582
OSGIN1	13	103869..108528	89.113	-0.923233	-1.89636	0	0	0	ENSMGAG00000000787
NECAB2	13	177210..210417	8.89181	-1.35417	-2.55651	0	0	0	ENSMGAG00000000862
MBTPS1	13	complement(216378..239875)	8.55998	-1.05729	-2.08101	0	0	0	ENSMGAG00000000805
GNAO1	13	complement(429751..504594)	16.6752	0.997947	1.99716	0	0	0	ENSMGAG00000000941
NUP93	13	645856..711542	29.7474	0.723413	1.65108	0	0	0	ENSMGAG00000001016
FA2H	13	850945..859471	3.33084	2.40906	5.31128	0	0	0	ENSMGAG00000001307
MLKL	13	861471..865224	37.4297	1.35466	2.55737	0	0	0	ENSMGAG00000001318
VAC14	13	complement(1130173..1176375)	16.6149	0.618785	1.53558	0	0	0	ENSMGAG00000001646
HSD11B2	13	complement(1452269..1454083)	37.3172	1.89908	3.72976	0	0	0	ENSMGAG00000001817
SLC9A5	13	1485032..1491197	5.79906	1.07826	2.11149	0	0	0	ENSMGAG00000001957
gene:ENSMGAG00000002421	13	1914559..1919056	18.7461	1.03959	2.05564	0	0	0	ENSMGAG00000002421
EXOC3L1	13	1976029..1983311	11.4732	-0.787821	-1.72646	0	0	0	ENSMGAG00000002565
gene:ENSMGAG00000002741	13	complement(2228738..2232482)	7.60439	-1.61482	-3.06274	0	0	0	ENSMGAG00000002741
ADGRG3	13	2471261..2474472	6.71761	1.41752	2.67126	0	0	0	ENSMGAG00000003435
gene:ENSMGAG00000003463	13	complement(2475765..2479743)	333.18	2.44078	5.42936	0	0	0	ENSMGAG00000003463
MMP15	13	2566329..2570524	28.1534	0.60758	1.5237	0	0	0	ENSMGAG00000003372
NDRG4	13	2658260..2667597	2.02535	1.92894	3.80776	0	0	0	ENSMGAG00000003705
SLC7A6	13	2702402..2730058	42.7681	1.09193	2.13158	0	0	0	ENSMGAG00000003764
SMPD3	13	complement(2773479..2806139)	1.60708	1.78558	3.44757	0	0	0	ENSMGAG00000003878
PLA2G15	13	complement(2943593..2954328)	29.4716	0.747927	1.67938	0	0	0	ENSMGAG00000003913
NFATC3	13	complement(3076309..3117989)	8.61712	-0.805086	-1.74725	0	0	0	ENSMGAG00000003992
gene:ENSMGAG00000004072	13	3245290..3252900	21.467	-1.12584	-2.18229	0	0	0	ENSMGAG00000004072
SLC12A4	13	3280697..3309874	12.3978	-0.702622	-1.62746	0	0	0	ENSMGAG00000004090
RBL2	13	complement(4784007..4802405)	11.1328	-1.18709	-2.27693	0	0	0	ENSMGAG00000004556
CHD9	13	complement(4808315..4879486)	2.47151	-0.769582	-1.70478	0	0	0	ENSMGAG00000004642
CYLD	13	complement(5942600..5963496)	6.77519	-1.53126	-2.89037	0	0	0	ENSMGAG00000004739
SNX20	13	5975042..5978083	18.7437	-1.10091	-2.1449	0	0	0	ENSMGAG00000004775
BRD7	13	6302712..6317817	23.6093	-0.634399	-1.55229	0	0	0	ENSMGAG00000004779
ZNF423	13	6598938..6668605	3.38999	-0.941992	-1.92118	0	0	0	ENSMGAG00000005058
PHKB	13	complement(7325712..7389193)	8.59627	-0.833979	-1.78259	0	0	0	ENSMGAG00000005122
NETO2	13	7498925..7514621	5.26092	-0.831805	-1.77991	0	0	0	ENSMGAG00000005178
MYLK3	13	7633315..7652623	5.98355	-0.75316	-1.68548	0	0	0	ENSMGAG00000005260
GPATCH1	13	9910397..9922849	6.85662	-0.936595	-1.91401	0	0	0	ENSMGAG00000005775
LRP3	13	9953236..9970977	9.97161	-0.903824	-1.87102	0	0	0	ENSMGAG00000005857
PEPD	13	complement(10212984..10328754)	161.233	0.975388	1.96617	0	0	0	ENSMGAG00000005946
LSM14A	13	10815486..10834303	45.8803	-0.583127	-1.49809	0	0	0	ENSMGAG00000006009
gene:ENSMGAG00000006169	13	11207151..11211873	56.0966	-0.790868	-1.73012	0	0	0	ENSMGAG00000006169
CDH5	13	complement(11462825..11490694)	28.6168	-0.583866	-1.49886	0	0	0	ENSMGAG00000006440
CDH11	13	12110383..12150026	17.6766	-0.707101	-1.63252	0	0	0	ENSMGAG00000006509
CDYL2	13	15320850..15343936	4.2109	-2.17338	-4.5108	0	0	0	ENSMGAG00000006868
BCO1	13	15487941..15500210	46.1252	-1.05854	-2.08282	0	0	0	ENSMGAG00000006799
gene:ENSMGAG00000015616	13	15828633..15829502	13.4755	1.55132	2.93085	0	0	0	ENSMGAG00000015616
COTL1	13	complement(16862543..16879336)	438.464	1.39518	2.63021	0	0	0	ENSMGAG00000007104
IRF8	13	complement(17678504..17683995)	123.71	-0.893358	-1.85749	0	0	0	ENSMGAG00000007344
COX4I1	13	complement(17698935..17702765)	324.231	0.638873	1.55711	0	0	0	ENSMGAG00000007456
EMC8	13	17702888..17710677	74.6824	0.697019	1.62115	0	0	0	ENSMGAG00000007482
GINS2	13	17733674..17736177	13.5673	0.910399	1.87956	0	0	0	ENSMGAG00000007506
SLC7A5	13	complement(18043517..18062629)	61.2928	1.29071	2.44648	0	0	0	ENSMGAG00000007539
gene:ENSMGAG00000007624	13	complement(18467598..18468878)	10.2157	1.13548	2.19692	0	0	0	ENSMGAG00000007624
APRT	13	18577721..18579844	59.3092	0.853648	1.80706	0	0	0	ENSMGAG00000007692
gene:ENSMGAG00000008062	13	complement(18859712..18861672)	124.999	0.924899	1.89855	0	0	0	ENSMGAG00000008062
CDH3	13	18989409..19001287	2.84225	1.6095	3.05146	0	0	0	ENSMGAG00000008446
NIP7	13	19065999..19066951	71.2361	0.708173	1.63373	0	0	0	ENSMGAG00000008556
SPCS1	14	complement(229789..231076)	113.406	0.821638	1.76741	0	0	0	ENSMGAG00000000828
PBRM1	14	249481..304831	8.3011	-0.744208	-1.67505	0	0	0	ENSMGAG00000000883
NT5DC2	14	310815..337602	142.413	-0.601153	-1.51693	0	0	0	ENSMGAG00000000916
STAB1	14	complement(360211..403453)	4.13239	0.897091	1.86231	0	0	0	ENSMGAG00000000964
RPL29	14	complement(528916..531874)	81.7774	0.71456	1.64098	0	0	0	ENSMGAG00000001213
PRKCD	14	1305485..1334730	15.9235	1.51294	2.85391	0	0	0	ENSMGAG00000001305
PFKFB4	14	complement(1341942..1360620)	10.3118	0.780811	1.7181	0	0	0	ENSMGAG00000001369
gene:ENSMGAG00000017369	14	complement(1846418..1848269)	58.7838	1.38597	2.61348	0	0	0	ENSMGAG00000017369
HDAC3	14	1866910..1880168	11.9747	0.890829	1.85424	0	0	0	ENSMGAG00000002055
CISH	14	complement(1970147..1971083)	33.6608	-0.859204	-1.81404	0	0	0	ENSMGAG00000001933
MANF	14	2287055..2288602	387.017	0.834716	1.78351	0	0	0	ENSMGAG00000002219
MST1	14	2513095..2517031	30.5261	2.1496	4.43705	0	0	0	ENSMGAG00000002999
gene:ENSMGAG00000002789	14	2712644..2715649	25.3132	-0.755372	-1.68807	0	0	0	ENSMGAG00000002789
SEMA3F	14	3179063..3194793	55.9511	-0.656231	-1.57596	0	0	0	ENSMGAG00000004057
IPPK	14	3296042..3307172	15.8726	-0.726396	-1.6545	0	0	0	ENSMGAG00000004386
ECM2	14	3337535..3354039	48.5072	-1.26172	-2.39781	0	0	0	ENSMGAG00000004416
ASPN	14	3375342..3383777	70.9276	-0.986072	-1.98078	0	0	0	ENSMGAG00000004429
OGN	14	3412392..3421645	185.115	-0.883055	-1.84428	0	0	0	ENSMGAG00000004478
SLC6A1	14	4323336..4339674	5.02798	1.26633	2.40548	0	0	0	ENSMGAG00000004819
FBLN2	14	5972262..6043382	7.23976	-1.85125	-3.60812	0	0	0	ENSMGAG00000005381
NINJ1	14	6847193..6851982	66.679	1.32921	2.51265	0	0	0	ENSMGAG00000005612
FGD3	14	complement(6938854..6979957)	31.9864	-0.803676	-1.74554	0	0	0	ENSMGAG00000005647
TKT	14	complement(7182008..7201875)	117.401	0.679175	1.60122	0	0	0	ENSMGAG00000005687
DCP1A	14	complement(7219546..7247649)	8.98633	-0.897649	-1.86303	0	0	0	ENSMGAG00000005731
WNT5A	14	complement(8179745..8181999)	15.4077	-0.767469	-1.70228	0	0	0	ENSMGAG00000006091
IL17RD	14	complement(8805495..8955433)	2.71594	-0.885451	-1.84734	0	0	0	ENSMGAG00000006214
APPL1	14	8998818..9018436	5.5414	-1.01715	-2.02391	0	0	0	ENSMGAG00000006252
DENND6A	14	complement(9119211..9136253)	5.56962	-1.1717	-2.25276	0	0	0	ENSMGAG00000006481
SLMAP	14	9146370..9225321	5.39282	-0.884887	-1.84662	0	0	0	ENSMGAG00000006531
DNASE1L3	14	complement(9327637..9340100)	8.64014	1.1512	2.22099	0	0	0	ENSMGAG00000006704
HMCES	14	9531683..9534433	120.812	0.615792	1.5324	0	0	0	ENSMGAG00000007189
CHST13	14	11012703..11016179	48.6583	0.848432	1.80054	0	0	0	ENSMGAG00000007567
KLF15	14	complement(11167126..11173439)	11.2706	0.841921	1.79243	0	0	0	ENSMGAG00000007616
gene:ENSMGAG00000007889	14	complement(11825141..11828563)	126.651	0.730649	1.65939	0	0	0	ENSMGAG00000007889
gene:ENSMGAG00000008010	14	11906600..12134626	31.1833	-0.611865	-1.52823	0	0	0	ENSMGAG00000008010
SETD5	14	11941790..11978975	11.7735	-0.635001	-1.55294	0	0	0	ENSMGAG00000007897
OGG1	14	12040280..12041915	9.09091	0.747536	1.67892	0	0	0	ENSMGAG00000008346
ARPC4	14	12047379..12048388	342.548	0.869225	1.82668	0	0	0	ENSMGAG00000008410
JAGN1	14	12053780..12054535	89.6334	1.09688	2.13892	0	0	0	ENSMGAG00000016819
KBTBD8	14	15342614..15348887	7.44249	-1.59795	-3.02713	0	0	0	ENSMGAG00000009296
PDZRN3	14	complement(17387668..17403001)	13.3896	-1.02602	-2.0364	0	0	0	ENSMGAG00000009691
CHL1	14	17986021..18091513	4.15524	3.83723	14.2929	0	0	0	ENSMGAG00000009762
IRAK2	14	20327707..20339097	25.9432	0.880168	1.84059	0	0	0	ENSMGAG00000010194
FGD5	14	complement(20710603..20794223)	3.23459	-0.856268	-1.81035	0	0	0	ENSMGAG00000010431
PCDHAC2	15	complement(46833..116482)	3.96875	0.849561	1.80195	0	0	0	ENSMGAG00000016406
gene:ENSMGAG00000017042	15	255129..255764	16.9648	1.71597	3.28517	0	0	0	ENSMGAG00000017042
TMEM173	15	complement(315450..317387)	21.6465	1.17883	2.26394	0	0	0	ENSMGAG00000000985
gene:ENSMGAG00000001057	15	817311..817739	57.5025	0.962221	1.94831	0	0	0	ENSMGAG00000001057
PFDN1	15	complement(851864..880695)	124.179	0.718194	1.64512	0	0	0	ENSMGAG00000001060
PCDH1	15	1340287..1394169	5.84962	-0.732717	-1.66177	0	0	0	ENSMGAG00000001227
gene:ENSMGAG00000001331	15	complement(1805089..1822561)	75.3105	-0.58509	-1.50013	0	0	0	ENSMGAG00000001331
KCNMB1	15	3233432..3240524	17.0604	-1.25339	-2.38401	0	0	0	ENSMGAG00000001918
SPDL1	15	complement(3566174..3583827)	6.52545	-0.774282	-1.71034	0	0	0	ENSMGAG00000002088
gene:ENSMGAG00000002296	15	4214950..4221842	3.02919	-1.71969	-3.29367	0	0	0	ENSMGAG00000002296
CCNG1	15	complement(6313199..6316860)	76.1477	-0.840649	-1.79086	0	0	0	ENSMGAG00000002596
GABRA1	15	complement(6785480..6822370)	1.26597	2.31507	4.9763	0	0	0	ENSMGAG00000002704
SLU7	15	7422731..7432663	36.6499	-1.11799	-2.17044	0	0	0	ENSMGAG00000002882
FBXO38	15	7784641..7804259	6.10301	-0.927354	-1.90178	0	0	0	ENSMGAG00000003033
SLC26A2	15	complement(7940368..7944304)	3.18958	-1.09807	-2.14068	0	0	0	ENSMGAG00000003118
AFAP1L1	15	complement(8122575..8129730)	8.35265	-0.901276	-1.86772	0	0	0	ENSMGAG00000003323
SH3TC2	15	8183036..8196655	1.0299	1.58545	3.00101	0	0	0	ENSMGAG00000003411
SH3PXD2B	15	8454466..8506179	18.3477	0.645734	1.56453	0	0	0	ENSMGAG00000003508
CREBRF	15	8767632..8778068	22.3949	-1.29802	-2.45892	0	0	0	ENSMGAG00000003597
STC2	15	complement(8835468..8841076)	8.01841	2.216	4.64604	0	0	0	ENSMGAG00000003638
PRELID1	15	complement(9809704..9810286)	444.206	1.00751	2.01044	0	0	0	ENSMGAG00000004144
SNCB	15	9940995..9942268	14.1088	1.60899	3.05039	0	0	0	ENSMGAG00000004626
CLTB	15	9995981..9998913	164.937	0.636687	1.55476	0	0	0	ENSMGAG00000004424
gene:ENSMGAG00000004718	15	complement(10001869..10004454)	63.3175	0.67891	1.60093	0	0	0	ENSMGAG00000004718
gene:ENSMGAG00000004726	15	10002846..10004035	83.0654	0.745981	1.67711	0	0	0	ENSMGAG00000004726
gene:ENSMGAG00000005269	15	11055257..11056749	64.246	1.46024	2.75154	0	0	0	ENSMGAG00000005269
gene:ENSMGAG00000005270	15	11065364..11079271	70.5252	2.3817	5.21152	0	0	0	ENSMGAG00000005270
gene:ENSMGAG00000005838	15	11833976..11837494	2.80975	2.26814	4.81702	0	0	0	ENSMGAG00000005838
ATOX1	15	12461821..12463359	98.3295	0.917668	1.88906	0	0	0	ENSMGAG00000006016
GM2A	15	complement(12590161..12591184)	216.312	0.594218	1.50965	0	0	0	ENSMGAG00000006203
RPS14	15	12717184..12720615	158.397	0.661339	1.58155	0	0	0	ENSMGAG00000006575
CD74	15	12724873..12726722	3099.03	1.62245	3.07897	0	0	0	ENSMGAG00000006589
CSF1R	15	12858616..12871144	38.5683	1.02361	2.033	0	0	0	ENSMGAG00000006864
gene:ENSMGAG00000015454	15	complement(12905594..12907348)	1.84714	4.22014	18.6376	0	0	0	ENSMGAG00000015454
MRNIP	15	13212200..13215892	20.6219	1.03821	2.05368	0	0	0	ENSMGAG00000007155
gene:ENSMGAG00000007364	15	13321247..13323173	24.4013	-0.800048	-1.74116	0	0	0	ENSMGAG00000007364
GFPT2	15	13680712..13691753	10.9814	3.26913	9.64064	0	0	0	ENSMGAG00000007504
CLK4	15	13879824..13886369	42.0818	-0.815398	-1.75978	0	0	0	ENSMGAG00000007606
COL23A1	15	13992614..14037508	2.37314	-1.3364	-2.5252	0	0	0	ENSMGAG00000007652
SMAD5	15	complement(14910400..14917548)	455.457	-0.678537	-1.60052	0	0	0	ENSMGAG00000008031
TGFBI	15	complement(14974570..14996058)	48.1618	0.758579	1.69182	0	0	0	ENSMGAG00000008048
PCBD2	15	complement(15485500..15501895)	84.3214	1.1926	2.28564	0	0	0	ENSMGAG00000008211
CAMLG	15	complement(15554312..15556826)	66.2608	-0.754608	-1.68717	0	0	0	ENSMGAG00000008283
VDAC1	15	15884386..15893492	94.9104	0.665783	1.58643	0	0	0	ENSMGAG00000008470
P4HA2	15	complement(16599184..16621465)	31.8921	0.951486	1.93386	0	0	0	ENSMGAG00000008789
IRF1	15	complement(16769350..16774309)	130.197	-0.623416	-1.54052	0	0	0	ENSMGAG00000008932
UQCRQ	15	16950593..16951555	108.145	0.80473	1.74682	0	0	0	ENSMGAG00000009135
AFF4	15	complement(16962761..16989195)	14.2351	-0.990522	-1.9869	0	0	0	ENSMGAG00000009144
HSPA4	15	17027691..17039810	30.6628	-0.935527	-1.91259	0	0	0	ENSMGAG00000009184
DPYSL3	15	complement(17928000..17943913)	11.8126	-0.685874	-1.60868	0	0	0	ENSMGAG00000009560
MKL2	16	686552..724663	6.5774	-0.672387	-1.59371	0	0	0	ENSMGAG00000000972
ZC3H7A	16	833465..853605	11.9417	-0.952993	-1.93588	0	0	0	ENSMGAG00000001079
LITAF	16	895463..898131	31.3891	1.08734	2.12482	0	0	0	ENSMGAG00000001262
PMS2	16	952123..962446	9.03424	-0.893568	-1.85777	0	0	0	ENSMGAG00000001410
BAIAP2L1	16	complement(1136002..1162843)	3.49856	1.18784	2.27812	0	0	0	ENSMGAG00000001571
SUN1	16	2185281..2205775	27.8915	-0.828437	-1.77576	0	0	0	ENSMGAG00000002073
ZFAND2A	16	complement(2421759..2424855)	394.729	-0.699307	-1.62373	0	0	0	ENSMGAG00000002231
MICALL2	16	complement(2599786..2621121)	39.6845	-0.719097	-1.64615	0	0	0	ENSMGAG00000002505
LFNG	16	3403398..3405915	63.3657	1.02332	2.03259	0	0	0	ENSMGAG00000002757
TTYH3	16	complement(3446504..3488103)	111.353	1.25001	2.37843	0	0	0	ENSMGAG00000002786
gene:ENSMGAG00000003313	16	4103471..4113123	5.32798	1.56486	2.95849	0	0	0	ENSMGAG00000003313
CYP3A37	16	complement(4163810..4173481)	29.453	4.46033	22.0137	0	0	0	ENSMGAG00000003542
SLC29A4	16	4326412..4329910	7.58361	1.36412	2.57418	0	0	0	ENSMGAG00000003866
ACTB	16	complement(4430178..4560651)	9534.83	0.554541	1.4687	0	0	0	ENSMGAG00000003960
ARPC1B	16	4637839..4643322	619.324	0.959203	1.94424	0	0	0	ENSMGAG00000004152
COPS3	16	complement(5046751..5055707)	75.2565	-0.638845	-1.55708	0	0	0	ENSMGAG00000004388
RASD1	16	complement(5088104..5089243)	165.531	-0.637775	-1.55593	0	0	0	ENSMGAG00000004443
gene:ENSMGAG00000005364	16	6262324..6275414	13.6794	1.7005	3.25013	0	0	0	ENSMGAG00000005364
NARFL	16	6327155..6338317	25.9746	-1.09561	-2.13704	0	0	0	ENSMGAG00000005509
HAGH	16	complement(6339504..6350210)	79.2725	-1.45889	-2.74896	0	0	0	ENSMGAG00000005534
MSRB1	16	complement(6421691..6422263)	24.2417	0.929071	1.90405	0	0	0	ENSMGAG00000005565
RPS2	16	complement(6439893..6442157)	679.42	0.592131	1.50747	0	0	0	ENSMGAG00000005632
SYNGR3	16	6485033..6494829	6.6357	1.77516	3.42277	0	0	0	ENSMGAG00000005786
SLC9A3R2	16	6535123..6555889	49.5977	-0.635156	-1.55311	0	0	0	ENSMGAG00000005833
E4F1	16	6799970..6807259	8.81365	-1.28368	-2.43459	0	0	0	ENSMGAG00000006207
RBBP6	16	7079966..7102990	7.69763	-0.633428	-1.55125	0	0	0	ENSMGAG00000006423
PLK1	16	7198644..7202727	24.5676	0.690658	1.61402	0	0	0	ENSMGAG00000006510
C16orf45	16	7794403..7818763	8.79251	1.37067	2.58591	0	0	0	ENSMGAG00000006954
MARF1	16	complement(7827589..7848165)	1.18284	-1.02373	-2.03317	0	0	0	ENSMGAG00000006956
gene:ENSMGAG00000007657	16	8394078..8470631	5.77143	0.833606	1.78213	0	0	0	ENSMGAG00000007657
CLEC19A	16	complement(8733400..8735771)	14.0756	2.29352	4.90251	0	0	0	ENSMGAG00000007883
CCP110	16	8850951..8864215	2.98154	-1.17038	-2.25072	0	0	0	ENSMGAG00000007995
CDR2	16	complement(9014151..9022764)	25.0428	-0.785469	-1.72365	0	0	0	ENSMGAG00000008116
IGSF6	16	complement(9055014..9060346)	12.5733	1.35561	2.55906	0	0	0	ENSMGAG00000008150
DAGLB	16	9117552..9130012	5.08726	-0.792103	-1.7316	0	0	0	ENSMGAG00000008231
CLEC16A	16	complement(9317840..9370787)	6.13964	-0.720629	-1.6479	0	0	0	ENSMGAG00000008324
TVP23A	16	9428267..9434230	12.5166	0.646924	1.56583	0	0	0	ENSMGAG00000008374
USP7	16	10275657..10434645	11.0841	-0.692847	-1.61647	0	0	0	ENSMGAG00000008497
NPRL3	16	complement(12579248..12617013)	24.3968	-0.643487	-1.5621	0	0	0	ENSMGAG00000008762
gene:ENSMGAG00000008803	16	12629075..12629931	9373.28	-2.3958	-5.26268	0	0	0	ENSMGAG00000008803
gene:ENSMGAG00000008823	16	12632771..12633561	69022.1	-2.36156	-5.13926	0	0	0	ENSMGAG00000008823
CLCN7	16	complement(12824379..12973431)	24.0257	0.796022	1.73631	0	0	0	ENSMGAG00000008986
CDIP1	16	12969974..12975474	12.3756	-1.61958	-3.07285	0	0	0	ENSMGAG00000009193
HMOX2	16	complement(12985244..12988702)	97.1933	-0.706419	-1.63175	0	0	0	ENSMGAG00000009203
gene:ENSMGAG00000009355	16	complement(13280637..13312970)	49.2115	0.8582	1.81278	0	0	0	ENSMGAG00000009355
VASN	16	13291166..13293238	19.7325	0.66575	1.58639	0	0	0	ENSMGAG00000009416
XPO6	16	13561950..13597102	21.0336	0.911715	1.88128	0	0	0	ENSMGAG00000009566
SEPT12	16	13659683..13661674	23.0923	1.29862	2.45993	0	0	0	ENSMGAG00000009617
gene:ENSMGAG00000015595	16	13662416..13663297	13.7893	1.27047	2.41241	0	0	0	ENSMGAG00000015595
FAM173A	16	13807678..13809583	35.6233	0.745314	1.67634	0	0	0	ENSMGAG00000009775
PPL	16	complement(13891732..13911811)	0.413161	2.04592	4.12936	0	0	0	ENSMGAG00000009827
gene:ENSMGAG00000009869	16	14015010..14017794	9.33377	-1.44133	-2.71571	0	0	0	ENSMGAG00000009869
VPS35L	16	complement(14274109..14374949)	23.2861	-0.642307	-1.56082	0	0	0	ENSMGAG00000009908
gene:ENSMGAG00000010029	16	15080591..15092413	16.4869	2.12488	4.36168	0	0	0	ENSMGAG00000010029
ROGDI	16	15410887..15422073	31.1608	1.36185	2.57014	0	0	0	ENSMGAG00000010244
gene:ENSMGAG00000010252	16	complement(15441816..15445354)	1.38685	3.29531	9.81721	0	0	0	ENSMGAG00000010252
gene:ENSMGAG00000010439	16	complement(15940459..15945490)	3.09368	1.75017	3.36398	0	0	0	ENSMGAG00000010439
PI4KA	17	120107..175948	4.17294	-0.678788	-1.60079	0	0	0	ENSMGAG00000000844
SDF2L1	17	415660..418417	84.5923	0.707719	1.63322	0	0	0	ENSMGAG00000000984
GP1BB	17	808259..810180	9.56768	-1.61889	-3.07138	0	0	0	ENSMGAG00000015641
ULK1	17	complement(2722531..2791734)	3.6035	-1.09178	-2.13137	0	0	0	ENSMGAG00000001973
SCARB1	17	4694743..4706488	33.4925	1.32371	2.50309	0	0	0	ENSMGAG00000002675
SNRNP35	17	complement(5186331..5187056)	14.4381	-1.27198	-2.41494	0	0	0	ENSMGAG00000003241
KMT5A	17	complement(5194136..5198337)	12.932	-0.926312	-1.90041	0	0	0	ENSMGAG00000003253
SBNO1	17	5212596..5236735	21.0802	-0.924555	-1.8981	0	0	0	ENSMGAG00000003274
ARPC3	17	5492984..5496642	314.947	1.04906	2.06919	0	0	0	ENSMGAG00000003776
ORAI1	17	5798276..5798842	29.8244	0.89644	1.86147	0	0	0	ENSMGAG00000004356
gene:ENSMGAG00000004522	17	5901328..5904279	224.91	-0.607626	-1.52375	0	0	0	ENSMGAG00000004522
RSRC2	17	complement(6104798..6115605)	37.5252	-0.736674	-1.66633	0	0	0	ENSMGAG00000004845
SH2B3	17	6333683..6343479	13.4132	-1.24182	-2.36497	0	0	0	ENSMGAG00000005275
ERP29	17	complement(6485503..6486894)	181.89	0.617237	1.53394	0	0	0	ENSMGAG00000005475
CMKLR1	17	complement(6725080..6726153)	33.4222	1.9808	3.94711	0	0	0	ENSMGAG00000015475
SART3	17	complement(6749268..6760498)	5.15447	-0.99609	-1.99459	0	0	0	ENSMGAG00000005746
gene:ENSMGAG00000005877	17	complement(6817745..6831010)	6.23244	-0.695131	-1.61903	0	0	0	ENSMGAG00000005877
ACACB	17	6895064..6914289	2.04687	-0.956449	-1.94053	0	0	0	ENSMGAG00000006018
GLTP	17	complement(7099380..7100744)	28.6106	1.47907	2.78769	0	0	0	ENSMGAG00000006396
TFIP11	17	7448247..7456292	8.32429	-0.760165	-1.69368	0	0	0	ENSMGAG00000006881
CCDC117	17	8023203..8026354	12.3286	-1.03271	-2.04586	0	0	0	ENSMGAG00000007135
GGT5	17	8741193..8757563	21.3773	-0.990257	-1.98654	0	0	0	ENSMGAG00000007807
gene:ENSMGAG00000007963	17	complement(8903168..8957046)	4.37876	-0.753934	-1.68639	0	0	0	ENSMGAG00000007963
gene:ENSMGAG00000008212	17	complement(9314591..9325824)	15.4085	-4.60367	-24.3132	0	0	0	ENSMGAG00000008212
EIF4ENIF1	17	9381517..9418283	3.09115	-0.932655	-1.90879	0	0	0	ENSMGAG00000008355
MLEC	17	complement(9642813..9645422)	79.6981	0.777633	1.71432	0	0	0	ENSMGAG00000008583
CABP1	17	complement(9651156..9659665)	1.43504	4.69471	25.897	0	0	0	ENSMGAG00000008625
RNF10	17	complement(9701935..9712053)	20.4399	-0.659947	-1.58002	0	0	0	ENSMGAG00000008666
DYNLL1	17	complement(9716939..9723984)	422.113	0.67445	1.59599	0	0	0	ENSMGAG00000008703
COQ5	17	9723465..9728563	78.6398	0.589349	1.50457	0	0	0	ENSMGAG00000008710
gene:ENSMGAG00000009293	17	10550568..10564365	2.84824	-1.24751	-2.37432	0	0	0	ENSMGAG00000009293
P2RX2	17	10576910..10579197	1.85144	2.88692	7.39688	0	0	0	ENSMGAG00000009323
AIFM3	17	10616019..10633927	1.97436	2.38652	5.22893	0	0	0	ENSMGAG00000009414
gene:ENSMGAG00000009527	17	complement(10684956..10689276)	18.2513	-0.895029	-1.85965	0	0	0	ENSMGAG00000009527
MTMR3	17	complement(11414787..11486023)	8.45083	-1.08245	-2.11762	0	0	0	ENSMGAG00000009778
NIPSNAP1	17	11597156..11599193	32.139	0.733073	1.66218	0	0	0	ENSMGAG00000009825
AP1B1	17	11621186..11632866	23.2873	0.682014	1.60438	0	0	0	ENSMGAG00000009893
RFC5	17	complement(11712619..11714634)	48.1467	0.634167	1.55204	0	0	0	ENSMGAG00000005560
gene:ENSMGAG00000016545	17	13099573..13100383	15.8128	1.14651	2.21377	0	0	0	ENSMGAG00000016545
gene:ENSMGAG00000009592	18	complement(1091..1804)	123.065	0.98314	1.97676	0	0	0	ENSMGAG00000009592
gene:ENSMGAG00000000629	18	22852..25499	92.0784	2.50708	5.68469	0	0	0	ENSMGAG00000000629
gene:ENSMGAG00000000636	18	complement(24823..80306)	17.5298	-2.39922	-5.27516	0	0	0	ENSMGAG00000000636
gene:ENSMGAG00000000637	18	81197..180185	5.11592	1.27628	2.42213	0	0	0	ENSMGAG00000000637
gene:ENSMGAG00000000641	18	complement(108201..108949)	66.6742	-1.11993	-2.17337	0	0	0	ENSMGAG00000000641
DPP7	19	183210..200298	120.632	0.775005	1.7112	0	0	0	ENSMGAG00000000894
FUT7	19	343069..344112	63.1667	2.44997	5.46403	0	0	0	ENSMGAG00000001168
gene:ENSMGAG00000000761	19	complement(399103..402098)	457.593	2.61364	6.12046	0	0	0	ENSMGAG00000000761
C8G	19	complement(410858..413105)	16.5031	1.09954	2.14287	0	0	0	ENSMGAG00000000833
gene:ENSMGAG00000001451	19	850278..855570	52.2723	0.771917	1.70754	0	0	0	ENSMGAG00000001451
DPH7	19	complement(1298850..1305031)	9.46231	-0.841309	-1.79168	0	0	0	ENSMGAG00000002093
gene:ENSMGAG00000002121	19	1754832..1782763	6.70301	1.06306	2.08936	0	0	0	ENSMGAG00000002121
gene:ENSMGAG00000002217	19	complement(1810676..1839834)	12.3208	0.899687	1.86566	0	0	0	ENSMGAG00000002217
gene:ENSMGAG00000002313	19	1881089..1886519	224.078	1.63268	3.10089	0	0	0	ENSMGAG00000002313
SLC31A2	19	2394848..2395773	41.2879	0.748164	1.67965	0	0	0	ENSMGAG00000003003
TMEM268	19	2526363..2534200	48.5508	2.6274	6.17912	0	0	0	ENSMGAG00000003005
TNFSF15	19	complement(2571073..2585038)	74.9802	1.39788	2.63513	0	0	0	ENSMGAG00000003027
TLR4	19	3636855..3642302	14.393	1.18967	2.28101	0	0	0	ENSMGAG00000005422
gene:ENSMGAG00000003403	19	4751571..4783004	4.10031	-0.862108	-1.81769	0	0	0	ENSMGAG00000003403
gene:ENSMGAG00000003544	19	4893394..4894812	5.28688	3.0665	8.37741	0	0	0	ENSMGAG00000003544
gene:ENSMGAG00000003642	19	4991152..4992416	44.5145	1.57286	2.97493	0	0	0	ENSMGAG00000003642
ENG	19	4997652..5005608	226.724	-0.710099	-1.63592	0	0	0	ENSMGAG00000003658
SH2D3C	19	5017422..5090269	30.1696	-0.59483	-1.51029	0	0	0	ENSMGAG00000003752
SPTAN1	19	5277824..5353809	21.7529	-1.19358	-2.2872	0	0	0	ENSMGAG00000004093
ENDOG	19	5443733..5445856	29.6538	1.04119	2.05792	0	0	0	ENSMGAG00000004558
ASS1	19	6012034..6031638	139.075	3.07156	8.40679	0	0	0	ENSMGAG00000005305
ABL1	19	6106241..6169167	16.1006	-0.619317	-1.53615	0	0	0	ENSMGAG00000005488
LAMC3	19	6200013..6213993	40.0137	-0.886364	-1.84851	0	0	0	ENSMGAG00000005541
MED27	19	complement(6473267..6556960)	34.7119	0.628936	1.54642	0	0	0	ENSMGAG00000005905
TSC1	19	complement(6899413..6916207)	3.43321	-1.62501	-3.08444	0	0	0	ENSMGAG00000006080
GFI1B	19	6928127..6936815	6.97556	-3.1982	-9.17811	0	0	0	ENSMGAG00000006129
gene:ENSMGAG00000006234	19	complement(6968208..6974421)	54.2284	1.11749	2.1697	0	0	0	ENSMGAG00000006234
RPL7A	19	7045720..7091825	264.043	0.579135	1.49395	0	0	0	ENSMGAG00000006406
ADAMTS13	19	7112502..7130290	1.57242	-1.1803	-2.26623	0	0	0	ENSMGAG00000006545
SLC2A6	19	complement(7142798..7146418)	25.0368	1.936	3.82643	0	0	0	ENSMGAG00000006599
ADAMTSL2	19	7177263..7195937	4.46152	-0.997289	-1.99624	0	0	0	ENSMGAG00000006630
SARDH	19	complement(7232755..7251672)	2.95466	-1.03371	-2.04729	0	0	0	ENSMGAG00000006675
BRD3	19	complement(7367242..7567205)	10.1062	-0.688711	-1.61184	0	0	0	ENSMGAG00000006900
OLFM1	19	7508202..7517851	5.21098	1.35194	2.55255	0	0	0	ENSMGAG00000007351
COL5A1	19	7583440..7833596	28.7	-0.702246	-1.62704	0	0	0	ENSMGAG00000006984
AGPAT2	19	8005766..8012213	23.2094	1.12842	2.1862	0	0	0	ENSMGAG00000007421
CARD9	19	8155495..8201938	15.4805	2.04419	4.12442	0	0	0	ENSMGAG00000007565
STOM	19	complement(8431077..8437742)	175.704	0.813108	1.75699	0	0	0	ENSMGAG00000007860
MRRF	19	8638263..8647439	30.8604	0.69209	1.61562	0	0	0	ENSMGAG00000007925
PTGS1	19	8658026..8661901	12.7392	1.27275	2.41622	0	0	0	ENSMGAG00000007938
RABGAP1	19	8762351..8821386	14.4312	-0.623401	-1.5405	0	0	0	ENSMGAG00000008049
ADGRD2	19	9439228..9458050	1.69937	1.72158	3.29797	0	0	0	ENSMGAG00000008260
RPL35	19	complement(9568895..9569908)	430.945	0.58594	1.50102	0	0	0	ENSMGAG00000008366
GAPVD1	19	9643153..9663392	2.95898	-0.990974	-1.98753	0	0	0	ENSMGAG00000008525
ZBTB34	19	10342192..10343691	7.72546	-0.766146	-1.70072	0	0	0	ENSMGAG00000015784
GARNL3	19	complement(10493009..10525548)	7.13114	-0.939214	-1.91748	0	0	0	ENSMGAG00000008765
gene:ENSMGAG00000001494	2	63367..81662	20.8106	-1.03975	-2.05587	0	0	0	ENSMGAG00000001494
gene:ENSMGAG00000017348	2	complement(68196..68687)	51.4384	-1.92889	-3.80762	0	0	0	ENSMGAG00000017348
gene:ENSMGAG00000001496	2	91993..103377	24.9635	-1.42691	-2.6887	0	0	0	ENSMGAG00000001496
REL	2	complement(381261..410526)	23.4369	0.720733	1.64802	0	0	0	ENSMGAG00000001721
EFEMP1	2	2264911..2279567	64.3655	0.836445	1.78564	0	0	0	ENSMGAG00000001940
MTIF2	2	2460976..2470945	6.91123	-0.708287	-1.63386	0	0	0	ENSMGAG00000002262
SPTBN1	2	complement(2695756..2785798)	15.8349	-0.670982	-1.59216	0	0	0	ENSMGAG00000002389
gene:ENSMGAG00000015891	2	complement(3030098..3032701)	21.2274	1.23844	2.35943	0	0	0	ENSMGAG00000015891
MERTK	2	3207493..3225154	43.6001	0.951057	1.93329	0	0	0	ENSMGAG00000002960
gene:ENSMGAG00000016651	2	3333638..3343308	426.209	-0.586596	-1.5017	0	0	0	ENSMGAG00000016651
XDH	2	4533960..4572419	0.357285	4.35755	20.4999	0	0	0	ENSMGAG00000003988
PLEK	2	complement(6127596..6142615)	50.5358	1.20012	2.29758	0	0	0	ENSMGAG00000004436
ACTR2	2	complement(7474230..7490586)	116.327	0.731241	1.66007	0	0	0	ENSMGAG00000004587
SLC1A4	2	complement(7551920..7574459)	22.8146	-1.67732	-3.19833	0	0	0	ENSMGAG00000004682
AFTPH	2	complement(7695450..7727336)	15.0167	-0.747509	-1.67889	0	0	0	ENSMGAG00000004693
UGP2	2	complement(7920011..7938232)	42.1091	0.809763	1.75292	0	0	0	ENSMGAG00000004824
EHBP1	2	complement(8143185..8335397)	76.1428	-0.947869	-1.92902	0	0	0	ENSMGAG00000004927
FBXO11	2	8698051..8729628	8.59414	-0.732732	-1.66178	0	0	0	ENSMGAG00000005080
gene:ENSMGAG00000005614	2	9869660..9898374	5.28173	-0.941787	-1.92091	0	0	0	ENSMGAG00000005614
gene:ENSMGAG00000005659	2	complement(9903089..9917573)	140.272	1.88411	3.69125	0	0	0	ENSMGAG00000005659
FSHR	2	complement(10014116..10089524)	3.05897	2.23383	4.70382	0	0	0	ENSMGAG00000005711
gene:ENSMGAG00000005883	2	11953882..11996241	8.24277	-0.898916	-1.86466	0	0	0	ENSMGAG00000005883
JAG1	2	13119909..13152552	3.53043	-0.989256	-1.98516	0	0	0	ENSMGAG00000006184
PLCB4	2	complement(13638080..13728658)	1.26818	-1.45595	-2.74337	0	0	0	ENSMGAG00000006407
FERMT1	2	15051779..15070500	15.5211	1.66147	3.16339	0	0	0	ENSMGAG00000006554
LRRN4	2	15076198..15082628	20.0485	1.75735	3.38077	0	0	0	ENSMGAG00000006588
gene:ENSMGAG00000006628	2	complement(15109881..15119572)	23.8433	-0.719677	-1.64681	0	0	0	ENSMGAG00000006628
SEC23B	2	complement(15122491..15139057)	36.5451	0.629885	1.54744	0	0	0	ENSMGAG00000006640
DZANK1	2	15160422..15180781	2.07633	-1.94583	-3.85259	0	0	0	ENSMGAG00000006709
gene:ENSMGAG00000006932	2	15373455..15375704	2917.94	1.1362	2.19801	0	0	0	ENSMGAG00000006932
TTL	2	15797015..15805627	25.3471	-0.894489	-1.85895	0	0	0	ENSMGAG00000007066
POLR1B	2	15810208..15825563	12.1597	-0.627913	-1.54533	0	0	0	ENSMGAG00000007074
GINS1	2	16200177..16202372	13.3601	0.931652	1.90746	0	0	0	ENSMGAG00000007263
DHX57	2	complement(16368987..16387060)	2.05913	-1.22177	-2.33232	0	0	0	ENSMGAG00000007437
gene:ENSMGAG00000007627	2	complement(16575436..16576993)	7.00975	2.34953	5.09659	0	0	0	ENSMGAG00000007627
GPCPD1	2	complement(16593131..16626194)	11.0042	-0.836928	-1.78624	0	0	0	ENSMGAG00000007629
PARP1	2	16869237..16904848	21.6084	0.823817	1.77008	0	0	0	ENSMGAG00000007760
SDE2	2	17025045..17030504	37.4625	-0.670428	-1.59154	0	0	0	ENSMGAG00000007959
SRP9	2	complement(17126731..17132186)	35.2742	0.707203	1.63264	0	0	0	ENSMGAG00000008061
DISP1	2	complement(17753368..17786412)	6.7569	0.694055	1.61782	0	0	0	ENSMGAG00000008861
RAB3GAP2	2	18603714..18635450	4.87888	-0.7342	-1.66347	0	0	0	ENSMGAG00000009099
LYPLAL1	2	complement(18977433..18999908)	12.5339	1.0131	2.01824	0	0	0	ENSMGAG00000009278
FMOD	2	19441232..19630710	1.33791	2.06472	4.18352	0	0	0	ENSMGAG00000009375
USH2A	2	20567845..20947768	0.154251	-3.82418	-14.1643	0	0	0	ENSMGAG00000009443
TMEM206	2	22215494..22231144	34.0307	-0.673356	-1.59478	0	0	0	ENSMGAG00000009719
NEK2	2	22448122..22454350	17.3176	0.771173	1.70666	0	0	0	ENSMGAG00000009820
TRAF5	2	complement(22548324..22559329)	1.21878	-1.20369	-2.30328	0	0	0	ENSMGAG00000009836
UBR2	2	23170271..23216603	4.49921	-0.835726	-1.78476	0	0	0	ENSMGAG00000009946
BICRAL	2	23265166..23279468	0.647528	-1.92309	-3.79233	0	0	0	ENSMGAG00000010011
COX7A2L	2	complement(24112806..24114567)	96.9281	0.612559	1.52897	0	0	0	ENSMGAG00000010035
THADA	2	complement(25262572..25419794)	1.72093	-1.11955	-2.17279	0	0	0	ENSMGAG00000010104
EPAS1	2	26893667..26926438	65.3388	-1.09748	-2.13981	0	0	0	ENSMGAG00000010293
RHOQ	2	27035366..27037052	77.3702	0.972464	1.96219	0	0	0	ENSMGAG00000010344
PPP1CB	2	complement(27514498..27532542)	263.509	-0.890598	-1.85394	0	0	0	ENSMGAG00000010432
BTBD9	2	29906075..30012056	12.3755	-0.740317	-1.67054	0	0	0	ENSMGAG00000010700
SLC29A1	2	complement(30682556..30688725)	43.9389	-1.63305	-3.10167	0	0	0	ENSMGAG00000010815
MRPS18A	2	31219455..31238704	61.8072	0.708053	1.6336	0	0	0	ENSMGAG00000010915
LRRC73	2	31363794..31368697	19.6597	0.923965	1.89732	0	0	0	ENSMGAG00000011029
EIF2AK2	2	32484463..32503080	15.3454	-1.37732	-2.59785	0	0	0	ENSMGAG00000011175
AHCTF1	2	34371539..34417439	2.77666	-0.936938	-1.91446	0	0	0	ENSMGAG00000011377
SCCPDH	2	complement(34440797..34450236)	127.622	0.626183	1.54348	0	0	0	ENSMGAG00000011391
EFCAB2	2	complement(35245330..35254964)	40.9815	2.66225	6.33019	0	0	0	ENSMGAG00000011423
ADSS	2	35392600..35411885	16.4901	0.801238	1.7426	0	0	0	ENSMGAG00000011463
MAP1LC3C	2	36357043..36358632	23.2856	0.935653	1.91276	0	0	0	ENSMGAG00000011540
LGALS8	2	complement(38435345..38444597)	95.788	-0.687365	-1.61034	0	0	0	ENSMGAG00000011791
GPR137B	2	complement(38541184..38564944)	46.6695	0.951521	1.93391	0	0	0	ENSMGAG00000011817
NID1	2	38590454..38621144	22.5824	-0.990575	-1.98698	0	0	0	ENSMGAG00000011823
ARID4B	2	38894749..38949674	17.1228	-0.872639	-1.83101	0	0	0	ENSMGAG00000011896
SPRTN	2	complement(40652643..40656470)	26.0445	-1.14573	-2.21258	0	0	0	ENSMGAG00000011993
gene:ENSMGAG00000012066	2	complement(40980086..40983702)	39.4585	-1.38003	-2.60274	0	0	0	ENSMGAG00000012066
gene:ENSMGAG00000016503	2	complement(40987995..41035638)	22.7277	-1.3447	-2.53978	0	0	0	ENSMGAG00000016503
gene:ENSMGAG00000012249	2	complement(42612326..42614366)	7.23507	3.2059	9.22722	0	0	0	ENSMGAG00000012249
gene:ENSMGAG00000012250	2	42733628..42748892	7.17986	3.00305	8.01695	0	0	0	ENSMGAG00000012250
gene:ENSMGAG00000012305	2	43550680..43565964	34.6771	0.66062	1.58076	0	0	0	ENSMGAG00000012305
IGF2R	2	complement(46655549..46702632)	4.88598	-1.40286	-2.64426	0	0	0	ENSMGAG00000012441
FBXO30	2	complement(47761688..47765203)	5.80885	-0.867412	-1.82439	0	0	0	ENSMGAG00000012533
SHPRH	2	complement(47808506..47864940)	2.76211	-0.800895	-1.74218	0	0	0	ENSMGAG00000012537
RAB32	2	48099438..48117985	62.4375	1.60748	3.04718	0	0	0	ENSMGAG00000012555
UST	2	49106701..49189537	56.277	-1.52582	-2.87951	0	0	0	ENSMGAG00000012589
PPIL4	2	complement(49146733..49365135)	11.299	1.13455	2.19551	0	0	0	ENSMGAG00000012596
TAB2	2	49299049..49312975	4.23901	-0.912106	-1.88179	0	0	0	ENSMGAG00000012593
KATNA1	2	complement(49388858..49402441)	18.6409	-1.27114	-2.41351	0	0	0	ENSMGAG00000012608
LATS1	2	complement(49411962..49426544)	5.98165	-0.705049	-1.6302	0	0	0	ENSMGAG00000012618
gene:ENSMGAG00000012673	2	50093870..50097091	11.0723	-1.21594	-2.32292	0	0	0	ENSMGAG00000012673
RMND1	2	complement(50163146..50182507)	42.7223	-0.816142	-1.76069	0	0	0	ENSMGAG00000012680
gene:ENSMGAG00000012698	2	complement(50486127..50733450)	4.70871	-0.972241	-1.96189	0	0	0	ENSMGAG00000012698
SCAF8	2	51703596..51730322	3.62414	-1.04485	-2.06316	0	0	0	ENSMGAG00000012762
ARID1B	2	52627238..52919077	1.81493	-0.91664	-1.88771	0	0	0	ENSMGAG00000012797
SYNJ2	2	53240882..53296895	1.92272	0.840442	1.7906	0	0	0	ENSMGAG00000012839
SYTL3	2	53534929..53559932	1.79454	-1.81259	-3.51271	0	0	0	ENSMGAG00000012884
EZR	2	complement(53561517..53580919)	101.758	1.04613	2.06499	0	0	0	ENSMGAG00000012886
TAGAP	2	53665169..53671308	8.65712	1.03733	2.05242	0	0	0	ENSMGAG00000012899
HIVEP2	2	complement(54331493..54354648)	2.39135	-0.838872	-1.78865	0	0	0	ENSMGAG00000012956
HECA	2	complement(55776730..55784633)	5.02046	1.02995	2.04196	0	0	0	ENSMGAG00000012960
ABRACL	2	complement(55825625..55827231)	44.593	0.678199	1.60014	0	0	0	ENSMGAG00000012961
IFNGR1	2	56555895..56565360	126.896	-0.646042	-1.56487	0	0	0	ENSMGAG00000013003
IL20RA	2	56623554..56631479	15.2739	-1.10404	-2.14956	0	0	0	ENSMGAG00000013007
MTFR2	2	56976659..56986772	9.82756	0.79189	1.73134	0	0	0	ENSMGAG00000013036
S100A10	2	complement(57236092..57236639)	874.537	0.821039	1.76668	0	0	0	ENSMGAG00000013077
AHI1	2	57401861..57477519	3.74757	-0.913265	-1.8833	0	0	0	ENSMGAG00000013043
HBS1L	2	57592506..57647267	20.6784	-0.857531	-1.81193	0	0	0	ENSMGAG00000013065
SGK1	2	58153179..58159360	203.775	0.563925	1.47829	0	0	0	ENSMGAG00000013118
SLC2A12	2	58200933..58221264	10.9782	1.65283	3.14451	0	0	0	ENSMGAG00000013123
MOXD1	2	58897635..58936847	37.7532	-1.34334	-2.53739	0	0	0	ENSMGAG00000013142
CTGF	2	59155225..59158122	1323.37	0.609893	1.52615	0	0	0	ENSMGAG00000013144
LAMA2	2	complement(60114211..60392514)	9.86748	-1.79305	-3.46548	0	0	0	ENSMGAG00000013200
FABP7	2	complement(63282073..63285469)	12.021	2.08573	4.24489	0	0	0	ENSMGAG00000013301
gene:ENSMGAG00000013324	2	63919359..63974490	1.59962	-1.83747	-3.57383	0	0	0	ENSMGAG00000013324
KPNA5	2	complement(65848639..65863623)	12.8369	-1.75643	-3.37862	0	0	0	ENSMGAG00000013370
gene:ENSMGAG00000013385	2	complement(65978717..65980477)	10.736	-0.710582	-1.63646	0	0	0	ENSMGAG00000013385
gene:ENSMGAG00000016745	2	66518657..66542773	20.218	-1.06565	-2.09311	0	0	0	ENSMGAG00000016745
gene:ENSMGAG00000013403	2	complement(67361642..67364105)	29.8066	0.622477	1.53952	0	0	0	ENSMGAG00000013403
gene:ENSMGAG00000013404	2	68108702..68141304	24.9944	-1.07935	-2.11309	0	0	0	ENSMGAG00000013404
REV3L	2	68505994..68574256	4.32342	-0.714594	-1.64102	0	0	0	ENSMGAG00000013423
CDC40	2	complement(68921917..69045973)	25.3646	-0.838527	-1.78822	0	0	0	ENSMGAG00000013448
CD164	2	69341512..69348277	29.0991	0.712999	1.63921	0	0	0	ENSMGAG00000013470
CRYBG1	2	complement(70584740..70619212)	0.497393	4.19157	18.2722	0	0	0	ENSMGAG00000013520
HACE1	2	71590177..71639966	7.45128	-0.819702	-1.76504	0	0	0	ENSMGAG00000013533
gene:ENSMGAG00000013567	2	74711021..74718179	9.87176	1.50505	2.83835	0	0	0	ENSMGAG00000013567
MAP3K7	2	78417153..78452588	19.531	-0.681638	-1.60396	0	0	0	ENSMGAG00000013620
CASP8AP2	2	complement(78742413..78760854)	3.00536	-0.74206	-1.67256	0	0	0	ENSMGAG00000013631
RRAGD	2	78978914..78991008	63.6417	-0.597387	-1.51297	0	0	0	ENSMGAG00000013656
ZNF292	2	complement(79907897..79934332)	2.05325	-0.830794	-1.77866	0	0	0	ENSMGAG00000013683
CEP162	2	80909700..80945820	5.66484	-0.914037	-1.88431	0	0	0	ENSMGAG00000013721
ME1	2	complement(81311109..81468351)	28.4507	1.42782	2.69039	0	0	0	ENSMGAG00000013739
TPBG	2	complement(81716702..81717286)	16.383	1.1048	2.15069	0	0	0	ENSMGAG00000013749
ELOVL4	2	82887429..82902513	5.73715	5.59693	48.3998	0	0	0	ENSMGAG00000013759
COX7A2	2	84519342..84522640	128.295	0.651678	1.57099	0	0	0	ENSMGAG00000013798
OGFRL1	2	86418777..86425468	13.1346	0.788356	1.72711	0	0	0	ENSMGAG00000013842
PHF3	2	complement(89789475..89837249)	22.1132	-1.42117	-2.67802	0	0	0	ENSMGAG00000013874
DST	2	91275615..91464726	3.74745	-0.620889	-1.53782	0	0	0	ENSMGAG00000013891
BMP5	2	91711083..91765511	6.48505	-1.30749	-2.4751	0	0	0	ENSMGAG00000013904
gene:ENSMGAG00000017060	2	92137059..92138322	34.8031	1.03314	2.04647	0	0	0	ENSMGAG00000017060
GCLC	2	92555744..92573680	21.9168	-1.13964	-2.20325	0	0	0	ENSMGAG00000013920
gene:ENSMGAG00000013935	2	92748944..92757185	89.3355	-2.33512	-5.04594	0	0	0	ENSMGAG00000013935
TMEM14A	2	complement(92792597..92799662)	42.3065	0.814532	1.75873	0	0	0	ENSMGAG00000016435
FBXO25	2	complement(96286691..96313671)	16.3748	-0.900211	-1.86634	0	0	0	ENSMGAG00000013963
PXDN	2	complement(97629927..97705340)	4.18786	-0.85206	-1.80508	0	0	0	ENSMGAG00000013971
RPS7	2	98499275..98506319	128.757	0.673645	1.5951	0	0	0	ENSMGAG00000013978
IAH1	2	101068141..101071373	24.9107	0.766482	1.70112	0	0	0	ENSMGAG00000013999
ROCK2	2	complement(102080252..102131458)	10.8059	-0.836564	-1.78579	0	0	0	ENSMGAG00000014017
E2F6	2	complement(102190620..102196862)	19.5885	-0.725851	-1.65388	0	0	0	ENSMGAG00000014018
LPIN1	2	102361971..102413749	3.44047	-0.831822	-1.77993	0	0	0	ENSMGAG00000014021
DDX1	2	104012749..104036032	59.4058	-0.691589	-1.61506	0	0	0	ENSMGAG00000014025
VSNL1	2	105210125..105250171	39.7689	1.02755	2.03856	0	0	0	ENSMGAG00000014027
OSR1	2	complement(106377541..106379168)	3.44895	4.14371	17.6759	0	0	0	ENSMGAG00000014033
PUM2	2	complement(106757361..106825808)	24.6585	-0.851276	-1.8041	0	0	0	ENSMGAG00000014040
gene:ENSMGAG00000015625	2	complement(106887322..106887993)	18.3939	1.56597	2.96077	0	0	0	ENSMGAG00000015625
gene:ENSMGAG00000014051	2	complement(109476263..109515211)	3.55789	-0.854769	-1.80847	0	0	0	ENSMGAG00000014051
AGBL5	2	complement(109953611..109958169)	3.46688	-1.7515	-3.36708	0	0	0	ENSMGAG00000014071
SCARA5	2	110593659..110611811	111.266	0.892802	1.85678	0	0	0	ENSMGAG00000014119
PBK	2	110614421..110622344	66.3693	0.686751	1.60965	0	0	0	ENSMGAG00000014121
SCARA3	2	complement(110652515..110655642)	145.59	0.943386	1.92304	0	0	0	ENSMGAG00000014125
CLU	2	110666118..110669040	3638.9	1.14909	2.21774	0	0	0	ENSMGAG00000014126
SLC35F6	2	complement(110669487..110682505)	90.8335	1.38473	2.61123	0	0	0	ENSMGAG00000014128
TRIM35	2	110865948..110869987	72.5841	0.965091	1.95219	0	0	0	ENSMGAG00000014139
EFR3B	2	complement(110908926..110934487)	10.143	1.39739	2.63424	0	0	0	ENSMGAG00000014143
CTSB	2	complement(113220450..113225667)	905.832	1.51948	2.86688	0	0	0	ENSMGAG00000014216
gene:ENSMGAG00000014220	2	complement(113254592..113255484)	3.4011	2.81006	7.01316	0	0	0	ENSMGAG00000014220
PAQR8	2	complement(113405570..113406631)	8.29258	1.36701	2.57936	0	0	0	ENSMGAG00000015659
TFAP2B	2	complement(114143177..114160525)	1.81992	-3.24848	-9.50363	0	0	0	ENSMGAG00000014245
RHAG	2	114705477..114720231	81.982	-3.02849	-8.15955	0	0	0	ENSMGAG00000014250
CYP39A1	2	complement(115782622..115799605)	28.5295	1.13939	2.20287	0	0	0	ENSMGAG00000014278
ADGRF5	2	complement(115856011..115873401)	5.25491	-1.18944	-2.28065	0	0	0	ENSMGAG00000014284
gene:ENSMGAG00000016552	2	complement(115914669..115919720)	64.0661	1.28965	2.44469	0	0	0	ENSMGAG00000016552
COX10	20	complement(2517978..2612923)	7.81781	0.682443	1.60485	0	0	0	ENSMGAG00000003285
METRNL	20	complement(3014496..3029614)	166.346	1.9374	3.83014	0	0	0	ENSMGAG00000003499
RHBDF2	20	4338754..4345242	7.78665	-1.09427	-2.13506	0	0	0	ENSMGAG00000004177
UNK	20	complement(4671944..4693047)	3.73298	-0.827782	-1.77496	0	0	0	ENSMGAG00000004713
ITGB4	20	complement(4725670..4745778)	0.667269	1.57307	2.97537	0	0	0	ENSMGAG00000004816
FASN	20	4922842..4951483	2.41938	0.95399	1.93722	0	0	0	ENSMGAG00000005000
ARHGDIA	20	5119410..5123274	471.26	0.573701	1.48834	0	0	0	ENSMGAG00000005399
TK1	20	complement(5196383..5227846)	43.0656	0.74194	1.67242	0	0	0	ENSMGAG00000005771
RNF213	20	5511540..5545109	0.609447	0.926637	1.90084	0	0	0	ENSMGAG00000006182
CHMP6	20	5521593..5693305	37.1258	0.638194	1.55638	0	0	0	ENSMGAG00000006224
GPRC5C	20	complement(5864115..5866659)	32.8681	1.43868	2.71073	0	0	0	ENSMGAG00000006427
RPL38	20	complement(5898658..5900968)	516.337	0.795173	1.73529	0	0	0	ENSMGAG00000006476
gene:ENSMGAG00000006576	20	complement(6016951..6019416)	7.59062	-1.09132	-2.13069	0	0	0	ENSMGAG00000006576
FAM20A	20	7196854..7201788	2.20433	1.65242	3.1436	0	0	0	ENSMGAG00000006938
WIPI1	20	7229067..7246483	96.6736	-0.609474	-1.5257	0	0	0	ENSMGAG00000007005
SLC16A6	20	7268097..7275147	19.2205	-1.47077	-2.7717	0	0	0	ENSMGAG00000007059
RGS9	20	7323787..7355470	11.8157	0.642368	1.56089	0	0	0	ENSMGAG00000007086
APOH	20	complement(7627903..7633141)	1.28042	3.47701	11.1348	0	0	0	ENSMGAG00000007284
BPTF	20	8036286..8085149	5.22757	-0.634567	-1.55247	0	0	0	ENSMGAG00000007560
KPNA2	20	8098475..8103307	48.9523	0.658117	1.57802	0	0	0	ENSMGAG00000007585
gene:ENSMGAG00000007724	20	complement(8202336..8203904)	9.84229	1.23987	2.36177	0	0	0	ENSMGAG00000007724
PECAM1	20	8210035..8225941	91.884	-1.06337	-2.0898	0	0	0	ENSMGAG00000007729
TEX2	20	8265752..8288215	5.03411	-0.723592	-1.65129	0	0	0	ENSMGAG00000007790
ERN1	20	8299745..8322256	4.37846	-0.78468	-1.72271	0	0	0	ENSMGAG00000007831
ADAP2	20	complement(8431541..8438093)	15.5002	1.66117	3.16272	0	0	0	ENSMGAG00000008022
RAB11FIP4	20	complement(8684195..8699667)	44.3119	1.85401	3.61505	0	0	0	ENSMGAG00000008176
SCPEP1	20	complement(8772671..8780507)	491.748	1.74815	3.35927	0	0	0	ENSMGAG00000008198
NOG	20	complement(8882955..8883482)	5.62076	1.57627	2.98199	0	0	0	ENSMGAG00000015423
TOM1L1	20	complement(9236876..9254511)	5.56038	2.67803	6.3998	0	0	0	ENSMGAG00000008425
CA10	20	9893215..9902182	7.19438	1.31026	2.47987	0	0	0	ENSMGAG00000008447
gene:ENSMGAG00000008528	20	complement(9995001..10000603)	124.914	0.693425	1.61712	0	0	0	ENSMGAG00000008528
EPN3	20	complement(10363806..10368320)	10.6898	-1.29837	-2.45951	0	0	0	ENSMGAG00000009015
ACSF2	20	complement(10431372..10460463)	17.2683	0.693342	1.61702	0	0	0	ENSMGAG00000009074
MRPL27	20	10516156..10517673	82.4971	0.66137	1.58158	0	0	0	ENSMGAG00000009149
gene:ENSMGAG00000009168	20	complement(10547584..10550559)	44.3555	1.79433	3.46854	0	0	0	ENSMGAG00000009168
gene:ENSMGAG00000009172	20	complement(10550595..10554064)	31.8678	1.61482	3.06273	0	0	0	ENSMGAG00000009172
RAB37	20	10572791..10576336	18.1327	2.19857	4.59024	0	0	0	ENSMGAG00000009178
SLC9A3R1	20	10586171..10588092	41.8114	0.851315	1.80415	0	0	0	ENSMGAG00000009029
FDXR	20	complement(10652117..10658830)	20.1408	0.893113	1.85718	0	0	0	ENSMGAG00000009187
JPT1	20	complement(10794127..10802890)	84.7602	0.620589	1.5375	0	0	0	ENSMGAG00000009361
GGA3	20	complement(10833643..10846114)	4.3714	-0.985012	-1.97933	0	0	0	ENSMGAG00000009409
TBL2	21	complement(146551..150080)	79.9591	0.682401	1.60481	0	0	0	ENSMGAG00000001178
MLXIPL	21	complement(150092..357463)	2.65769	2.43762	5.41747	0	0	0	ENSMGAG00000001187
FKBP6	21	complement(268230..274613)	2.24714	2.87754	7.34897	0	0	0	ENSMGAG00000016672
gene:ENSMGAG00000001758	21	complement(350100..351203)	1220.1	1.08617	2.12309	0	0	0	ENSMGAG00000001758
gene:ENSMGAG00000001784	21	complement(363159..364774)	462.783	1.33122	2.51616	0	0	0	ENSMGAG00000001784
NCF1	21	complement(2865259..2872079)	113.055	1.34848	2.54644	0	0	0	ENSMGAG00000002357
RFC2	21	3076514..3082768	70.6407	0.666	1.58667	0	0	0	ENSMGAG00000002487
LAT2	21	complement(3087715..3096561)	22.9995	0.825785	1.7725	0	0	0	ENSMGAG00000002504
SPNS2	21	complement(3188726..3239598)	6.25929	-1.98497	-3.95855	0	0	0	ENSMGAG00000016432
SPNS3	21	complement(3337390..3359752)	4.63806	0.940486	1.91917	0	0	0	ENSMGAG00000002649
SH2B2	21	4424363..4432745	2.26884	1.28229	2.43224	0	0	0	ENSMGAG00000003469
MDH2	21	complement(4650427..4658101)	380.771	0.62058	1.53749	0	0	0	ENSMGAG00000003716
TMEM120A	21	4675004..4680643	28.8096	0.84144	1.79184	0	0	0	ENSMGAG00000003770
gene:ENSMGAG00000004256	21	4872588..4883067	4.49241	0.865887	1.82246	0	0	0	ENSMGAG00000004256
gene:ENSMGAG00000004283	21	complement(5136812..5139789)	61.1005	1.28653	2.43941	0	0	0	ENSMGAG00000004283
GUSB	21	complement(5245075..5256050)	146.714	1.27437	2.41894	0	0	0	ENSMGAG00000004472
gene:ENSMGAG00000004499	21	complement(5257009..5264500)	65.1791	2.36496	5.15137	0	0	0	ENSMGAG00000004499
gene:ENSMGAG00000004564	21	complement(5270275..5277988)	17.6073	3.92953	15.2373	0	0	0	ENSMGAG00000004564
INPP5K	21	complement(5638680..5649768)	9.86287	-0.863242	-1.81912	0	0	0	ENSMGAG00000005047
SERPINF2	21	5794978..5800668	48.4616	3.63242	12.4013	0	0	0	ENSMGAG00000005251
VTN	21	complement(6068391..6072583)	7.40814	1.17029	2.25058	0	0	0	ENSMGAG00000005636
SARM1	21	6073145..6078577	1.33088	1.61821	3.06993	0	0	0	ENSMGAG00000005662
ADORA2B	21	6741145..6748914	25.358	1.36739	2.58004	0	0	0	ENSMGAG00000006254
GLOD4	21	7242393..7245670	91.3389	0.614092	1.53059	0	0	0	ENSMGAG00000006987
RFLNB	21	7308036..7309158	53.6909	-0.748823	-1.68042	0	0	0	ENSMGAG00000007034
PRR11	21	7514137..7516794	19.32	1.04366	2.06146	0	0	0	ENSMGAG00000007186
PTRH2	21	complement(7626153..7626689)	43.528	0.682236	1.60463	0	0	0	ENSMGAG00000015485
gene:ENSMGAG00000007723	21	8370603..8408172	1.73676	-1.91609	-3.77398	0	0	0	ENSMGAG00000007723
GGNBP2	21	8478596..8490870	12.798	-0.646704	-1.56559	0	0	0	ENSMGAG00000007773
VEZF1	21	9119852..9126528	10.1509	-1.30881	-2.47738	0	0	0	ENSMGAG00000008207
RAP1GAP2	21	9946318..9989568	1.80078	-1.88863	-3.70284	0	0	0	ENSMGAG00000008647
NCOA6	22	569806..605973	2.06248	-0.751514	-1.68356	0	0	0	ENSMGAG00000000960
SAMHD1	22	complement(686524..704949)	85.0297	1.18456	2.27294	0	0	0	ENSMGAG00000001008
RALGAPB	22	complement(821926..877518)	3.97217	-0.933141	-1.90943	0	0	0	ENSMGAG00000001329
gene:ENSMGAG00000001556	22	1114782..1123840	31.0937	-1.14375	-2.20955	0	0	0	ENSMGAG00000001556
gene:ENSMGAG00000001965	22	1407036..1413736	29.9663	0.67943	1.60151	0	0	0	ENSMGAG00000001965
GSS	22	complement(2050439..2183742)	31.3806	0.705728	1.63097	0	0	0	ENSMGAG00000002583
ACSS2	22	2137548..2167031	24.3322	0.706364	1.63169	0	0	0	ENSMGAG00000000789
TOX2	22	2512133..2560998	8.94794	0.944844	1.92498	0	0	0	ENSMGAG00000002485
FAM83D	22	3748418..3751275	9.08263	0.864785	1.82107	0	0	0	ENSMGAG00000003153
SGK2	22	complement(4417555..4423682)	2.3067	2.111	4.31991	0	0	0	ENSMGAG00000003077
MAFB	22	complement(4890167..4891102)	62.0531	1.45396	2.73959	0	0	0	ENSMGAG00000003300
PLCG1	22	5124782..5142360	17.7419	1.24533	2.37072	0	0	0	ENSMGAG00000003334
MANBAL	22	5355074..5376370	253.847	0.589823	1.50506	0	0	0	ENSMGAG00000003461
DBNDD2	22	complement(5363866..5365573)	79.1029	0.743611	1.67436	0	0	0	ENSMGAG00000003537
gene:ENSMGAG00000003566	22	complement(5389026..5391416)	96.6721	0.658308	1.57823	0	0	0	ENSMGAG00000003566
PKIG	22	complement(5654772..5654957)	50.04	1.20008	2.29752	0	0	0	ENSMGAG00000015531
gene:ENSMGAG00000004762	22	6862513..6889073	2.11241	-0.809068	-1.75208	0	0	0	ENSMGAG00000004762
gene:ENSMGAG00000004880	22	6998932..7007658	8.06438	1.53434	2.89656	0	0	0	ENSMGAG00000004880
KCNB1	22	complement(7034145..7139842)	1.67617	-1.43369	-2.70137	0	0	0	ENSMGAG00000004887
EPB42	22	7218636..7227543	43.919	-2.96015	-7.78204	0	0	0	ENSMGAG00000004978
RPS21	22	complement(8682447..8685715)	200.918	0.601842	1.51765	0	0	0	ENSMGAG00000005698
GID8	22	9231089..9236285	29.1067	-0.62232	-1.53935	0	0	0	ENSMGAG00000006105
SLC17A9	22	9245643..9255574	4.9148	1.48356	2.79638	0	0	0	ENSMGAG00000006123
PPDPF	22	complement(9887992..9890255)	141.664	0.653897	1.57341	0	0	0	ENSMGAG00000006439
PRPF6	22	complement(10319904..10340784)	13.0699	-0.708542	-1.63415	0	0	0	ENSMGAG00000006634
UCKL1	22	10398205..10410782	16.5764	-0.681957	-1.60431	0	0	0	ENSMGAG00000006684
GMEB2	22	10630583..10640774	21.9156	-0.85044	-1.80305	0	0	0	ENSMGAG00000006922
gene:ENSMGAG00000006988	22	10699289..10702172	116.775	1.86226	3.63578	0	0	0	ENSMGAG00000006988
gene:ENSMGAG00000006979	22	complement(10715541..10717547)	30.7051	1.593	3.01675	0	0	0	ENSMGAG00000006979
NSFL1C	22	10721221..10726881	47.1271	0.750601	1.68249	0	0	0	ENSMGAG00000007012
SLC52A3	22	complement(10805613..10807223)	11.1176	1.40937	2.65621	0	0	0	ENSMGAG00000001083
HCK	22	10983738..10989106	3.41499	1.42206	2.67969	0	0	0	ENSMGAG00000007338
DNMT3B	22	11200885..11208739	0.818769	2.94434	7.69722	0	0	0	ENSMGAG00000007414
CDK5RAP1	22	complement(11281023..11286805)	14.9311	-0.836136	-1.78526	0	0	0	ENSMGAG00000007720
gene:ENSMGAG00000007751	22	complement(11292540..11299752)	2637.81	3.19348	9.14813	0	0	0	ENSMGAG00000007751
KIAA1755	22	11306005..11314389	9.76338	2.28434	4.87141	0	0	0	ENSMGAG00000007853
CTSA	22	11389753..11394342	2005.67	2.01604	4.04472	0	0	0	ENSMGAG00000008289
PLTP	22	complement(11394834..11398100)	37.7114	2.24624	4.74445	0	0	0	ENSMGAG00000008336
gene:ENSMGAG00000016682	22	complement(11614882..11617318)	51.346	-0.650857	-1.5701	0	0	0	ENSMGAG00000016682
TUBB1	22	complement(11704218..11707458)	205.17	-3.14902	-8.87053	0	0	0	ENSMGAG00000008740
CTSZ	22	11710156..11713567	275.645	0.621504	1.53848	0	0	0	ENSMGAG00000008750
gene:ENSMGAG00000008811	22	complement(11732881..11779349)	32.7	0.792091	1.73158	0	0	0	ENSMGAG00000008811
RBM38	22	complement(12536447..12547481)	11.6324	-2.10646	-4.30633	0	0	0	ENSMGAG00000009072
RAE1	22	complement(12558932..12564686)	73.0776	-0.746706	-1.67796	0	0	0	ENSMGAG00000009091
CASS4	22	complement(12971944..12980837)	4.25598	1.25914	2.39354	0	0	0	ENSMGAG00000009174
CSTF1	22	complement(12992690..12998072)	20.5674	-0.651366	-1.57065	0	0	0	ENSMGAG00000009186
RIPOR3	22	14481195..14512161	17.3676	-2.66113	-6.32527	0	0	0	ENSMGAG00000009391
SDHB	23	177336..185558	388.837	0.635657	1.55365	0	0	0	ENSMGAG00000000880
TAS1R1	23	complement(556473..559958)	3.00107	-1.25338	-2.38399	0	0	0	ENSMGAG00000001298
PLEKHG5	23	567559..577606	3.87464	-1.03247	-2.04552	0	0	0	ENSMGAG00000001336
TMEM52	23	1940587..1944645	7.27974	1.6813	3.20717	0	0	0	ENSMGAG00000002355
MMP23B	23	complement(2088250..2095155)	57.6781	-0.697739	-1.62196	0	0	0	ENSMGAG00000002611
MIB2	23	complement(2103055..2124260)	4.57986	-0.763096	-1.69713	0	0	0	ENSMGAG00000002637
MXRA8	23	2308406..2324058	31.1773	1.09826	2.14096	0	0	0	ENSMGAG00000002845
C1orf159	23	complement(2715545..2724112)	7.71434	1.16335	2.23978	0	0	0	ENSMGAG00000003296
ENO1	23	complement(3337601..3346799)	381.239	0.723956	1.6517	0	0	0	ENSMGAG00000003655
PGD	23	3861926..3870470	133.51	0.637376	1.5555	0	0	0	ENSMGAG00000004454
UBIAD1	23	4365710..4370807	18.7745	-0.762124	-1.69599	0	0	0	ENSMGAG00000007584
NECAP2	23	4465555..4470271	42.5404	0.941705	1.9208	0	0	0	ENSMGAG00000004953
gene:ENSMGAG00000005392	23	complement(4828407..4831231)	139.78	0.661507	1.58173	0	0	0	ENSMGAG00000005392
PQLC2	23	4832810..4836401	18.9665	1.20964	2.31279	0	0	0	ENSMGAG00000005405
DHRS3	23	5530123..5554432	15.3203	1.17427	2.25678	0	0	0	ENSMGAG00000005927
AGTRAP	23	complement(5882157..5889375)	17.1717	1.29578	2.4551	0	0	0	ENSMGAG00000006306
DRAXIN	23	complement(5894671..5901278)	2.85327	1.82049	3.53201	0	0	0	ENSMGAG00000006317
gene:ENSMGAG00000006357	23	complement(5911720..5914602)	15.8547	0.973529	1.96364	0	0	0	ENSMGAG00000006357
C1QB	23	complement(6335494..6337666)	386.276	1.86532	3.64348	0	0	0	ENSMGAG00000006443
C1QC	23	complement(6339058..6339939)	837.026	1.7962	3.47305	0	0	0	ENSMGAG00000006454
C1QA	23	complement(6341307..6343263)	490.878	2.26831	4.81757	0	0	0	ENSMGAG00000006456
WNT4	23	6596677..6602387	116.055	4.86205	29.0819	0	0	0	ENSMGAG00000006788
USP48	23	6844408..6868070	47.2787	-0.962418	-1.94857	0	0	0	ENSMGAG00000007331
ALPL	23	complement(6879039..6886925)	198.243	-0.946777	-1.92756	0	0	0	ENSMGAG00000007370
EIF4G3	23	6952659..7008910	4.5998	-0.838086	-1.78768	0	0	0	ENSMGAG00000007151
gene:ENSMGAG00000016379	23	7071189..7083609	11.049	-1.08491	-2.12125	0	0	0	ENSMGAG00000016379
RSC1A1	23	7088558..7090390	8.8187	-1.41436	-2.66542	0	0	0	ENSMGAG00000007542
ARHGAP25	24	complement(273692..289498)	4.30213	0.762462	1.69638	0	0	0	ENSMGAG00000000665
RASSF2	24	289461..400292	77.2669	1.12062	2.1744	0	0	0	ENSMGAG00000000713
PRNP	24	complement(406619..411013)	31.9674	0.960001	1.94531	0	0	0	ENSMGAG00000000725
BNIP3L	24	complement(498772..505949)	49.756	-1.12635	-2.18305	0	0	0	ENSMGAG00000000766
NEFL	24	950106..954443	11.052	2.09681	4.27762	0	0	0	ENSMGAG00000001031
gene:ENSMGAG00000001087	24	complement(1049891..1063656)	12.7544	1.09305	2.13325	0	0	0	ENSMGAG00000001087
SLC25A37	24	complement(1183072..1186703)	12.3974	-1.65283	-3.14449	0	0	0	ENSMGAG00000001276
gene:ENSMGAG00000001791	24	complement(1422137..1422820)	112.575	3.41289	10.6508	0	0	0	ENSMGAG00000001791
gene:ENSMGAG00000001786	24	complement(1423878..1424916)	18.8514	1.62367	3.08157	0	0	0	ENSMGAG00000001786
ADGRA2	24	2301328..2309941	8.39363	-0.747418	-1.67879	0	0	0	ENSMGAG00000001871
STAR	24	complement(2363517..2366277)	69.1125	0.838137	1.78774	0	0	0	ENSMGAG00000002130
NSD3	24	complement(2390592..2413408)	4.81111	-1.1825	-2.26969	0	0	0	ENSMGAG00000002028
PLEKHA2	24	2518215..2524369	15.6623	1.0517	2.07296	0	0	0	ENSMGAG00000002802
gene:ENSMGAG00000002331	24	2562080..2572552	1.44898	-3.08756	-8.50055	0	0	0	ENSMGAG00000002331
ANK1	24	complement(2783214..2804617)	14.2042	-3.63488	-12.4224	0	0	0	ENSMGAG00000003283
KAT6A	24	complement(2838724..2865280)	9.27234	-0.842351	-1.79297	0	0	0	ENSMGAG00000003192
AP3M2	24	2871102..2878135	20.4644	-0.649788	-1.56894	0	0	0	ENSMGAG00000003051
PLAT	24	complement(2881520..2891758)	47.096	-1.16553	-2.24316	0	0	0	ENSMGAG00000002991
WFDC2	24	4149148..4150264	9.24865	1.8704	3.65635	0	0	0	ENSMGAG00000003771
LAPTM5	25	complement(83441..97972)	998.968	1.62361	3.08144	0	0	0	ENSMGAG00000000710
SNRNP40	25	complement(425453..436517)	55.8298	0.683545	1.60608	0	0	0	ENSMGAG00000000765
FABP3	25	complement(450624..453236)	313.716	3.30219	9.86415	0	0	0	ENSMGAG00000000794
CITED4	25	1221682..1223573	245.738	1.66431	3.16962	0	0	0	ENSMGAG00000015694
PTAFR	25	complement(1347497..1348555)	11.2451	1.54437	2.91677	0	0	0	ENSMGAG00000015699
RLF	25	complement(1572348..1594463)	13.887	-0.797131	-1.73764	0	0	0	ENSMGAG00000001272
gene:ENSMGAG00000001535	25	1807557..1811206	143.686	2.30771	4.95096	0	0	0	ENSMGAG00000001535
gene:ENSMGAG00000001880	25	2121283..2127122	88.8663	-2.56264	-5.90786	0	0	0	ENSMGAG00000001880
RSRP1	25	2134522..2139087	87.5202	-1.68317	-3.21133	0	0	0	ENSMGAG00000002017
EPB41	25	2383243..2424387	17.9036	-1.46509	-2.7608	0	0	0	ENSMGAG00000002160
MECR	25	complement(2519282..2522690)	188.784	1.42967	2.69386	0	0	0	ENSMGAG00000002441
PTPRU	25	2539688..2575032	8.07562	-0.727545	-1.65582	0	0	0	ENSMGAG00000002463
PDIK1L	25	complement(3026307..3030007)	13.0338	-2.24569	-4.74264	0	0	0	ENSMGAG00000002568
PAFAH2	25	3044259..3049549	5.82589	1.47433	2.77854	0	0	0	ENSMGAG00000002711
ZC3H12A	25	complement(3590758..3598488)	28.3376	0.684921	1.60761	0	0	0	ENSMGAG00000003371
CSF3R	25	3836289..3840853	62.4736	0.946933	1.92777	0	0	0	ENSMGAG00000003526
KPNA6	25	complement(4873487..4883334)	27.5341	-0.762549	-1.69649	0	0	0	ENSMGAG00000004861
BSDC1	25	complement(4890857..4896988)	27.5972	-0.83994	-1.78998	0	0	0	ENSMGAG00000004915
PEF1	25	5012005..5014074	87.6906	0.762724	1.69669	0	0	0	ENSMGAG00000017021
AK2	25	5044213..5048031	237.855	-1.2317	-2.34844	0	0	0	ENSMGAG00000005006
MACF1	25	5148149..5234633	2.60391	-0.77154	-1.70709	0	0	0	ENSMGAG00000005111
PPT1	25	complement(5352602..5473847)	5.58019	1.80132	3.4854	0	0	0	ENSMGAG00000005521
SLC37A2	26	complement(187170..190106)	22.3432	1.25043	2.37913	0	0	0	ENSMGAG00000000762
FAM118B	26	complement(406956..411538)	28.7069	-0.783943	-1.72183	0	0	0	ENSMGAG00000000745
KCNJ5	26	1160864..1171335	2.63498	1.60975	3.052	0	0	0	ENSMGAG00000001003
PRDM10	26	1569277..1596527	1.18492	-1.29704	-2.45725	0	0	0	ENSMGAG00000001112
ST14	26	1637986..1647876	15.9382	1.07854	2.1119	0	0	0	ENSMGAG00000001154
ZBTB44	26	complement(1686326..1699827)	5.1538	-1.54652	-2.92112	0	0	0	ENSMGAG00000001211
gene:ENSMGAG00000001651	26	2683641..2703218	10.1912	1.17649	2.26026	0	0	0	ENSMGAG00000001651
SORL1	26	complement(3681577..3711047)	4.24723	0.656192	1.57592	0	0	0	ENSMGAG00000002011
ARHGEF12	26	complement(3912119..3951059)	3.54685	-0.852568	-1.80571	0	0	0	ENSMGAG00000002234
THY1	26	4411653..4413700	3.60919	2.62463	6.16727	0	0	0	ENSMGAG00000002600
ZBTB16	26	complement(4730863..4796683)	15.9756	-0.740212	-1.67042	0	0	0	ENSMGAG00000002967
CADM1	26	complement(4926714..4975659)	13.8841	0.998229	1.99755	0	0	0	ENSMGAG00000003046
APOA1	26	complement(5412976..5414472)	2479.3	1.14906	2.21769	0	0	0	ENSMGAG00000003169
IL10RA	26	5731964..5735038	15.9675	1.07804	2.11117	0	0	0	ENSMGAG00000003807
gene:ENSMGAG00000003956	26	complement(5765748..5766426)	19.2249	1.32129	2.49889	0	0	0	ENSMGAG00000003956
MPZL3	26	complement(5770578..5776550)	17.9131	0.902607	1.86944	0	0	0	ENSMGAG00000003965
NCAM1	26	complement(6151710..6193006)	6.11336	-0.923561	-1.89679	0	0	0	ENSMGAG00000004316
C3	27	1331..11793	11.0601	2.37464	5.18608	0	0	0	ENSMGAG00000000634
PLEKHO1	27	complement(61586..72508)	15.441	0.715014	1.6415	0	0	0	ENSMGAG00000000647
MRPS21	27	409945..410849	35.9977	0.888439	1.85117	0	0	0	ENSMGAG00000000705
RIT1	27	512242..514632	22.12	-0.772849	-1.70864	0	0	0	ENSMGAG00000000780
DAP3	27	complement(555684..560910)	39.5651	0.610451	1.52674	0	0	0	ENSMGAG00000000884
CTSS	27	complement(650408..652344)	246.703	1.72007	3.29453	0	0	0	ENSMGAG00000000937
gene:ENSMGAG00000001123	27	complement(698104..698892)	84.4261	-2.59055	-6.02328	0	0	0	ENSMGAG00000001123
LHFPL5	28	57655..59983	13.2073	0.90951	1.87841	0	0	0	ENSMGAG00000000709
TBC1D22B	28	complement(211599..221063)	12.2087	-0.839788	-1.78979	0	0	0	ENSMGAG00000000875
TMEM183A	28	complement(958153..969230)	291.372	-1.20913	-2.31199	0	0	0	ENSMGAG00000002067
gene:ENSMGAG00000005393	28	complement(1168620..1172839)	128.367	0.581558	1.49646	0	0	0	ENSMGAG00000005393
KCNA3	28	complement(1403263..1404723)	4.896	2.1923	4.57033	0	0	0	ENSMGAG00000015660
KCTD20	28	1457649..1474678	65.2766	-1.01893	-2.02641	0	0	0	ENSMGAG00000002473
SNRPE	28	1604285..1606009	214.763	0.634134	1.55201	0	0	0	ENSMGAG00000002674
DYRK3	28	2485384..2491907	9.43653	-1.61194	-3.05663	0	0	0	ENSMGAG00000003702
C1orf116	28	complement(2578287..2581120)	23.258	1.65137	3.14133	0	0	0	ENSMGAG00000003828
PLXNA2	28	complement(2737830..2822780)	2.07359	1.14507	2.21157	0	0	0	ENSMGAG00000004212
G0S2	28	3133453..3134078	203.357	2.34437	5.0784	0	0	0	ENSMGAG00000016392
WDR77	28	complement(3212659..3214862)	41.166	0.693695	1.61742	0	0	0	ENSMGAG00000004523
MOV10	28	3551299..3557069	10.7323	1.08705	2.12439	0	0	0	ENSMGAG00000004879
SLC16A1	28	complement(3619080..3626152)	24.9458	-1.1067	-2.15352	0	0	0	ENSMGAG00000005120
PHTF1	28	complement(3734075..3742386)	5.67398	-1.15482	-2.22656	0	0	0	ENSMGAG00000005078
HIPK1	28	complement(3828353..3847476)	14.6638	-1.28868	-2.44305	0	0	0	ENSMGAG00000005437
CSDE1	28	3900389..3938375	68.3693	-0.83326	-1.78171	0	0	0	ENSMGAG00000016381
DENND2C	28	3942955..3956991	5.61395	0.920824	1.8932	0	0	0	ENSMGAG00000016892
DEF6	28	complement(4147307..4157908)	25.542	1.04304	2.06056	0	0	0	ENSMGAG00000005654
RPL10A	28	4224896..4228280	284.895	0.604399	1.52035	0	0	0	ENSMGAG00000005706
SCUBE3	28	complement(4231445..4252505)	3.56605	-0.908188	-1.87669	0	0	0	ENSMGAG00000005735
PLCD3	29	complement(666227..672563)	6.22424	-0.733839	-1.66306	0	0	0	ENSMGAG00000000712
FMNL1	29	709699..726217	2.75784	0.928343	1.90309	0	0	0	ENSMGAG00000010863
FAM117A	29	2527953..2552077	60.1848	-1.35772	-2.5628	0	0	0	ENSMGAG00000002048
SLC35B1	29	2553190..2555896	126.531	0.74129	1.67167	0	0	0	ENSMGAG00000002063
PHOSPHO1	29	2886193..2887913	20.1597	-0.688705	-1.61184	0	0	0	ENSMGAG00000002447
ATP5MC1	29	complement(2976912..2978351)	203.452	0.662682	1.58302	0	0	0	ENSMGAG00000016787
gene:ENSMGAG00000017225	29	3598813..3599264	227.88	0.780986	1.7183	0	0	0	ENSMGAG00000017225
PSMB3	29	3692916..3696628	143.379	0.673753	1.59522	0	0	0	ENSMGAG00000005105
IGFBP4	29	complement(3970994..3971655)	7.5813	2.14113	4.41106	0	0	0	ENSMGAG00000002851
gene:ENSMGAG00000016949	29	complement(4069323..4073635)	23.1765	3.76549	13.5996	0	0	0	ENSMGAG00000016949
KRT19	29	complement(4076568..4081119)	68.0524	3.31918	9.98096	0	0	0	ENSMGAG00000003084
gene:ENSMGAG00000016911	29	complement(4234312..4237738)	91.1291	3.2563	9.55531	0	0	0	ENSMGAG00000016911
gene:ENSMGAG00000017065	29	complement(4366917..4370054)	51.3589	3.31053	9.92129	0	0	0	ENSMGAG00000017065
RAB5C	29	complement(4441697..4445426)	259.377	0.616533	1.53319	0	0	0	ENSMGAG00000003373
RETREG3	29	complement(4589649..4595289)	42.642	-0.629111	-1.54661	0	0	0	ENSMGAG00000003941
CNTNAP1	29	4617300..4625467	5.75186	-1.38744	-2.61613	0	0	0	ENSMGAG00000003745
EZH1	29	complement(4627064..4638811)	7.06063	-1.09338	-2.13373	0	0	0	ENSMGAG00000003995
COA3	29	complement(4665310..4666219)	72.1192	0.741268	1.67164	0	0	0	ENSMGAG00000017083
gene:ENSMGAG00000017036	29	4693548..4696972	182.315	-0.887646	-1.85015	0	0	0	ENSMGAG00000017036
G6PC	29	4699910..4702555	5.93129	-1.51267	-2.85337	0	0	0	ENSMGAG00000004239
CUL1	3	complement(922692..958406)	20.7531	-0.830053	-1.77775	0	0	0	ENSMGAG00000001436
ITGB8	3	complement(1702087..1730741)	14.8868	-0.884112	-1.84563	0	0	0	ENSMGAG00000011297
gene:ENSMGAG00000009707	3	complement(1916591..1916824)	44.4416	1.96247	3.8973	0	0	0	ENSMGAG00000009707
gene:ENSMGAG00000009746	3	complement(2031062..2032149)	194.556	1.99125	3.97582	0	0	0	ENSMGAG00000009746
CTDP1	3	complement(4195937..4228376)	10.5901	-1.2304	-2.34631	0	0	0	ENSMGAG00000002193
ATP9B	3	complement(4496922..4639933)	10.1747	-0.665913	-1.58657	0	0	0	ENSMGAG00000002250
ALDH5A1	3	complement(5590278..5598189)	4.99763	-2.10296	-4.29591	0	0	0	ENSMGAG00000002345
NRSN1	3	complement(5706308..5707855)	19.364	1.26489	2.40309	0	0	0	ENSMGAG00000002472
RPL34	3	complement(7083172..7084938)	209.681	0.642144	1.56065	0	0	0	ENSMGAG00000002597
SIRT5	3	7750316..7757935	19.431	0.705818	1.63107	0	0	0	ENSMGAG00000002761
RBM24	3	9250769..9258282	15.1188	-1.53083	-2.88952	0	0	0	ENSMGAG00000003056
DSP	3	complement(11824798..11861653)	1.22002	1.71133	3.27463	0	0	0	ENSMGAG00000003779
LY86	3	complement(12194131..12217925)	554.004	0.703477	1.62842	0	0	0	ENSMGAG00000003927
F13A1	3	12317681..12373088	11.9179	1.37595	2.59539	0	0	0	ENSMGAG00000003939
PRPF4B	3	complement(13247557..13267258)	6.56741	-0.667957	-1.58882	0	0	0	ENSMGAG00000004104
TUBB2B	3	13571696..13585203	352.857	0.591237	1.50654	0	0	0	ENSMGAG00000004168
NQO2	3	complement(13691529..13698288)	48.4867	0.786372	1.72473	0	0	0	ENSMGAG00000004502
DUSP22	3	13742854..13769365	60.982	-2.22088	-4.66178	0	0	0	ENSMGAG00000004393
SERPINB10	3	complement(15023366..15029266)	1.87249	-2.42586	-5.37349	0	0	0	ENSMGAG00000004373
SERPINB2	3	complement(15032977..15039290)	81.5438	2.79781	6.95384	0	0	0	ENSMGAG00000004382
RETREG1	3	24530646..24540075	7.13335	-1.61187	-3.05648	0	0	0	ENSMGAG00000005703
ANKH	3	24983624..25078105	20.5995	1.17612	2.25968	0	0	0	ENSMGAG00000005791
TRIO	3	complement(25149997..25324408)	4.02639	-0.620868	-1.5378	0	0	0	ENSMGAG00000005861
MARCH6	3	complement(27303398..27340312)	13.9243	-0.776824	-1.71336	0	0	0	ENSMGAG00000006048
CMBL	3	27381925..27388546	29.5057	-1.77243	-3.4163	0	0	0	ENSMGAG00000006110
IKZF1	3	29705466..29782934	5.96743	-0.85102	-1.80378	0	0	0	ENSMGAG00000006477
COBL	3	complement(30117645..30218832)	0.807562	2.38343	5.21776	0	0	0	ENSMGAG00000006574
EPB41L4B	3	complement(33506097..33620533)	2.83261	-1.1016	-2.14592	0	0	0	ENSMGAG00000006710
gene:ENSMGAG00000007795	3	39101922..39104840	20.4944	0.922797	1.89579	0	0	0	ENSMGAG00000007795
PARD6G	3	complement(39167946..39214130)	16.0839	-0.687903	-1.61094	0	0	0	ENSMGAG00000015435
GMNN	3	complement(39616235..39621383)	71.3082	1.02042	2.02851	0	0	0	ENSMGAG00000007965
C6orf62	3	39629902..39635464	29.1867	0.628412	1.54586	0	0	0	ENSMGAG00000007993
TDP2	3	39647575..39654530	32.2778	0.768286	1.70324	0	0	0	ENSMGAG00000008014
ZNF236	3	complement(40028325..40085653)	2.13684	-0.873652	-1.8323	0	0	0	ENSMGAG00000008045
ZNF407	3	complement(41238143..41248810)	5.59915	-1.45172	-2.73533	0	0	0	ENSMGAG00000008121
CNDP2	3	complement(41311170..41325452)	139.014	0.671513	1.59274	0	0	0	ENSMGAG00000008157
FAM69C	3	41339309..41349507	11.5122	-1.83909	-3.57784	0	0	0	ENSMGAG00000008201
DSEL	3	44099893..44103543	0.944814	-1.47079	-2.77174	0	0	0	ENSMGAG00000015445
FAM210A	3	45994955..45999242	12.0577	-1.04522	-2.06368	0	0	0	ENSMGAG00000008605
LDLRAD4	3	complement(46016410..46030227)	56.3164	0.694092	1.61787	0	0	0	ENSMGAG00000008613
CEP76	3	46426593..46439487	4.28348	-0.844294	-1.79539	0	0	0	ENSMGAG00000008722
gene:ENSMGAG00000008749	3	46468058..46471811	526.538	1.3683	2.58166	0	0	0	ENSMGAG00000008749
TUBB6	3	complement(46605834..46611118)	103.185	0.790231	1.72935	0	0	0	ENSMGAG00000008839
gene:ENSMGAG00000008943	3	47327666..47409284	0.615383	-1.53699	-2.90189	0	0	0	ENSMGAG00000008943
gene:ENSMGAG00000009145	3	complement(47980371..48006705)	11.5423	-1.17214	-2.25346	0	0	0	ENSMGAG00000009145
gene:ENSMGAG00000009204	3	complement(48331079..48429337)	8.78028	-1.25074	-2.37964	0	0	0	ENSMGAG00000009204
gene:ENSMGAG00000009315	3	complement(48482488..48643118)	18.1735	-0.889341	-1.85233	0	0	0	ENSMGAG00000009315
ARHGAP28	3	complement(49025068..49095153)	4.03272	2.06766	4.19205	0	0	0	ENSMGAG00000009369
EPB41L3	3	49554795..49617607	9.97174	1.30605	2.47263	0	0	0	ENSMGAG00000009404
LPIN2	3	50392258..50411397	51.6126	-0.677152	-1.59898	0	0	0	ENSMGAG00000009591
SMCHD1	3	complement(50474151..50533571)	4.45155	-1.01335	-2.0186	0	0	0	ENSMGAG00000009642
ROCK1	3	complement(51663992..51709971)	12.5196	-0.904636	-1.87207	0	0	0	ENSMGAG00000009863
ESCO1	3	complement(51902490..51926819)	6.785	-0.690692	-1.61406	0	0	0	ENSMGAG00000009936
GATA6	3	52127572..52141159	46.8433	1.52595	2.87977	0	0	0	ENSMGAG00000010008
RBBP8	3	52319735..52354246	5.22494	-1.02052	-2.02865	0	0	0	ENSMGAG00000010015
RMC1	3	52536893..52549171	38.6415	-0.916168	-1.8871	0	0	0	ENSMGAG00000010095
OSBPL1A	3	complement(52795072..52868154)	61.6322	-1.92465	-3.79646	0	0	0	ENSMGAG00000010264
CDH2	3	complement(54315140..54425680)	2.07539	1.43502	2.70385	0	0	0	ENSMGAG00000010400
REEP5	3	55534612..55537978	211.212	0.668256	1.58915	0	0	0	ENSMGAG00000006779
TRAPPC8	3	complement(55982929..56024927)	5.73917	-1.21269	-2.3177	0	0	0	ENSMGAG00000010558
SNAI2	3	complement(58261009..58263249)	335.149	-0.957934	-1.94253	0	0	0	ENSMGAG00000010813
PCMTD1	3	complement(59370415..59395524)	22.7153	-1.4679	-2.76619	0	0	0	ENSMGAG00000010842
RB1CC1	3	complement(59885785..59942024)	9.73085	-0.754975	-1.6876	0	0	0	ENSMGAG00000010866
gene:ENSMGAG00000010981	3	61118318..61121270	58.4947	0.784754	1.7228	0	0	0	ENSMGAG00000010981
PLAG1	3	complement(61198323..61200524)	4.11776	-1.46427	-2.75924	0	0	0	ENSMGAG00000011002
CHCHD7	3	61248799..61266633	32.1338	-1.03522	-2.04943	0	0	0	ENSMGAG00000011004
YTHDF3	3	63851137..63870751	17.0075	-0.810257	-1.75352	0	0	0	ENSMGAG00000011168
CYP7B1	3	complement(64530134..64548758)	6.30664	-1.16794	-2.24691	0	0	0	ENSMGAG00000011173
VCPIP1	3	complement(65412290..65424956)	12.3804	-1.29664	-2.45656	0	0	0	ENSMGAG00000011238
SGK3	3	65441419..65495858	47.177	0.67006	1.59114	0	0	0	ENSMGAG00000011243
gene:ENSMGAG00000017324	3	65905226..65936578	6.90148	-1.1606	-2.23551	0	0	0	ENSMGAG00000017324
gene:ENSMGAG00000011354	3	65937986..65957500	2.7288	-1.40589	-2.64981	0	0	0	ENSMGAG00000011354
RDH10	3	68038149..68061373	327.122	-0.589846	-1.50509	0	0	0	ENSMGAG00000011517
LY96	3	68372367..68378639	58.2143	0.936654	1.91408	0	0	0	ENSMGAG00000011558
JPH1	3	complement(68448134..68521485)	8.14471	-1.21525	-2.32181	0	0	0	ENSMGAG00000011560
POLR2L	3	70623766..70625085	64.1409	1.13533	2.19669	0	0	0	ENSMGAG00000011610
HEY1	3	complement(71129994..71131394)	10.3934	0.884102	1.84562	0	0	0	ENSMGAG00000011620
MRPS28	3	complement(71275362..71335591)	77.3806	0.771211	1.7067	0	0	0	ENSMGAG00000011622
gene:ENSMGAG00000011623	3	complement(71351376..71366463)	34.4327	0.744868	1.67582	0	0	0	ENSMGAG00000011623
FABP4	3	complement(71895050..71898236)	434.765	-0.859343	-1.81421	0	0	0	ENSMGAG00000016658
CA3	3	73143700..73332479	535.514	-2.96766	-7.82266	0	0	0	ENSMGAG00000011714
CPNE3	3	73619337..73636167	14.7738	-0.668564	-1.58949	0	0	0	ENSMGAG00000011782
NBN	3	complement(74900854..74922801)	7.96479	-0.67423	-1.59574	0	0	0	ENSMGAG00000011871
NECAB1	3	75296304..75338389	6.63665	-1.6355	-3.10694	0	0	0	ENSMGAG00000011916
SLC26A7	3	75436189..75496391	4.04732	2.50154	5.66289	0	0	0	ENSMGAG00000011941
GEM	3	complement(76727241..76734977)	173.498	-0.782471	-1.72007	0	0	0	ENSMGAG00000012020
gene:ENSMGAG00000012063	3	77017146..77227263	0.521097	2.26285	4.79939	0	0	0	ENSMGAG00000012063
LAPTM4B	3	77999624..78046703	173.795	2.69324	6.46762	0	0	0	ENSMGAG00000012136
gene:ENSMGAG00000016736	3	78611338..78794636	4.95991	-1.60239	-3.03645	0	0	0	ENSMGAG00000016736
ATP6V1C1	3	80076673..80093880	73.8542	-0.630789	-1.54841	0	0	0	ENSMGAG00000012335
DCSTAMP	3	80740896..80743617	8.57967	1.1987	2.29533	0	0	0	ENSMGAG00000012366
OXR1	3	81779718..81862137	35.6118	-0.75227	-1.68444	0	0	0	ENSMGAG00000012375
DEPTOR	3	87392810..87415469	4.1135	1.72322	3.30173	0	0	0	ENSMGAG00000012556
COL14A1	3	87457081..87573291	1.47939	2.65597	6.30271	0	0	0	ENSMGAG00000012567
NDUFB9	3	89210497..89212923	184.464	0.587692	1.50284	0	0	0	ENSMGAG00000012681
FAM49B	3	complement(91119115..91171546)	29.1681	0.809021	1.75202	0	0	0	ENSMGAG00000012710
SLA	3	complement(92848113..92861474)	33.2743	1.18737	2.27737	0	0	0	ENSMGAG00000012853
NDRG1	3	complement(93005895..93038712)	124.458	0.861506	1.81693	0	0	0	ENSMGAG00000012862
ZFAT	3	complement(93644734..93718245)	1.65042	-1.27023	-2.412	0	0	0	ENSMGAG00000012883
KHDRBS3	3	94101858..94178782	21.8334	0.637757	1.55591	0	0	0	ENSMGAG00000012888
AGO2	3	complement(96736312..96761034)	2.7272	-1.51257	-2.85319	0	0	0	ENSMGAG00000012942
DENND3	3	97103650..97140970	4.86812	-0.914607	-1.88506	0	0	0	ENSMGAG00000012966
PYCR3	3	complement(100139187..100156376)	33.5802	0.651357	1.57064	0	0	0	ENSMGAG00000013046
NRBP2	3	100213778..100215644	19.2663	-1.30531	-2.47136	0	0	0	ENSMGAG00000013068
RPL36	30	257414..259942	132.126	0.980051	1.97254	0	0	0	ENSMGAG00000000811
gene:ENSMGAG00000000846	30	complement(426031..427190)	29.4801	-2.0833	-4.23776	0	0	0	ENSMGAG00000000846
gene:ENSMGAG00000017016	30	complement(471382..475506)	8.10421	1.74526	3.35256	0	0	0	ENSMGAG00000017016
SLC1A6	30	546267..556234	6.16583	1.63134	3.09801	0	0	0	ENSMGAG00000000763
C19orf70	30	complement(682296..683960)	41.7722	1.17033	2.25063	0	0	0	ENSMGAG00000001149
gene:ENSMGAG00000001257	30	751572..753328	76.9708	1.43223	2.69863	0	0	0	ENSMGAG00000001257
gene:ENSMGAG00000000932	30	complement(773792..778408)	3.34815	1.17155	2.25254	0	0	0	ENSMGAG00000000932
MRPL54	30	complement(779048..779610)	65.5151	1.11141	2.16056	0	0	0	ENSMGAG00000000951
MFSD12	30	853017..859625	29.8207	0.814407	1.75857	0	0	0	ENSMGAG00000001371
RFX2	30	complement(1020203..1047269)	7.30775	0.695552	1.6195	0	0	0	ENSMGAG00000001572
ACSBG2	30	1092609..1107701	37.338	0.943337	1.92297	0	0	0	ENSMGAG00000001625
MYO1F	30	complement(1195109..1202164)	12.0712	1.19622	2.29139	0	0	0	ENSMGAG00000001765
ADAMTS10	30	complement(1207594..1237406)	3.96163	-0.778454	-1.71529	0	0	0	ENSMGAG00000001803
OAZ1	30	complement(1510177..1513838)	1251.57	0.890362	1.85364	0	0	0	ENSMGAG00000001981
AMH	30	complement(1534494..1538390)	40.4814	-1.98701	-3.96414	0	0	0	ENSMGAG00000001892
SF3A2	30	complement(1539687..1543809)	45.3554	0.596978	1.51254	0	0	0	ENSMGAG00000001950
LRG1	30	complement(2101963..2103348)	29.5737	2.43164	5.39508	0	0	0	ENSMGAG00000002886
gene:ENSMGAG00000002951	30	2171840..2179020	23.4588	0.752828	1.68509	0	0	0	ENSMGAG00000002951
gene:ENSMGAG00000003470	30	2343859..2345124	21.3608	-2.98441	-7.91404	0	0	0	ENSMGAG00000003470
GPX4	30	2516311..2517478	603.194	1.13351	2.19392	0	0	0	ENSMGAG00000003788
gene:ENSMGAG00000004229	30	complement(2684751..2685736)	613.708	0.584658	1.49968	0	0	0	ENSMGAG00000004229
UPF1	30	complement(3118826..3134547)	12.9554	-0.767168	-1.70193	0	0	0	ENSMGAG00000004745
gene:ENSMGAG00000004976	30	3242071..3337924	59.8748	0.603534	1.51943	0	0	0	ENSMGAG00000004976
IFI30	30	complement(3273978..3276882)	490.572	1.49865	2.82577	0	0	0	ENSMGAG00000005001
gene:ENSMGAG00000005545	30	3651446..3655008	11.0288	-1.14297	-2.20835	0	0	0	ENSMGAG00000005545
PTPRS	30	4028096..4115328	6.64616	-0.651966	-1.57131	0	0	0	ENSMGAG00000005856
FEM1A	30	complement(4269615..4271663)	17.8023	-0.647882	-1.56687	0	0	0	ENSMGAG00000006189
gene:ENSMGAG00000006229	30	4374520..4379175	52.7221	2.09836	4.28223	0	0	0	ENSMGAG00000006229
MYDGF	30	4379832..4384001	130.786	0.699005	1.62338	0	0	0	ENSMGAG00000006282
TRIM2	4	88963..138514	9.3442	-1.03908	-2.05492	0	0	0	ENSMGAG00000001098
MND1	4	150287..192184	17.6692	0.731934	1.66086	0	0	0	ENSMGAG00000001249
TMEM131L	4	243026..284607	6.89359	-0.843702	-1.79465	0	0	0	ENSMGAG00000001185
TLR2	4	295903..313666	11.8043	1.21309	2.31834	0	0	0	ENSMGAG00000001271
SFRP2	4	complement(347633..350516)	25.2577	-0.703359	-1.62829	0	0	0	ENSMGAG00000001285
FGG	4	complement(736742..741879)	2.39551	2.8048	6.9876	0	0	0	ENSMGAG00000001402
PPID	4	complement(2541991..2551874)	87.4767	0.631968	1.54968	0	0	0	ENSMGAG00000001914
FNIP2	4	2578046..2600606	9.6177	-0.794105	-1.734	0	0	0	ENSMGAG00000001946
HPF1	4	5900879..5906018	46.1457	0.960088	1.94543	0	0	0	ENSMGAG00000002498
ANAPC10	4	complement(11380019..11420529)	61.8454	-0.656847	-1.57663	0	0	0	ENSMGAG00000003629
POMK	4	14576008..14577620	21.3477	0.650468	1.56968	0	0	0	ENSMGAG00000004530
HSPA4L	4	14722776..14740633	31.555	-0.597487	-1.51308	0	0	0	ENSMGAG00000004623
LARP1B	4	14817478..14843229	8.12731	-1.59832	-3.02791	0	0	0	ENSMGAG00000004809
JADE1	4	14982585..15005989	7.72139	-1.01233	-2.01716	0	0	0	ENSMGAG00000004842
FRAS1	4	15226007..15345594	0.249845	1.89535	3.72012	0	0	0	ENSMGAG00000005355
CNOT6L	4	15574166..15585182	9.84084	-0.77328	-1.70915	0	0	0	ENSMGAG00000005144
GRID2	4	17468434..17691755	0.762216	-2.53449	-5.7937	0	0	0	ENSMGAG00000005520
HPGDS	4	complement(17882438..17917352)	405.015	2.15207	4.44466	0	0	0	ENSMGAG00000005610
SEC24B	4	complement(18014990..18051447)	5.20953	-0.804381	-1.7464	0	0	0	ENSMGAG00000005671
LEF1	4	18678134..18730165	17.1028	-0.675251	-1.59687	0	0	0	ENSMGAG00000005753
SGMS2	4	complement(18782429..18788668)	8.47576	1.04222	2.05939	0	0	0	ENSMGAG00000005865
SNX25	4	complement(20118826..20171063)	12.0948	-0.755975	-1.68877	0	0	0	ENSMGAG00000006165
PRIMPOL	4	complement(20359975..20370641)	8.11335	-1.03932	-2.05526	0	0	0	ENSMGAG00000006292
IRF2	4	20415446..20439614	43.5229	-0.839337	-1.78923	0	0	0	ENSMGAG00000006359
RASGEF1B	4	26686423..26701199	17.2225	0.819496	1.76479	0	0	0	ENSMGAG00000007408
gene:ENSMGAG00000007496	4	complement(26766410..26769466)	174.194	2.06162	4.17455	0	0	0	ENSMGAG00000007496
gene:ENSMGAG00000007557	4	26830601..26834662	35.1814	-0.928139	-1.90282	0	0	0	ENSMGAG00000007557
KLHL8	4	26845950..26855164	2.26139	-1.25217	-2.382	0	0	0	ENSMGAG00000007610
AFF1	4	complement(26861457..26893387)	7.2318	-1.29341	-2.45107	0	0	0	ENSMGAG00000007646
MAPK10	4	complement(27056452..27098426)	1.5791	3.42721	10.7571	0	0	0	ENSMGAG00000007800
TMEM150C	4	27517787..27525412	62.7941	-2.17063	-4.5022	0	0	0	ENSMGAG00000008019
HPSE	4	complement(27569315..27574684)	14.5284	0.676332	1.59807	0	0	0	ENSMGAG00000008078
ABRAXAS1	4	complement(27594773..27601519)	25.1117	-0.927988	-1.90262	0	0	0	ENSMGAG00000008138
WDFY3	4	28066263..28176214	2.03706	0.931873	1.90775	0	0	0	ENSMGAG00000008274
ARL9	4	30497800..30502388	17.7731	0.916706	1.8878	0	0	0	ENSMGAG00000008588
HOPX	4	complement(30508256..30511363)	56.6296	0.871605	1.8297	0	0	0	ENSMGAG00000008600
SPINK2	4	complement(30530048..30532811)	71.458	0.912141	1.88184	0	0	0	ENSMGAG00000008602
MED12	4	30964249..31000183	3.12656	-0.743125	-1.6738	0	0	0	ENSMGAG00000008639
gene:ENSMGAG00000008610	4	complement(30973397..30975886)	284.144	1.5001	2.82863	0	0	0	ENSMGAG00000008610
gene:ENSMGAG00000008944	4	31132659..31179736	2.59856	-1.04905	-2.06916	0	0	0	ENSMGAG00000008944
OGT	4	31181506..31195851	21.235	-0.86205	-1.81762	0	0	0	ENSMGAG00000009002
MPP1	4	31268558..31278609	49.4161	1.17877	2.26384	0	0	0	ENSMGAG00000009210
DRP2	4	31339300..31349942	2.76635	-1.24721	-2.37382	0	0	0	ENSMGAG00000009349
BTK	4	complement(31415479..31422787)	20.8172	0.863825	1.81986	0	0	0	ENSMGAG00000009438
gene:ENSMGAG00000017127	4	complement(31547350..31547915)	811.706	1.58206	2.99397	0	0	0	ENSMGAG00000017127
NAAA	4	complement(31874921..31883776)	58.9417	1.37232	2.58887	0	0	0	ENSMGAG00000009853
RUFY3	4	31955623..31978366	5.56073	-0.872521	-1.83086	0	0	0	ENSMGAG00000009878
MOB1B	4	31968326..32026474	77.195	-0.592014	-1.50735	0	0	0	ENSMGAG00000009921
gene:ENSMGAG00000010223	4	32831089..32840450	203.425	0.890642	1.854	0	0	0	ENSMGAG00000010223
IL8	4	32843943..32847052	354.009	0.932733	1.90889	0	0	0	ENSMGAG00000010225
YTHDC1	4	33659440..33680724	24.8893	-0.721018	-1.64834	0	0	0	ENSMGAG00000010391
gene:ENSMGAG00000010455	4	complement(33703100..33704683)	49.0461	0.7533	1.68564	0	0	0	ENSMGAG00000010455
gene:ENSMGAG00000010508	4	complement(33705365..33706977)	52.2074	0.596318	1.51185	0	0	0	ENSMGAG00000010508
gene:ENSMGAG00000010724	4	complement(36528564..36531503)	141.239	0.582348	1.49728	0	0	0	ENSMGAG00000010724
USP53	4	complement(36729156..36751606)	1.69471	-1.28842	-2.4426	0	0	0	ENSMGAG00000010759
MYOZ2	4	complement(36776197..36794325)	4.29669	1.36638	2.57822	0	0	0	ENSMGAG00000010771
ARSJ	4	38544560..38584053	36.9686	-0.820393	-1.76589	0	0	0	ENSMGAG00000010871
MCUB	4	complement(40283270..40291583)	42.9699	0.637921	1.55608	0	0	0	ENSMGAG00000011080
UNC5C	4	complement(40729935..40810248)	1.84511	2.04366	4.12289	0	0	0	ENSMGAG00000011105
gene:ENSMGAG00000011418	4	complement(43421441..43455264)	5.44581	-0.706869	-1.63226	0	0	0	ENSMGAG00000011418
PCM1	4	complement(45016252..45227010)	3.30893	-0.865351	-1.82178	0	0	0	ENSMGAG00000011493
gene:ENSMGAG00000011481	4	45035052..45154735	45.3072	-0.820486	-1.766	0	0	0	ENSMGAG00000011481
ASAH1	4	45165480..45176043	195.562	0.56569	1.48009	0	0	0	ENSMGAG00000011485
gene:ENSMGAG00000015733	4	47064615..47066566	6.84485	-0.884316	-1.84589	0	0	0	ENSMGAG00000015733
DLC1	4	47249857..47275007	4.0841	-1.24764	-2.37453	0	0	0	ENSMGAG00000011633
CLOCK	4	47782781..47807251	5.8175	-1.02464	-2.03445	0	0	0	ENSMGAG00000011742
KDR	4	47913982..47940568	11.4669	-1.2616	-2.39761	0	0	0	ENSMGAG00000011768
PDGFRA	4	complement(48134885..48158944)	10.2495	-0.978511	-1.97043	0	0	0	ENSMGAG00000011850
USP46	4	48762029..48774460	17.522	-0.650427	-1.56963	0	0	0	ENSMGAG00000011913
FRYL	4	49121500..49203804	3.68263	-0.980377	-1.97298	0	0	0	ENSMGAG00000011949
TXK	4	49320824..49333612	6.44908	-1.29339	-2.45104	0	0	0	ENSMGAG00000012022
CORIN	4	49418509..49527581	4.0188	2.59536	6.04338	0	0	0	ENSMGAG00000012044
ATP10D	4	complement(49535448..49564425)	2.46431	0.853218	1.80653	0	0	0	ENSMGAG00000012060
GUF1	4	complement(50444255..50459724)	7.97164	-0.814576	-1.75878	0	0	0	ENSMGAG00000012118
ATP8A1	4	51044137..51123004	4.22646	-1.13706	-2.19932	0	0	0	ENSMGAG00000012135
RBM47	4	51818495..51824532	2.45661	1.85295	3.61239	0	0	0	ENSMGAG00000012226
N4BP2	4	complement(51918621..51946261)	4.7463	-0.971375	-1.96071	0	0	0	ENSMGAG00000012238
gene:ENSMGAG00000015741	4	52448634..52461472	22.0519	0.803097	1.74484	0	0	0	ENSMGAG00000015741
gene:ENSMGAG00000017061	4	complement(53215841..53232320)	22.2367	-1.28073	-2.42961	0	0	0	ENSMGAG00000017061
gene:ENSMGAG00000012390	4	53350680..53402996	3.85003	-1.5955	-3.022	0	0	0	ENSMGAG00000012390
SMIM20	4	complement(56629996..56633894)	34.3212	0.77942	1.71644	0	0	0	ENSMGAG00000012430
SEL1L3	4	56637696..56662912	6.08845	-0.826643	-1.77355	0	0	0	ENSMGAG00000012431
SOD3	4	complement(56932515..56933372)	182.256	2.94227	7.6862	0	0	0	ENSMGAG00000012473
LDB2	4	59552355..59771895	43.3976	-0.732116	-1.66107	0	0	0	ENSMGAG00000012591
BST1	4	complement(60035665..60046398)	98.2208	-0.762817	-1.6968	0	0	0	ENSMGAG00000012635
CC2D2A	4	complement(60096204..60136308)	2.66968	-0.829907	-1.77757	0	0	0	ENSMGAG00000012655
gene:ENSMGAG00000012664	4	60704495..60710519	14.2714	-0.753393	-1.68575	0	0	0	ENSMGAG00000012664
SLC2A9	4	61752322..61829272	2.3458	1.57455	2.97842	0	0	0	ENSMGAG00000012697
ZBTB49	4	61914546..61929221	4.07777	-1.12225	-2.17686	0	0	0	ENSMGAG00000012706
NSG1	4	61948711..61968777	2.19863	1.52835	2.88455	0	0	0	ENSMGAG00000012708
CYTL1	4	complement(62274433..62277213)	4.07878	2.07322	4.20825	0	0	0	ENSMGAG00000012719
JAKMIP1	4	complement(62754296..62819637)	1.54497	-1.79142	-3.46156	0	0	0	ENSMGAG00000012771
KIAA0232	4	63236506..63304997	16.8667	-1.19557	-2.29035	0	0	0	ENSMGAG00000012807
TADA2B	4	63376531..63378412	6.76385	-0.99695	-1.99578	0	0	0	ENSMGAG00000012824
HTRA3	4	complement(64391800..64413166)	15.6528	1.20645	2.30769	0	0	0	ENSMGAG00000012882
SH3TC1	4	complement(64443021..64460660)	3.71065	-0.735972	-1.66552	0	0	0	ENSMGAG00000012847
RNF4	4	complement(66164053..66175332)	29.6049	-1.00074	-2.00103	0	0	0	ENSMGAG00000013017
FGFR3	4	complement(67137497..67171827)	72.8132	-0.825949	-1.7727	0	0	0	ENSMGAG00000013059
gene:ENSMGAG00000017070	4	67382000..67394672	2.0954	4.79176	27.6989	0	0	0	ENSMGAG00000017070
KRT7	4	complement(67410639..67420239)	79.8397	3.70128	13.0076	0	0	0	ENSMGAG00000011071
SPON2	4	68858167..68863879	407.311	2.21135	4.63107	0	0	0	ENSMGAG00000013099
gene:ENSMGAG00000013103	4	68868428..68872362	47.6894	-0.870462	-1.82825	0	0	0	ENSMGAG00000013103
REEP1	4	complement(69535078..69562164)	26.8892	-2.04279	-4.12041	0	0	0	ENSMGAG00000013138
RNF103	4	complement(69639325..69654476)	41.3517	-0.65901	-1.579	0	0	0	ENSMGAG00000013155
gene:ENSMGAG00000017133	4	69745537..69754561	0.280994	3.57774	11.9401	0	0	0	ENSMGAG00000017133
SUCLG1	4	70075631..70083192	70.584	0.6187	1.53549	0	0	0	ENSMGAG00000013195
SMOX	4	complement(72462480..72483289)	66.0752	0.622094	1.53911	0	0	0	ENSMGAG00000013217
C20orf194	4	complement(73166159..73222505)	35.1097	-1.15841	-2.23212	0	0	0	ENSMGAG00000013244
ADAM33	4	complement(73686577..73707988)	3.91299	0.952382	1.93506	0	0	0	ENSMGAG00000013267
CCT7	4	complement(73815231..73861491)	202.705	0.721768	1.6492	0	0	0	ENSMGAG00000013313
PRADC1	4	73819904..73822447	45.6208	0.743729	1.6745	0	0	0	ENSMGAG00000013283
SPON1	5	complement(11197..205210)	16.8462	-1.02887	-2.04042	0	0	0	ENSMGAG00000001171
DEPDC7	5	complement(740497..746817)	9.43239	-0.706722	-1.63209	0	0	0	ENSMGAG00000001332
FIBIN	5	complement(2888815..2890851)	40.2812	0.951921	1.93445	0	0	0	ENSMGAG00000001790
gene:ENSMGAG00000001988	5	complement(3233958..3271062)	5.98475	-1.2559	-2.38816	0	0	0	ENSMGAG00000001988
GAS2	5	complement(3394585..3484578)	7.02556	2.59483	6.04118	0	0	0	ENSMGAG00000002005
gene:ENSMGAG00000002092	5	complement(4115915..4200812)	9.00074	-0.843642	-1.79457	0	0	0	ENSMGAG00000002092
IFITM5	5	complement(4908602..4909376)	26.6243	-1.01708	-2.02383	0	0	0	ENSMGAG00000002529
MRPL21	5	5069891..5080548	59.0245	0.733728	1.66293	0	0	0	ENSMGAG00000002814
GCHFR	5	complement(5513583..5521208)	14.2007	-2.02657	-4.07436	0	0	0	ENSMGAG00000002945
RMDN3	5	5527828..5556715	28.5702	-0.669629	-1.59066	0	0	0	ENSMGAG00000002955
MTCH2	5	complement(6209763..6212365)	90.7204	0.734623	1.66396	0	0	0	ENSMGAG00000004133
SPTB	5	complement(6254516..6271367)	14.9486	-3.08171	-8.4662	0	0	0	ENSMGAG00000004480
UNC93B1	5	complement(6289832..6292886)	66.8196	0.923338	1.8965	0	0	0	ENSMGAG00000003996
gene:ENSMGAG00000004021	5	6302692..6308379	60.7703	0.686565	1.60945	0	0	0	ENSMGAG00000004021
NDUFS8	5	6313481..6314639	217.208	0.668031	1.5889	0	0	0	ENSMGAG00000004112
TCIRG1	5	6315550..6321200	50.4633	1.02068	2.02888	0	0	0	ENSMGAG00000004250
TMEM258	5	6369533..6371537	261.218	0.859811	1.8148	0	0	0	ENSMGAG00000004684
gene:ENSMGAG00000004867	5	complement(6510915..6511596)	62.8388	0.646547	1.56542	0	0	0	ENSMGAG00000004867
CYB561A3	5	6528274..6530053	107.372	0.730398	1.6591	0	0	0	ENSMGAG00000004917
ZP1	5	complement(6590530..6594670)	600.477	1.53652	2.90094	0	0	0	ENSMGAG00000003226
BAAT	5	complement(6595878..6598162)	51.7733	1.78605	3.44869	0	0	0	ENSMGAG00000003279
gene:ENSMGAG00000003304	5	complement(6600940..6606668)	90.39	1.67609	3.19561	0	0	0	ENSMGAG00000003304
SYT9	5	6773167..6812785	24.3993	-0.829105	-1.77658	0	0	0	ENSMGAG00000005223
USP47	5	complement(7814301..7850849)	13.1212	-1.28743	-2.44092	0	0	0	ENSMGAG00000005725
CTR9	5	complement(8447244..8466922)	12.8661	-1.13825	-2.20114	0	0	0	ENSMGAG00000005904
MRVI1	5	8558478..8584282	13.3523	-0.690739	-1.61411	0	0	0	ENSMGAG00000005939
gene:ENSMGAG00000006056	5	8730399..8931731	5.49598	-0.673862	-1.59534	0	0	0	ENSMGAG00000006056
ZNF143	5	complement(9060717..9081153)	14.2807	-1.44098	-2.71504	0	0	0	ENSMGAG00000006206
DENND5A	5	9171846..9215237	5.89132	-1.13909	-2.20242	0	0	0	ENSMGAG00000006300
RPL27A	5	9491317..9494237	257.951	0.733962	1.6632	0	0	0	ENSMGAG00000006459
PDE3B	5	10288836..10307479	18.0158	-0.620377	-1.53728	0	0	0	ENSMGAG00000006695
SOX6	5	complement(10938405..11187863)	8.45371	-2.75275	-6.73999	0	0	0	ENSMGAG00000006785
gene:ENSMGAG00000006867	5	complement(11568607..11570966)	412.499	0.621951	1.53895	0	0	0	ENSMGAG00000006867
NUCB2	5	11650006..11666268	145.877	-0.594312	-1.50975	0	0	0	ENSMGAG00000006904
gene:ENSMGAG00000007193	5	12024663..12028180	7.24166	2.44626	5.45	0	0	0	ENSMGAG00000007193
HPS5	5	complement(12337102..12363624)	20.9962	0.95585	1.93972	0	0	0	ENSMGAG00000007279
TSPAN32	5	complement(13718980..13735865)	37.5882	-1.13774	-2.20036	0	0	0	ENSMGAG00000007900
LSP1	5	complement(14124856..14163785)	68.9624	1.11366	2.16393	0	0	0	ENSMGAG00000008238
SYT8	5	complement(14179212..14183167)	3.95241	0.969091	1.95761	0	0	0	ENSMGAG00000008348
gene:ENSMGAG00000008398	5	14193951..14205567	376.7	0.612876	1.52931	0	0	0	ENSMGAG00000008398
HRAS	5	16147713..16154299	34.8578	0.717274	1.64407	0	0	0	ENSMGAG00000009152
RNH1	5	16236705..16242467	141.923	0.73449	1.66381	0	0	0	ENSMGAG00000009167
KMT5B	5	complement(16323882..16342504)	11.0358	-0.665863	-1.58652	0	0	0	ENSMGAG00000009202
PPP6R3	5	16646677..16679033	34.5773	-0.788111	-1.72681	0	0	0	ENSMGAG00000009324
TIMM10	5	complement(17005123..17005383)	24.4351	1.15221	2.22254	0	0	0	ENSMGAG00000015788
SERPING1	5	17010444..17013187	57.3538	0.640563	1.55894	0	0	0	ENSMGAG00000009628
LPXN	5	complement(17073596..17077164)	11.2511	1.10424	2.14985	0	0	0	ENSMGAG00000009727
MPEG1	5	complement(17107874..17109994)	140.757	1.83524	3.56831	0	0	0	ENSMGAG00000015790
gene:ENSMGAG00000016702	5	17121069..17125533	77.6081	-1.00432	-2.00599	0	0	0	ENSMGAG00000016702
CTTN	5	18034936..18248696	17.6805	-0.687846	-1.61088	0	0	0	ENSMGAG00000010050
gene:ENSMGAG00000010176	5	complement(18513608..18543353)	2.52469	-1.26106	-2.39672	0	0	0	ENSMGAG00000010176
FBXO3	5	complement(18558036..18584737)	253.838	-1.9902	-3.97291	0	0	0	ENSMGAG00000010146
LMO2	5	complement(18595602..18599108)	48.8292	-1.24029	-2.36247	0	0	0	ENSMGAG00000010192
gene:ENSMGAG00000010318	5	19222596..19277534	253.399	1.08471	2.12095	0	0	0	ENSMGAG00000010318
FUT8	5	complement(23249467..23292864)	48.0448	-0.701846	-1.62658	0	0	0	ENSMGAG00000010593
SPI1	5	23642696..23662311	75.9189	1.42826	2.69122	0	0	0	ENSMGAG00000010682
ACP2	5	23853139..23859179	62.0849	0.729009	1.6575	0	0	0	ENSMGAG00000010776
HARBI1	5	24210956..24213571	20.8151	1.01034	2.01439	0	0	0	ENSMGAG00000010995
MDK	5	complement(24353055..24354059)	52.8839	2.09804	4.28127	0	0	0	ENSMGAG00000011008
CREB3L1	5	complement(24402086..24423175)	5.66233	1.5296	2.88705	0	0	0	ENSMGAG00000011042
ITPKA	5	complement(25417737..25451571)	6.1533	-1.9311	-3.81345	0	0	0	ENSMGAG00000011228
gene:ENSMGAG00000015813	5	25686135..25687568	1.58222	2.68748	6.44186	0	0	0	ENSMGAG00000015813
TYRO3	5	25692267..25728593	7.27371	0.670612	1.59175	0	0	0	ENSMGAG00000011257
EHD4	5	complement(26071743..26092260)	5.64505	-1.32633	-2.50763	0	0	0	ENSMGAG00000011374
CAPN3	5	26427715..26451736	7.18664	1.00335	2.00465	0	0	0	ENSMGAG00000011468
gene:ENSMGAG00000011559	5	26545572..26623029	4.95852	-1.05758	-2.08144	0	0	0	ENSMGAG00000011559
gene:ENSMGAG00000011569	5	26629528..26640307	1.39379	-2.02851	-4.07982	0	0	0	ENSMGAG00000011569
UBR1	5	complement(26805501..26853007)	5.53979	-1.05568	-2.0787	0	0	0	ENSMGAG00000011594
ELMSAN1	5	26942458..26959761	2.69818	-0.909719	-1.87868	0	0	0	ENSMGAG00000011652
ZFYVE1	5	27265527..27285570	7.95364	-0.96021	-1.94559	0	0	0	ENSMGAG00000011711
SUSD6	5	complement(28827359..28836381)	11.2036	-1.02405	-2.03361	0	0	0	ENSMGAG00000011840
GALNT16	5	complement(29033588..29062947)	5.96842	-1.27118	-2.41359	0	0	0	ENSMGAG00000011855
DCAF5	5	29142232..29193022	7.671	-0.732322	-1.66131	0	0	0	ENSMGAG00000011878
PLEKHH1	5	29846870..29890675	0.924844	1.60637	3.04484	0	0	0	ENSMGAG00000011911
ARG2	5	29914577..29920012	48.2524	1.81393	3.51599	0	0	0	ENSMGAG00000011947
gene:ENSMGAG00000011960	5	29928212..29933479	36.7693	1.26522	2.40364	0	0	0	ENSMGAG00000011960
gene:ENSMGAG00000012012	5	29982753..29985111	19.9961	-1.59839	-3.02805	0	0	0	ENSMGAG00000012012
THBS1	5	complement(30707478..30720065)	54.348	-0.731127	-1.65994	0	0	0	ENSMGAG00000012054
ARHGAP5	5	35984317..36021030	27.3569	-0.942692	-1.92211	0	0	0	ENSMGAG00000012438
SRP54	5	37335273..37346180	92.8636	-0.610304	-1.52658	0	0	0	ENSMGAG00000012481
FAM177A1	5	37352064..37366622	42.5701	-0.660924	-1.58109	0	0	0	ENSMGAG00000012489
NPAS3	5	37596665..37668280	1.49407	-1.49021	-2.8093	0	0	0	ENSMGAG00000012451
SEC23A	5	complement(39042106..39064015)	34.3599	-0.78579	-1.72404	0	0	0	ENSMGAG00000012547
gene:ENSMGAG00000012585	5	39103922..39150499	10.7065	-0.731777	-1.66068	0	0	0	ENSMGAG00000012585
ENTPD5	5	complement(39209595..39222515)	20.5661	-1.10525	-2.15137	0	0	0	ENSMGAG00000012613
gene:ENSMGAG00000012679	5	39453459..39455931	2475.84	1.26237	2.3989	0	0	0	ENSMGAG00000012679
PGF	5	complement(39661791..39665285)	24.4406	1.03967	2.05576	0	0	0	ENSMGAG00000012731
FLVCR2	5	39856828..39881612	20.7921	0.884355	1.84594	0	0	0	ENSMGAG00000012760
VASH1	5	40446559..40451216	47.4299	-1.67815	-3.20017	0	0	0	ENSMGAG00000012810
SNW1	5	complement(40956977..40972747)	47.4092	-0.659396	-1.57942	0	0	0	ENSMGAG00000012911
GTF2A1	5	complement(42593482..42608320)	12.6909	-1.06106	-2.08646	0	0	0	ENSMGAG00000012957
GALC	5	complement(44862915..44898783)	12.7905	1.00412	2.00572	0	0	0	ENSMGAG00000012983
NRDE2	5	complement(45895977..45910687)	1.31827	-1.43201	-2.69822	0	0	0	ENSMGAG00000013052
gene:ENSMGAG00000013113	5	complement(46644964..46657090)	13.3935	-0.980291	-1.97286	0	0	0	ENSMGAG00000013113
NDUFB1	5	complement(46676330..46677724)	270.856	0.634324	1.55221	0	0	0	ENSMGAG00000015381
RIN3	5	46850341..46905330	5.2384	0.770447	1.7058	0	0	0	ENSMGAG00000013132
LGMN	5	complement(46910674..46930055)	361.265	0.603223	1.51911	0	0	0	ENSMGAG00000013135
ITPK1	5	complement(47032448..47129786)	174.886	-0.604268	-1.52021	0	0	0	ENSMGAG00000013150
DLK1	5	51026326..51029409	11.4697	1.20122	2.29934	0	0	0	ENSMGAG00000013327
HSP90AA1	5	complement(51554243..51559584)	862.342	-0.615136	-1.5317	0	0	0	ENSMGAG00000013355
TNFAIP2	5	52226539..52232999	37.8617	-1.22604	-2.33924	0	0	0	ENSMGAG00000013394
EIF5	5	52295874..52302574	465.203	-0.750751	-1.68267	0	0	0	ENSMGAG00000013398
CKB	5	complement(52397893..52404827)	179.127	1.76538	3.39964	0	0	0	ENSMGAG00000013407
BAG5	5	complement(52487454..52488806)	18.4592	-1.40277	-2.6441	0	0	0	ENSMGAG00000015387
PLD4	5	53961948..53977208	3.75485	1.43622	2.70611	0	0	0	ENSMGAG00000013458
gene:ENSMGAG00000013464	5	54119682..54130988	12.8981	2.15682	4.45932	0	0	0	ENSMGAG00000013464
JAG2	5	complement(54319790..54356161)	12.0237	-0.751582	-1.68364	0	0	0	ENSMGAG00000013468
HSPA2	5	complement(55212692..55214596)	1251.35	-1.58693	-3.00409	0	0	0	ENSMGAG00000015391
SYNE2	5	complement(55388078..55539914)	2.66252	0.598474	1.51411	0	0	0	ENSMGAG00000013516
SLC38A6	5	complement(56571976..56604430)	13.0309	1.20839	2.3108	0	0	0	ENSMGAG00000013563
TRMT5	5	56606308..56609929	24.7477	0.943133	1.9227	0	0	0	ENSMGAG00000013565
LGALS3	5	58366616..58368839	94.9463	1.26552	2.40413	0	0	0	ENSMGAG00000013646
CNIH1	5	59031292..59037875	143.439	0.576603	1.49133	0	0	0	ENSMGAG00000013694
gene:ENSMGAG00000013705	5	complement(60417113..60417631)	169.573	0.926727	1.90096	0	0	0	ENSMGAG00000013705
ARF6	5	60426754..60539591	276.689	0.790512	1.72969	0	0	0	ENSMGAG00000013730
VCPKMT	5	complement(60550978..60553712)	26.445	0.784241	1.72219	0	0	0	ENSMGAG00000013728
ABHD12B	5	60812124..60815631	67.5653	0.732828	1.66189	0	0	0	ENSMGAG00000013760
ERO1A	5	61113294..61127090	77.3359	0.933267	1.9096	0	0	0	ENSMGAG00000013801
PRPF39	5	complement(61762190..61775771)	29.3597	-1.11198	-2.16142	0	0	0	ENSMGAG00000013823
gene:ENSMGAG00000001071	6	16713..20702	3.27766	-1.05433	-2.07676	0	0	0	ENSMGAG00000001071
gene:ENSMGAG00000001147	6	complement(41929..45458)	10.2759	-1.19234	-2.28523	0	0	0	ENSMGAG00000001147
gene:ENSMGAG00000001588	6	298764..301400	14.0797	1.88416	3.69139	0	0	0	ENSMGAG00000001588
SCAP	6	355478..394082	2.8856	0.796726	1.73715	0	0	0	ENSMGAG00000001605
NKTR	6	1390418..1424141	8.89317	-0.947893	-1.92905	0	0	0	ENSMGAG00000002292
SNAP47	6	complement(2669185..2687092)	3.43	-1.90058	-3.73362	0	0	0	ENSMGAG00000002667
ACAA1	6	complement(4209898..4216282)	28.9009	-0.726749	-1.65491	0	0	0	ENSMGAG00000003490
gene:ENSMGAG00000003515	6	complement(4219117..4257003)	30.9216	-0.854284	-1.80786	0	0	0	ENSMGAG00000003515
gene:ENSMGAG00000004716	6	complement(6141759..6293684)	3.9113	-0.640752	-1.55914	0	0	0	ENSMGAG00000004716
RBM33	6	7682727..7762008	5.6857	-0.922901	-1.89592	0	0	0	ENSMGAG00000004903
UBE3C	6	8333912..8399391	5.09041	-0.827619	-1.77475	0	0	0	ENSMGAG00000005070
VIPR2	6	complement(9415435..9461021)	27.0361	-1.09578	-2.13728	0	0	0	ENSMGAG00000005280
ZMYND11	6	9590245..9691571	21.5653	-0.649412	-1.56853	0	0	0	ENSMGAG00000005311
CUL2	6	13005278..13048606	24.5491	-0.971591	-1.961	0	0	0	ENSMGAG00000005873
ITGB1	6	14115167..14139017	147.114	-0.842178	-1.79275	0	0	0	ENSMGAG00000006119
ZNF438	6	14704456..14708635	1.89538	-1.24221	-2.36561	0	0	0	ENSMGAG00000006408
JCAD	6	complement(14982441..14991657)	11.7636	-0.99354	-1.99106	0	0	0	ENSMGAG00000006517
MAP3K8	6	15091924..15105914	26.383	0.940005	1.91853	0	0	0	ENSMGAG00000006533
BAMBI	6	complement(15402860..15404925)	32.0678	1.0979	2.14043	0	0	0	ENSMGAG00000006563
MPP7	6	15574182..15655860	3.7489	-1.7703	-3.41125	0	0	0	ENSMGAG00000006609
OTUD1	6	complement(17585920..17586405)	165.169	-0.950211	-1.93216	0	0	0	ENSMGAG00000016016
MINDY3	6	20461659..20503436	37.6746	-0.990425	-1.98677	0	0	0	ENSMGAG00000007875
gene:ENSMGAG00000008152	6	complement(20891820..20919906)	6.49617	-0.703034	-1.62792	0	0	0	ENSMGAG00000008152
PEX1	6	complement(22928119..22945895)	6.01325	-1.19565	-2.29049	0	0	0	ENSMGAG00000008711
BET1	6	complement(23588497..23590165)	31.5909	0.729057	1.65755	0	0	0	ENSMGAG00000008936
ASNS	6	complement(24982313..24993681)	47.3025	-0.915001	-1.88557	0	0	0	ENSMGAG00000009747
C1GALT1	6	25014594..25018219	8.7109	-1.21394	-2.3197	0	0	0	ENSMGAG00000009765
BZW2	6	29231297..29318791	134.803	0.704349	1.62941	0	0	0	ENSMGAG00000010129
TSPAN13	6	29343279..29348139	94.4489	-0.775357	-1.71161	0	0	0	ENSMGAG00000010150
RAPGEF5	6	complement(31115713..31234182)	16.529	-0.65989	-1.57996	0	0	0	ENSMGAG00000010394
gene:ENSMGAG00000016678	6	31504938..31506751	11.4175	1.46246	2.75579	0	0	0	ENSMGAG00000016678
TRA2A	6	complement(31678223..31694380)	8.21493	-0.823785	-1.77004	0	0	0	ENSMGAG00000010514
SNX10	6	32629621..32648489	520.484	1.38517	2.61202	0	0	0	ENSMGAG00000010674
gene:ENSMGAG00000017085	6	complement(33079644..33112426)	13.4423	2.355	5.11594	0	0	0	ENSMGAG00000017085
TAX1BP1	6	33396073..33443812	49.2277	-0.708951	-1.63461	0	0	0	ENSMGAG00000010713
CREB5	6	33900823..33965506	7.04273	0.903628	1.87077	0	0	0	ENSMGAG00000010729
SCRN1	6	complement(34360143..34385704)	20.9241	-1.41397	-2.6647	0	0	0	ENSMGAG00000010774
FKBP14	6	complement(34403882..34409519)	130.456	-1.05896	-2.08343	0	0	0	ENSMGAG00000010782
BTD	6	34511234..34516158	13.3554	-0.818076	-1.76305	0	0	0	ENSMGAG00000010836
GALNT15	6	34745699..34766815	1.38359	-2.52685	-5.76311	0	0	0	ENSMGAG00000010891
gene:ENSMGAG00000010946	6	complement(36260219..36278634)	26.6542	-1.15781	-2.23118	0	0	0	ENSMGAG00000010946
gene:ENSMGAG00000010987	6	36479650..36485451	25.1534	-0.913235	-1.88326	0	0	0	ENSMGAG00000010987
UBE2E2	6	37568782..37777435	15.1945	1.08661	2.12375	0	0	0	ENSMGAG00000010994
RPL15	6	37896338..37899983	340.861	0.672715	1.59407	0	0	0	ENSMGAG00000011013
TOP2B	6	complement(38593107..38676238)	7.3122	-0.871805	-1.82995	0	0	0	ENSMGAG00000011069
NGLY1	6	complement(38687103..38820250)	12.1545	-1.07158	-2.10174	0	0	0	ENSMGAG00000011100
AZI2	6	complement(39759105..39768236)	30.219	-0.870941	-1.82886	0	0	0	ENSMGAG00000011128
ANO10	6	41734406..41750288	12.0359	-0.799294	-1.74025	0	0	0	ENSMGAG00000011267
SNRK	6	complement(41861195..41883778)	9.68269	-0.749769	-1.68152	0	0	0	ENSMGAG00000011278
gene:ENSMGAG00000011441	6	42594762..42602901	10.7457	-0.875063	-1.83409	0	0	0	ENSMGAG00000011441
ACKR4	6	43155960..43157259	107.291	-1.31043	-2.48015	0	0	0	ENSMGAG00000016118
gene:ENSMGAG00000011571	6	complement(43711434..43712504)	10.287	0.939087	1.91731	0	0	0	ENSMGAG00000011571
SNRPD1	6	complement(43727424..43731493)	119.923	0.847862	1.79983	0	0	0	ENSMGAG00000011598
TGM4	6	complement(44059217..44069665)	89.1359	2.54828	5.84937	0	0	0	ENSMGAG00000011669
SLC25A38	6	complement(45273800..45277737)	13.0337	-0.866751	-1.82355	0	0	0	ENSMGAG00000011769
gene:ENSMGAG00000011774	6	45281879..45283713	25.163	-1.12556	-2.18186	0	0	0	ENSMGAG00000011774
CX3CR1	6	45301764..45302828	7.39281	1.77953	3.43314	0	0	0	ENSMGAG00000016133
CRTAP	6	45380480..45402167	235.817	-0.642322	-1.56084	0	0	0	ENSMGAG00000011787
TRANK1	6	complement(46924346..46964356)	3.29626	-0.704375	-1.62944	0	0	0	ENSMGAG00000011934
EPDR1	6	complement(47096284..47101321)	245.393	-0.593749	-1.50916	0	0	0	ENSMGAG00000011962
gene:ENSMGAG00000016152	6	complement(47210903..47211772)	6.76611	3.40367	10.5829	0	0	0	ENSMGAG00000016152
AOAH	6	47635932..47690946	21.5252	1.17353	2.25563	0	0	0	ENSMGAG00000011987
EEPD1	6	complement(47761550..47820113)	14.0916	0.893696	1.85793	0	0	0	ENSMGAG00000012021
gene:ENSMGAG00000012102	6	complement(49075041..49079515)	2.15478	-2.52786	-5.76716	0	0	0	ENSMGAG00000012102
ITGA9	6	complement(49765252..49991635)	26.2705	-0.669296	-1.5903	0	0	0	ENSMGAG00000012147
GOLGA4	6	complement(50022692..50062988)	3.5369	-0.777573	-1.71424	0	0	0	ENSMGAG00000012166
gene:ENSMGAG00000012187	6	complement(50165765..50339737)	8.71726	-0.899154	-1.86497	0	0	0	ENSMGAG00000012187
VPS41	6	complement(50468318..50570083)	43.9651	-0.63202	-1.54973	0	0	0	ENSMGAG00000012204
GLI3	6	complement(51879130..51966006)	3.84185	-0.696889	-1.62101	0	0	0	ENSMGAG00000012277
BLVRA	6	52768939..52779075	7.80775	-1.59121	-3.01302	0	0	0	ENSMGAG00000012314
VOPP1	6	52864376..52886425	24.6665	1.07876	2.11222	0	0	0	ENSMGAG00000012317
ITGB2	7	151542..158232	33.2204	1.52711	2.88208	0	0	0	ENSMGAG00000001073
gene:ENSMGAG00000001219	7	213722..226621	9.50865	-1.13607	-2.19781	0	0	0	ENSMGAG00000001219
COL6A2	7	complement(490725..517527)	223.692	-0.827814	-1.77499	0	0	0	ENSMGAG00000001719
COL6A1	7	complement(540032..559240)	146.815	-0.825692	-1.77239	0	0	0	ENSMGAG00000001789
SLC19A1	7	613768..618554	6.70515	0.772675	1.70843	0	0	0	ENSMGAG00000001945
COL18A1	7	complement(619874..649607)	11.0096	0.876978	1.83652	0	0	0	ENSMGAG00000001967
LRRFIP1	7	2663128..2719223	18.7178	-0.734015	-1.66326	0	0	0	ENSMGAG00000003145
ZC3H15	7	6393827..6400360	31.5349	-0.648227	-1.56724	0	0	0	ENSMGAG00000004447
COL5A2	7	complement(7312150..7364841)	31.7806	-0.732914	-1.66199	0	0	0	ENSMGAG00000005228
SLC40A1	7	complement(7525018..7536368)	22.3756	0.829314	1.77684	0	0	0	ENSMGAG00000006127
ASNSD1	7	7568597..7572013	22.6145	-0.955057	-1.93866	0	0	0	ENSMGAG00000006150
GTF3C3	7	complement(10097614..10116018)	6.48038	-0.679861	-1.60199	0	0	0	ENSMGAG00000006840
SF3B1	7	complement(10291103..10308167)	36.2186	-0.767789	-1.70266	0	0	0	ENSMGAG00000007017
HSPE1	7	10341335..10343689	415.13	0.64544	1.56422	0	0	0	ENSMGAG00000007107
PLCL1	7	complement(10444972..10485063)	2.95309	1.5778	2.98513	0	0	0	ENSMGAG00000007167
AOX1	7	11328986..11410621	3.58215	-0.711269	-1.63724	0	0	0	ENSMGAG00000007252
CLK1	7	complement(11453297..11459092)	111.108	-0.978954	-1.97104	0	0	0	ENSMGAG00000007598
CFLAR	7	11557663..11568439	20.0476	-0.877466	-1.83715	0	0	0	ENSMGAG00000007778
ALS2	7	complement(11707545..11738611)	1.78524	-0.94203	-1.92123	0	0	0	ENSMGAG00000008034
CD28	7	complement(13650724..13662664)	6.93989	-0.926651	-1.90086	0	0	0	ENSMGAG00000008783
ITGA4	7	complement(14669758..14695358)	15.7973	-0.74684	-1.67811	0	0	0	ENSMGAG00000009146
CWC22	7	15147681..15170504	15.3878	-0.656811	-1.57659	0	0	0	ENSMGAG00000009220
gene:ENSMGAG00000016742	7	15524023..15542277	1.77673	-0.978621	-1.97058	0	0	0	ENSMGAG00000016742
gene:ENSMGAG00000009307	7	15545282..15683653	0.465011	-1.73735	-3.33422	0	0	0	ENSMGAG00000009307
PLEKHA3	7	complement(15769967..15779619)	45.2485	-1.18067	-2.26682	0	0	0	ENSMGAG00000009483
NFE2L2	7	16222168..16238940	137.43	-1.04533	-2.06383	0	0	0	ENSMGAG00000009534
GPR155	7	17463490..17486930	6.35797	-1.09738	-2.13966	0	0	0	ENSMGAG00000009790
CIR1	7	17496455..17517466	6.13859	-0.914665	-1.88513	0	0	0	ENSMGAG00000009813
SP3	7	17685998..17700381	43.1846	-1.31942	-2.49565	0	0	0	ENSMGAG00000009845
PDK1	7	complement(18352266..18356161)	41.9037	-0.730467	-1.65918	0	0	0	ENSMGAG00000017160
CYBRD1	7	complement(18671034..18673180)	27.7163	-0.937946	-1.9158	0	0	0	ENSMGAG00000010108
DCAF17	7	complement(18680763..18696231)	18.8075	-0.715322	-1.64185	0	0	0	ENSMGAG00000010120
METTL8	7	18705238..18723831	7.0851	-1.05742	-2.0812	0	0	0	ENSMGAG00000010160
gene:ENSMGAG00000010124	7	18814019..18819581	20.0235	1.3938	2.62771	0	0	0	ENSMGAG00000010124
TREM2	7	18821951..18826466	34.8216	1.31372	2.48582	0	0	0	ENSMGAG00000010130
TSPO2	7	complement(18891521..18893725)	38.2787	-1.64112	-3.11908	0	0	0	ENSMGAG00000010175
GRB14	7	21193733..21219290	4.08888	1.2551	2.38684	0	0	0	ENSMGAG00000010861
gene:ENSMGAG00000015918	7	complement(23203324..23204499)	32.5318	0.927924	1.90254	0	0	0	ENSMGAG00000015918
INHA	7	complement(23207219..23210909)	224.253	3.48012	11.1588	0	0	0	ENSMGAG00000011220
ASIC4	7	complement(23241729..23245192)	4.22498	-1.87236	-3.66131	0	0	0	ENSMGAG00000011242
ABCB6	7	23364295..23368713	25.3547	-1.69336	-3.23409	0	0	0	ENSMGAG00000012199
RETREG2	7	complement(23372299..23383605)	64.0507	-0.95619	-1.94018	0	0	0	ENSMGAG00000012223
IHH	7	23471300..23494369	4.0969	3.18531	9.09648	0	0	0	ENSMGAG00000011370
gene:ENSMGAG00000011344	7	complement(23501309..23511011)	2416.66	0.630546	1.54815	0	0	0	ENSMGAG00000011344
gene:ENSMGAG00000011330	7	23576057..23577746	76.7474	1.02869	2.04017	0	0	0	ENSMGAG00000011330
CYP27A1	7	23618832..23624366	7.81457	1.02142	2.02991	0	0	0	ENSMGAG00000011393
RNF25	7	23634763..23669365	4.92572	-0.839777	-1.78977	0	0	0	ENSMGAG00000011433
gene:ENSMGAG00000011465	7	23709453..23735869	6.23212	-0.683212	-1.60571	0	0	0	ENSMGAG00000011465
SLC11A1	7	complement(23761356..23765792)	48.823	1.64995	3.13822	0	0	0	ENSMGAG00000011500
ARPC2	7	complement(23786421..23801029)	454.451	0.582763	1.49771	0	0	0	ENSMGAG00000011572
TNS1	7	23839453..23869236	11.5188	-0.606165	-1.52221	0	0	0	ENSMGAG00000011587
gene:ENSMGAG00000011655	7	complement(24560007..24562464)	596.084	0.625852	1.54312	0	0	0	ENSMGAG00000011655
IQCB1	7	complement(27676711..27691528)	7.7907	-0.954572	-1.93801	0	0	0	ENSMGAG00000011968
EAF2	7	27694172..27705888	25.0419	-1.01084	-2.01509	0	0	0	ENSMGAG00000011973
SEMA5B	7	complement(27924378..27997445)	1.67027	3.11912	8.68857	0	0	0	ENSMGAG00000012023
MYLK	7	complement(28582677..28723961)	13.1422	-0.999267	-1.99898	0	0	0	ENSMGAG00000012084
ITGB5	7	complement(29324103..29362492)	107.628	0.774664	1.71079	0	0	0	ENSMGAG00000012123
ZNF148	7	complement(29501102..29530157)	2.39631	-1.18307	-2.27059	0	0	0	ENSMGAG00000012153
gene:ENSMGAG00000012231	7	29656586..29664925	12.1459	1.10572	2.15206	0	0	0	ENSMGAG00000012231
ESYT3	7	complement(29822858..29847170)	9.14988	2.12199	4.35293	0	0	0	ENSMGAG00000012283
TMEM37	7	complement(29908901..29909476)	24.0168	1.20091	2.29884	0	0	0	ENSMGAG00000015938
MARCO	7	complement(30053405..30062159)	117.189	3.26474	9.61138	0	0	0	ENSMGAG00000012324
DPP10	7	complement(30865976..30957976)	8.33725	-1.17378	-2.25602	0	0	0	ENSMGAG00000012354
NCKAP5	7	complement(31491538..31579247)	1.91591	-1.464	-2.75872	0	0	0	ENSMGAG00000012414
MGAT5	7	32005386..32072665	14.0588	-0.827945	-1.77515	0	0	0	ENSMGAG00000012420
STAM2	7	complement(36196231..36207964)	10.0756	-0.804782	-1.74688	0	0	0	ENSMGAG00000012813
RND3	7	complement(37867988..37874673)	114.144	-0.761994	-1.69583	0	0	0	ENSMGAG00000012718
CYTIP	7	complement(38275578..38285267)	29.4646	0.803562	1.74541	0	0	0	ENSMGAG00000012933
UPP2	7	38361535..38366748	3.09647	1.76311	3.39428	0	0	0	ENSMGAG00000012901
FAM213A	8	complement(1354745..1361247)	137.924	0.714799	1.64126	0	0	0	ENSMGAG00000000995
RASGEF1A	8	1728721..1749300	54.1728	1.04594	2.06471	0	0	0	ENSMGAG00000001069
IPMK	8	2266582..2292540	35.7275	-1.40885	-2.65526	0	0	0	ENSMGAG00000001422
ADAM8	8	4747184..4754831	5.91633	1.05563	2.07862	0	0	0	ENSMGAG00000001910
NCOA4	8	complement(5219924..5227528)	126.901	-0.620899	-1.53783	0	0	0	ENSMGAG00000002354
MMRN2	8	5408423..5418270	20.6953	-1.11985	-2.17324	0	0	0	ENSMGAG00000002452
WAPL	8	5834455..5888897	30.0367	-0.88302	-1.84423	0	0	0	ENSMGAG00000002579
HPS6	8	6080698..6082656	16.5201	-0.955334	-1.93903	0	0	0	ENSMGAG00000002655
RHOBTB1	8	complement(8273506..8281425)	5.33759	-1.26774	-2.40784	0	0	0	ENSMGAG00000002984
NACC2	8	8468611..8484598	5.65802	0.751098	1.68307	0	0	0	ENSMGAG00000003092
NAXD	8	complement(9383411..9427141)	24.3627	0.696174	1.6202	0	0	0	ENSMGAG00000014866
RAB20	8	9463939..9487629	42.4444	0.808582	1.75149	0	0	0	ENSMGAG00000014864
COL4A2	8	complement(9493444..9544568)	47.2914	-0.838727	-1.78847	0	0	0	ENSMGAG00000014863
COL4A1	8	9638469..9749534	132.296	-0.668743	-1.58969	0	0	0	ENSMGAG00000014861
HERC4	8	11868837..11896928	14.0764	-0.917708	-1.88911	0	0	0	ENSMGAG00000003907
SLC25A16	8	complement(12009775..12305789)	55.7921	-0.735325	-1.66477	0	0	0	ENSMGAG00000004150
AIFM2	8	complement(12464351..12469453)	32.5282	0.723325	1.65098	0	0	0	ENSMGAG00000004636
gene:ENSMGAG00000004666	8	12512325..12537554	220.627	2.63711	6.22083	0	0	0	ENSMGAG00000004666
VSIR	8	12571377..12574543	53.0312	1.57928	2.98821	0	0	0	ENSMGAG00000004998
PCBD1	8	12945563..12947350	76.8357	0.605075	1.52106	0	0	0	ENSMGAG00000005157
SGPL1	8	complement(12951038..12970760)	23.0306	0.717753	1.64462	0	0	0	ENSMGAG00000005166
PPIF	8	complement(13705371..13710273)	116.248	0.629442	1.54697	0	0	0	ENSMGAG00000005640
gene:ENSMGAG00000007084	8	complement(14531074..14532760)	24.5789	0.750024	1.68182	0	0	0	ENSMGAG00000007084
gene:ENSMGAG00000005759	8	14800502..14813581	3.87901	-1.63982	-3.11628	0	0	0	ENSMGAG00000005759
KCNMA1	8	15243675..15663301	4.96063	0.746876	1.67815	0	0	0	ENSMGAG00000005789
PSD	8	16447945..16473461	5.59657	1.82913	3.55322	0	0	0	ENSMGAG00000007010
gene:ENSMGAG00000007177	8	complement(16692280..16698105)	9.12307	1.66193	3.1644	0	0	0	ENSMGAG00000007177
PIK3AP1	8	16722514..16779863	31.6845	1.07977	2.1137	0	0	0	ENSMGAG00000007240
KAT6B	8	complement(17567970..17651014)	3.4629	-1.07132	-2.10135	0	0	0	ENSMGAG00000006095
gene:ENSMGAG00000006266	8	18287858..18314520	28.5828	-1.3501	-2.54929	0	0	0	ENSMGAG00000006266
gene:ENSMGAG00000017329	8	18337093..18345336	16.9824	-1.16074	-2.23573	0	0	0	ENSMGAG00000017329
ANXA7	8	complement(18876687..18888218)	33.8141	0.911463	1.88095	0	0	0	ENSMGAG00000006662
gene:ENSMGAG00000007796	8	19982860..19987195	4.17545	5.31125	39.7049	0	0	0	ENSMGAG00000007796
gene:ENSMGAG00000007810	8	19995366..19997407	12.8141	2.10095	4.28991	0	0	0	ENSMGAG00000007810
gene:ENSMGAG00000007826	8	complement(20043127..20054940)	4.13553	1.24954	2.37765	0	0	0	ENSMGAG00000007826
ARHGAP22	8	complement(20463039..20500722)	2.754	2.60317	6.07622	0	0	0	ENSMGAG00000008058
WDFY4	8	20620271..20740389	0.740565	1.5047	2.83766	0	0	0	ENSMGAG00000008076
ERCC6	8	complement(20972834..21017319)	5.43505	-0.81016	-1.75341	0	0	0	ENSMGAG00000008132
ACTA2	8	complement(21478357..21486275)	1557.93	-0.668775	-1.58972	0	0	0	ENSMGAG00000008313
CH25H	8	complement(21577179..21578003)	21.7679	0.909212	1.87802	0	0	0	ENSMGAG00000015329
LIPA	8	complement(21584138..21594709)	95.1792	0.859536	1.81445	0	0	0	ENSMGAG00000008364
LGI1	8	complement(22488069..22500238)	1.06906	-2.49078	-5.6208	0	0	0	ENSMGAG00000008780
BTAF1	8	complement(23153886..23187222)	3.08573	-1.54428	-2.91658	0	0	0	ENSMGAG00000009165
BLNK	8	complement(23293159..23320662)	3.60669	1.14763	2.2155	0	0	0	ENSMGAG00000009217
ADGRA1	8	complement(23861280..24017118)	4.15014	-1.13428	-2.19509	0	0	0	ENSMGAG00000009318
GOT1	8	24387899..24390527	135.944	0.886997	1.84932	0	0	0	ENSMGAG00000009531
ZFYVE27	8	complement(24542049..24547109)	18.045	0.730347	1.65904	0	0	0	ENSMGAG00000009699
gene:ENSMGAG00000009817	8	complement(24591032..24651839)	457.313	0.670658	1.5918	0	0	0	ENSMGAG00000009817
C10orf76	8	24792740..24892207	19.3692	-0.998552	-1.99799	0	0	0	ENSMGAG00000009992
MGEA5	8	24921744..24947300	7.06139	-0.638045	-1.55622	0	0	0	ENSMGAG00000010077
POLL	8	25046108..25064812	4.20083	-0.985636	-1.98019	0	0	0	ENSMGAG00000010132
DPCD	8	complement(25046463..25053956)	30.3389	0.858482	1.81313	0	0	0	ENSMGAG00000010112
SUFU	8	25269159..25577309	30.1794	0.657781	1.57765	0	0	0	ENSMGAG00000010288
SEMA4G	8	complement(25333247..25337920)	5.68914	0.77388	1.70986	0	0	0	ENSMGAG00000010240
CYP17A1	8	complement(25702110..25705256)	75.9456	1.45471	2.74102	0	0	0	ENSMGAG00000010364
CFAP43	8	complement(26581021..26638938)	0.932314	-1.43651	-2.70665	0	0	0	ENSMGAG00000010597
ITPRIP	8	complement(26662279..26663916)	4.92453	-0.962183	-1.94826	0	0	0	ENSMGAG00000015336
ADD3	8	28182273..28240346	21.9226	-0.619221	-1.53605	0	0	0	ENSMGAG00000010717
MXI1	8	28258179..28301339	34.7048	-0.930472	-1.9059	0	0	0	ENSMGAG00000010768
SMC3	8	28428251..28445637	14.5782	-0.841648	-1.7921	0	0	0	ENSMGAG00000010780
ADRB1	8	30233716..30238545	12.0297	-1.47378	-2.77749	0	0	0	ENSMGAG00000011048
CCDC186	8	complement(30263741..30281379)	10.3788	-1.08257	-2.1178	0	0	0	ENSMGAG00000011053
AFAP1L2	8	complement(30336390..30357763)	8.15425	-0.926086	-1.90011	0	0	0	ENSMGAG00000011077
TRUB1	8	30676291..30703542	11.4713	0.785036	1.72314	0	0	0	ENSMGAG00000011135
RGS10	8	complement(33081530..33091609)	38.8474	0.940681	1.91943	0	0	0	ENSMGAG00000011359
TIAL1	8	complement(33105754..33118116)	43.2935	-0.677577	-1.59945	0	0	0	ENSMGAG00000011368
UROS	8	complement(35589026..35597273)	27.3317	-1.08318	-2.1187	0	0	0	ENSMGAG00000011725
gene:ENSMGAG00000000800	9	142466..143858	115.086	2.35408	5.11269	0	0	0	ENSMGAG00000000800
gene:ENSMGAG00000000809	9	complement(220760..226139)	61.6896	1.14656	2.21386	0	0	0	ENSMGAG00000000809
gene:ENSMGAG00000000814	9	complement(258844..271137)	16.497	-0.907556	-1.87587	0	0	0	ENSMGAG00000000814
P2RY4	9	complement(1169117..1170235)	2.44267	1.76751	3.40465	0	0	0	ENSMGAG00000015789
BCORL1	9	complement(1550148..1563423)	1.22108	-1.48786	-2.80473	0	0	0	ENSMGAG00000001881
CLIC2	9	complement(1747876..1751647)	111.735	0.683869	1.60644	0	0	0	ENSMGAG00000002151
IL13RA2	9	complement(2292286..2298386)	13.8533	4.05343	16.6037	0	0	0	ENSMGAG00000002551
PLS3	9	2416519..2458619	71.0683	-0.585564	-1.50063	0	0	0	ENSMGAG00000002595
SLC6A14	9	2510975..2523939	4.23372	2.29358	4.90272	0	0	0	ENSMGAG00000002628
gene:ENSMGAG00000002661	9	2536405..2541353	12.9543	0.997227	1.99616	0	0	0	ENSMGAG00000002661
WDR44	9	2786136..2807449	3.47876	-0.968912	-1.95736	0	0	0	ENSMGAG00000002717
STK26	9	2935931..2949093	35.0563	-0.98508	-1.97942	0	0	0	ENSMGAG00000002987
GPC3	9	complement(3407930..3458860)	8.88371	2.29932	4.92225	0	0	0	ENSMGAG00000003197
gene:ENSMGAG00000015810	9	complement(9072462..9073361)	10.5845	2.22216	4.66591	0	0	0	ENSMGAG00000015810
CLCN5	9	9319781..9342481	7.62236	0.84311	1.79391	0	0	0	ENSMGAG00000004934
GABRA3	9	10523466..10587139	3.04702	-1.54981	-2.92778	0	0	0	ENSMGAG00000005137
CLDN2	9	10731891..10734499	5.30518	1.93287	3.81815	0	0	0	ENSMGAG00000005246
gene:ENSMGAG00000005322	9	complement(11002258..11004615)	40.6252	0.725482	1.65345	0	0	0	ENSMGAG00000005322
gene:ENSMGAG00000005575	9	complement(11317386..11328904)	35.2945	0.679803	1.60192	0	0	0	ENSMGAG00000005575
ARHGEF9	9	11671922..11728765	14.6819	-0.770462	-1.70582	0	0	0	ENSMGAG00000005674
gene:ENSMGAG00000005702	9	11831875..11891786	3.31412	-1.14397	-2.20988	0	0	0	ENSMGAG00000005702
ABCB7	9	complement(12383918..12410072)	3.33223	-1.40885	-2.65526	0	0	0	ENSMGAG00000005987
ATRX	9	complement(12679182..12744393)	19.2123	-0.890138	-1.85335	0	0	0	ENSMGAG00000006058
ATP7A	9	12779137..12797107	7.97808	-0.962439	-1.9486	0	0	0	ENSMGAG00000006144
gene:ENSMGAG00000006196	9	12807260..12817032	423.908	0.880613	1.84116	0	0	0	ENSMGAG00000006196
gene:ENSMGAG00000006597	9	complement(13692517..13696118)	26.425	-0.729846	-1.65846	0	0	0	ENSMGAG00000006597
STAG2	9	complement(15503295..15537339)	12.4891	-0.868743	-1.82607	0	0	0	ENSMGAG00000007209
THOC2	9	15618725..15661801	18.4867	-0.805325	-1.74754	0	0	0	ENSMGAG00000007345
CUL4B	9	16362814..16382337	7.47603	-0.67625	-1.59798	0	0	0	ENSMGAG00000007563
NDUFA1	9	complement(16478949..16479596)	164.862	0.617722	1.53445	0	0	0	ENSMGAG00000007722
CXorf56	9	16539948..16543067	36.8447	-0.730201	-1.65887	0	0	0	ENSMGAG00000007793
gene:ENSMGAG00000007712	9	16629129..16649676	9.95419	-0.982113	-1.97536	0	0	0	ENSMGAG00000007712
MTM1	9	complement(17729272..17760057)	16.5788	-1.21164	-2.316	0	0	0	ENSMGAG00000008117
ATP6	MT	8018..8701	2020.29	0.566121	1.48054	0	0	0	ENSMGAG00000017482
ND3	MT	9554..9905	166.404	0.659543	1.57958	0	0	0	ENSMGAG00000017480
gene:ENSMGAG00000001162	Z	850718..903804	3.61947	-0.904341	-1.87169	0	0	0	ENSMGAG00000001162
SMAD2	Z	1507888..1544301	84.8126	1.43378	2.70154	0	0	0	ENSMGAG00000001351
C18orf25	Z	complement(2149265..2179200)	11.4681	0.932717	1.90887	0	0	0	ENSMGAG00000001408
gene:ENSMGAG00000001414	Z	2232025..2240706	417.058	0.691872	1.61538	0	0	0	ENSMGAG00000001414
PSTPIP2	Z	2269901..2276482	8.51616	1.8367	3.57193	0	0	0	ENSMGAG00000001515
gene:ENSMGAG00000001815	Z	complement(7316750..7317736)	228.661	1.72984	3.31692	0	0	0	ENSMGAG00000001815
AQP3	Z	complement(7360937..7365524)	17.9289	-2.72133	-6.59483	0	0	0	ENSMGAG00000001744
PHF24	Z	8655972..8657612	3.34265	2.15936	4.46717	0	0	0	ENSMGAG00000002475
gene:ENSMGAG00000016698	Z	9312425..9315894	14.7877	0.857267	1.8116	0	0	0	ENSMGAG00000016698
gene:ENSMGAG00000006887	Z	9318400..9322496	4.98976	1.8118	3.5108	0	0	0	ENSMGAG00000006887
GBA2	Z	9384196..9394252	7.6492	0.701634	1.62635	0	0	0	ENSMGAG00000005922
gene:ENSMGAG00000001978	Z	9427284..9428515	1250.94	4.2298	18.7628	0	0	0	ENSMGAG00000001978
ARHGEF39	Z	9561227..9565599	11.0426	0.985796	1.98041	0	0	0	ENSMGAG00000001987
gene:ENSMGAG00000003315	Z	11728113..11738387	4.2461	2.15178	4.44376	0	0	0	ENSMGAG00000003315
RICTOR	Z	complement(12863604..12910509)	4.70537	-1.24348	-2.3677	0	0	0	ENSMGAG00000003410
C7	Z	13736527..13757599	2.81821	-1.14149	-2.20609	0	0	0	ENSMGAG00000005390
HMGCS1	Z	complement(14605978..14609763)	108.285	-0.817532	-1.76239	0	0	0	ENSMGAG00000017189
gene:ENSMGAG00000017044	Z	15780040..15780865	31.7002	2.4538	5.47858	0	0	0	ENSMGAG00000017044
gene:ENSMGAG00000003838	Z	16916937..16935625	10.3028	-0.787412	-1.72598	0	0	0	ENSMGAG00000003838
CCNO	Z	complement(17975217..17975966)	193.933	2.79023	6.91742	0	0	0	ENSMGAG00000007451
RGS7BP	Z	21984905..21994556	23.6697	-0.864671	-1.82092	0	0	0	ENSMGAG00000010971
CD180	Z	complement(23247359..23249895)	8.56357	1.71716	3.28789	0	0	0	ENSMGAG00000004549
SERINC5	Z	24004240..24026954	5.58826	1.36762	2.58045	0	0	0	ENSMGAG00000004025
LHFPL2	Z	24782302..24797992	17.1073	0.844442	1.79557	0	0	0	ENSMGAG00000004731
COL4A3BP	Z	26249965..26280718	9.23068	-0.814612	-1.75883	0	0	0	ENSMGAG00000014911
gene:ENSMGAG00000003947	Z	26304397..26306389	105.462	-1.07489	-2.10656	0	0	0	ENSMGAG00000003947
gene:ENSMGAG00000001146	Z	26310993..26312117	77.4945	-0.922705	-1.89567	0	0	0	ENSMGAG00000001146
HEXB	Z	complement(26585481..26600056)	162.196	0.946889	1.92771	0	0	0	ENSMGAG00000001400
TMEM171	Z	complement(27221192..27227364)	29.8049	2.63497	6.21163	0	0	0	ENSMGAG00000004961
MAP1B	Z	complement(27705303..27768362)	38.4079	-0.612887	-1.52932	0	0	0	ENSMGAG00000004723
gene:ENSMGAG00000016991	Z	28842171..28864851	25.6054	1.31599	2.48972	0	0	0	ENSMGAG00000016991
GLIS3	Z	complement(29342093..29466303)	1.55568	1.63008	3.0953	0	0	0	ENSMGAG00000005243
SLC1A1	Z	29596421..29644371	7.70421	1.75732	3.38069	0	0	0	ENSMGAG00000005250
JAK2	Z	29840139..29923757	7.02532	-1.68601	-3.21766	0	0	0	ENSMGAG00000005291
gene:ENSMGAG00000016631	Z	complement(29871614..29871937)	11.5343	-1.89662	-3.72339	0	0	0	ENSMGAG00000016631
gene:ENSMGAG00000016647	Z	complement(29941684..29942004)	1910.71	3.34303	10.1474	0	0	0	ENSMGAG00000016647
gene:ENSMGAG00000005334	Z	complement(30048981..30049925)	22.2052	1.13791	2.20062	0	0	0	ENSMGAG00000005334
gene:ENSMGAG00000005348	Z	complement(30193491..30195550)	1.22271	-2.58613	-6.00487	0	0	0	ENSMGAG00000005348
LURAP1L	Z	32662870..32663616	17.2593	1.20303	2.30223	0	0	0	ENSMGAG00000016040
gene:ENSMGAG00000007634	Z	complement(33202883..33326222)	61.4778	-0.712328	-1.63845	0	0	0	ENSMGAG00000007634
ZDHHC21	Z	complement(33469404..33501575)	16.4965	0.836764	1.78604	0	0	0	ENSMGAG00000016461
PSIP1	Z	complement(33805908..33821801)	63.7356	-0.948906	-1.93041	0	0	0	ENSMGAG00000005593
RPS6	Z	complement(35874474..35878436)	287.56	0.570317	1.48485	0	0	0	ENSMGAG00000005604
gene:ENSMGAG00000002409	Z	complement(36836118..36839135)	216.294	2.48613	5.60273	0	0	0	ENSMGAG00000002409
gene:ENSMGAG00000008761	Z	36846207..36849299	63.2358	2.4125	5.32395	0	0	0	ENSMGAG00000008761
ALDH1A1	Z	complement(38159124..38181713)	4.19118	3.97216	15.6942	0	0	0	ENSMGAG00000017159
gene:ENSMGAG00000006323	Z	complement(42361862..42374028)	29.2552	-0.844261	-1.79535	0	0	0	ENSMGAG00000006323
gene:ENSMGAG00000016673	Z	43225484..43238171	14.8011	-1.2757	-2.42117	0	0	0	ENSMGAG00000016673
gene:ENSMGAG00000006475	Z	43261164..43278197	10.6906	-0.990873	-1.98739	0	0	0	ENSMGAG00000006475
ZCCHC6	Z	complement(43356061..43384245)	1.96859	-1.1956	-2.2904	0	0	0	ENSMGAG00000006542
CDC14B	Z	complement(44906381..44950280)	9.56304	-0.938062	-1.91595	0	0	0	ENSMGAG00000001888
CKS2	Z	46066378..46069308	131.035	1.10863	2.1564	0	0	0	ENSMGAG00000002039
gene:ENSMGAG00000006655	Z	47458999..47460303	121.088	0.622636	1.53969	0	0	0	ENSMGAG00000006655
gene:ENSMGAG00000016502	Z	complement(49993638..49995044)	13.5525	-1.1651	-2.24249	0	0	0	ENSMGAG00000016502
gene:ENSMGAG00000004008	Z	complement(50202855..50261784)	11.1613	-1.09787	-2.14039	0	0	0	ENSMGAG00000004008
CLTA	Z	54841144..54848190	124.527	0.611778	1.52814	0	0	0	ENSMGAG00000007069
ATP5ME	Z	56415940..56417718	138.781	0.771766	1.70736	0	0	0	ENSMGAG00000007248
LPL	Z	complement(57674883..57690045)	41.2149	-0.712889	-1.63908	0	0	0	ENSMGAG00000002398
PHAX	Z	59460315..59468789	21.2737	-0.717992	-1.64489	0	0	0	ENSMGAG00000007863
RFESD	Z	complement(60871881..60876461)	47.4961	-2.16526	-4.48547	0	0	0	ENSMGAG00000008127
gene:ENSMGAG00000008135	Z	61078032..61181132	33.8351	-0.907726	-1.87609	0	0	0	ENSMGAG00000008135
LYSMD3	Z	complement(63328627..63331180)	11.7601	-1.1074	-2.15458	0	0	0	ENSMGAG00000008206
gene:ENSMGAG00000017132	Z	complement(66370184..66399785)	10.6499	-0.855836	-1.80981	0	0	0	ENSMGAG00000017132
ALDOB	Z	69133321..69136323	4.08226	-2.23848	-4.71901	0	0	0	ENSMGAG00000006711
SLC46A2	Z	69931240..69935546	9.34874	1.36432	2.57456	0	0	0	ENSMGAG00000008362
SNX30	Z	complement(69962409..69994293)	9.29495	0.917358	1.88865	0	0	0	ENSMGAG00000008335
gene:ENSMGAG00000008496	Z	complement(70651533..70658946)	23.4896	-0.733505	-1.66267	0	0	0	ENSMGAG00000008496
gene:ENSMGAG00000008521	Z	complement(70910497..70927782)	4.34251	-1.52503	-2.87793	0	0	0	ENSMGAG00000008521
gene:ENSMGAG00000008665	Z	complement(71732512..71763032)	4.50566	2.07922	4.2258	0	0	0	ENSMGAG00000008665
TEK	Z	72694154..72721180	3.41471	-0.868918	-1.82629	0	0	0	ENSMGAG00000008692
CDO1	Z	77305586..77311921	4.85456	1.85598	3.61998	0	0	0	ENSMGAG00000008903
GRHPR	Z	complement(80539691..80544772)	36.6434	1.53714	2.90219	0	0	0	ENSMGAG00000009118
RPS6KA1	GL428891.1	42981..65045	17.5279	0.720043	1.64723	0	0	0	ENSMGAG00000009480
TRABD	GL424744.1	complement(5034..23299)	15.0733	1.13497	2.19614	0	0	0	ENSMGAG00000007985
PIK3R5	GL429739.1	43691..64962	15.7918	0.817755	1.76266	0	0	0	ENSMGAG00000003012
gene:ENSMGAG00000001103	GL429732.1	66473..66691	66.4055	1.31279	2.48421	0	0	0	ENSMGAG00000001103
ADD2	GL429737.1	complement(42130..46478)	8.67448	-3.14098	-8.82121	0	0	0	ENSMGAG00000003091
gene:ENSMGAG00000002870	GL424564.1	64610..67844	35.0871	1.12402	2.17953	0	0	0	ENSMGAG00000002870
gene:ENSMGAG00000002756	GL424557.1	23011..28435	211.781	0.591187	1.50649	0	0	0	ENSMGAG00000002756
gene:ENSMGAG00000008731	GL428182.1	30506..34108	22.8329	0.659287	1.5793	0	0	0	ENSMGAG00000008731
gene:ENSMGAG00000016402	GL429727.1	23657..24524	16.3332	1.37382	2.59156	0	0	0	ENSMGAG00000016402
TMEM106C	GL425187.1	49412..51885	8.76997	1.2326	2.3499	0	0	0	ENSMGAG00000004877
gene:ENSMGAG00000008825	GL428204.1	complement(12603..13644)	39.2614	1.21219	2.31688	0	0	0	ENSMGAG00000008825
gene:ENSMGAG00000009650	GL424516.1	complement(170..14020)	4.88238	1.11821	2.17077	0	0	0	ENSMGAG00000009650
gene:ENSMGAG00000016965	GL424516.1	24657..24833	712.836	-0.634531	-1.55243	0	0	0	ENSMGAG00000016965
gene:ENSMGAG00000009605	GL424516.1	complement(33723..35916)	365.471	1.79949	3.48097	0	0	0	ENSMGAG00000009605
MMP9	GL428845.1	31534..35688	439.427	0.965735	1.95306	0	0	0	ENSMGAG00000008489
ANXA4	GL428330.1	complement(20995..24763)	135.558	0.732401	1.6614	0	0	0	ENSMGAG00000001788
gene:ENSMGAG00000015271	GL424472.1	3422..5027	7.47953	1.98569	3.96053	0	0	0	ENSMGAG00000015271
gene:ENSMGAG00000005937	GL425503.1	2185..3854	83.1312	-0.636421	-1.55447	0	0	0	ENSMGAG00000005937
gene:ENSMGAG00000005944	GL425503.1	complement(7883..8852)	1715.72	1.45178	2.73546	0	0	0	ENSMGAG00000005944
gene:ENSMGAG00000016514	GL424725.1	24676..25472	12.6693	3.80566	13.9835	0	0	0	ENSMGAG00000016514
RHOG	GL424856.1	569..1144	34.8324	1.55933	2.94717	0	0	0	ENSMGAG00000016029
gene:ENSMGAG00000004188	GL424856.1	17412..23705	27.0684	-0.666057	-1.58673	0	0	0	ENSMGAG00000004188
gene:ENSMGAG00000009767	GL424975.1	complement(430..1257)	98.6658	1.59336	3.0175	0	0	0	ENSMGAG00000009767
gene:ENSMGAG00000016845	GL429695.1	137..1348	21.7638	0.846932	1.79867	0	0	0	ENSMGAG00000016845
IL1RN	GL428452.1	complement(353..1876)	440.451	0.562089	1.47641	0	0	0	ENSMGAG00000003598
gene:ENSMGAG00000001814	GL424336.1	12011..15057	5.7855	1.73745	3.33445	0	0	0	ENSMGAG00000001814
gene:ENSMGAG00000014271	GL428988.1	2549..5449	108.835	1.29694	2.45707	0	0	0	ENSMGAG00000014271
gene:ENSMGAG00000016041	GL424904.1	complement(11375..12205)	4.5264	-2.192	-4.56938	0	0	0	ENSMGAG00000016041
gene:ENSMGAG00000001668	GL427096.1	complement(1796..7077)	20.022	-2.66101	-6.32477	0	0	0	ENSMGAG00000001668
S100A16	GL425210.1	1436..1837	58.5996	2.31979	4.99258	0	0	0	ENSMGAG00000004907
gene:ENSMGAG00000004908	GL425210.1	5440..10390	23.0971	1.15515	2.22708	0	0	0	ENSMGAG00000004908
S100A6	GL425210.1	6722..7944	586.466	0.795278	1.73541	0	0	0	ENSMGAG00000004912
NCKAP1L	GL424387.1	complement(137..7461)	19.2412	1.00442	2.00614	0	0	0	ENSMGAG00000002103
gene:ENSMGAG00000001776	GL424315.1	7709..8822	24.6214	1.19503	2.2895	0	0	0	ENSMGAG00000001776
gene:ENSMGAG00000017223	GL429694.1	2..782	40.4965	1.11189	2.16129	0	0	0	ENSMGAG00000017223
SMAP2	GL424732.1	163..3811	69.3228	0.683934	1.60651	0	0	0	ENSMGAG00000003845
CYP21A2	GL428620.1	116..3408	11.1107	1.98537	3.95964	0	0	0	ENSMGAG00000009636
gene:ENSMGAG00000006435	GL425733.1	complement(2332..6827)	217.715	-0.749819	-1.68158	0	0	0	ENSMGAG00000006435
gene:ENSMGAG00000011935	GL427920.1	complement(844..6789)	9.96091	-1.50645	-2.8411	0	0	0	ENSMGAG00000011935
CALR	GL424502.1	5805..6830	108.801	0.870222	1.82794	0	0	0	ENSMGAG00000002470
gene:ENSMGAG00000016509	GL425456.1	6520..6699	29.7362	1.14587	2.21279	0	0	0	ENSMGAG00000016509
gene:ENSMGAG00000001315	GL429621.1	complement(3390..5240)	19.6324	-1.10271	-2.14757	0	0	0	ENSMGAG00000001315
gene:ENSMGAG00000017312	GL427198.1	770..1720	18.9861	2.07109	4.20203	0	0	0	ENSMGAG00000017312
gene:ENSMGAG00000007823	GL427198.1	3542..4760	24.2161	2.54242	5.82566	0	0	0	ENSMGAG00000007823
SLC5A6	GL425789.1	242..1842	73.569	2.59158	6.02758	0	0	0	ENSMGAG00000016653
gene:ENSMGAG00000009608	GL429735.1	620..2524	29.1169	2.16892	4.49688	0	0	0	ENSMGAG00000009608
P2RY6	GL427212.1	complement(1675..2658)	36.3596	1.35875	2.56462	0	0	0	ENSMGAG00000017362
gene:ENSMGAG00000017182	GL429355.1	complement(668..3828)	97.3466	0.617749	1.53448	0	0	0	ENSMGAG00000017182
gene:ENSMGAG00000009721	GL429310.1	complement(821..3167)	665.992	0.6877	1.61071	0	0	0	ENSMGAG00000009721
TPP1	GL424968.1	complement(1..2771)	245.259	0.939018	1.91722	0	0	0	ENSMGAG00000015276
gene:ENSMGAG00000003475	GL424633.1	complement(69..2646)	17.4305	3.58663	12.0139	0	0	0	ENSMGAG00000003475
CAPG	GL424487.1	complement(265..2094)	31.0441	0.870963	1.82888	0	0	0	ENSMGAG00000002450
gene:ENSMGAG00000004997	GL425240.1	complement(264..591)	101.828	1.63275	3.10103	0	0	0	ENSMGAG00000004997
ARRDC2	GL424873.1	complement(62..1995)	102.442	-1.09126	-2.1306	0	0	0	ENSMGAG00000004224
NMRK2	GL424747.1	11..1424	55.4688	0.757276	1.6903	0	0	0	ENSMGAG00000001526
gene:ENSMGAG00000016368	GL424592.1	890..1689	61.0872	0.751144	1.68313	0	0	0	ENSMGAG00000016368
gene:ENSMGAG00000006389	GL425715.1	3..1061	17.6215	1.09742	2.13971	0	0	0	ENSMGAG00000006389
ATRAID	GL427266.1	complement(567..1640)	120.558	0.690724	1.61409	0	0	0	ENSMGAG00000014077
gene:ENSMGAG00000009658	GL429030.1	1..1180	73.6465	-2.6679	-6.35502	0	0	0	ENSMGAG00000009658
gene:ENSMGAG00000016739	GL428238.1	138..1534	59.3133	-0.755511	-1.68823	0	0	0	ENSMGAG00000016739
CSF3	GL425416.1	complement(7..1000)	64.9614	1.74932	3.362	0	0	0	ENSMGAG00000017244
gene:ENSMGAG00000005378	GL425315.1	complement(23..1218)	45.1429	0.814439	1.75861	0	0	0	ENSMGAG00000005378
gene:ENSMGAG00000008454	GL427648.1	124..696	904.179	0.566371	1.48079	0	0	0	ENSMGAG00000008454
gene:ENSMGAG00000005804	GL425441.1	2..1084	39.0081	3.84862	14.4063	0	0	0	ENSMGAG00000005804
gene:ENSMGAG00000007509	GL426386.1	complement(67..1014)	69.4979	0.888833	1.85168	0	0	0	ENSMGAG00000007509
gene:ENSMGAG00000016955	GL426077.1	complement(336..1115)	6.83547	1.86487	3.64234	0	0	0	ENSMGAG00000016955
gene:ENSMGAG00000007009	GL426032.1	36..832	93.5564	-2.18051	-4.53315	0	0	0	ENSMGAG00000007009
TIMM50	GL426281.1	41..993	25.0924	0.85614	1.81019	0	0	0	ENSMGAG00000007334
RELN	1	complement(12950237..13089491)	1.98541	-0.668998	-1.58997	1.11022e-16	8.00801e-16	1.56797e-12	ENSMGAG00000006446
LEMD3	1	35684566..35699990	21.6162	-0.671785	-1.59304	1.11022e-16	8.00801e-16	1.56797e-12	ENSMGAG00000010310
PARP12	1	56812846..56826655	16.9953	-0.627124	-1.54448	1.11022e-16	8.00801e-16	1.56797e-12	ENSMGAG00000013110
SLC5A3	1	complement(111151432..111153573)	5.79265	-0.717597	-1.64444	1.11022e-16	8.00801e-16	1.56797e-12	ENSMGAG00000016141
gene:ENSMGAG00000014601	1	complement(116751932..116858440)	3.26245	-0.717668	-1.64452	1.11022e-16	8.00801e-16	1.56797e-12	ENSMGAG00000014601
gene:ENSMGAG00000014742	1	136688843..136701741	10.5224	-0.757564	-1.69063	1.11022e-16	8.00801e-16	1.56797e-12	ENSMGAG00000014742
SLC25A6	1	136717843..136720317	793.325	0.549159	1.46323	1.11022e-16	8.00801e-16	1.56797e-12	ENSMGAG00000014744
LAMP1	1	complement(144675984..144693382)	459.298	-0.548087	-1.46215	1.11022e-16	8.00801e-16	1.56797e-12	ENSMGAG00000014850
MTNR1B	1	complement(194218291..194240727)	1.62111	1.93393	3.82095	1.11022e-16	8.00801e-16	1.56797e-12	ENSMGAG00000015623
HOOK1	10	27661132..27685035	8.84918	-0.639124	-1.55738	1.11022e-16	8.00801e-16	1.56797e-12	ENSMGAG00000011548
EFHD1	11	complement(2544496..2550946)	187.761	0.572488	1.48709	1.11022e-16	8.00801e-16	1.56797e-12	ENSMGAG00000001886
PCCB	11	complement(2769054..2803402)	51.9495	0.580576	1.49545	1.11022e-16	8.00801e-16	1.56797e-12	ENSMGAG00000002062
RPL35A	11	15089797..15091550	136.509	0.574993	1.48967	1.11022e-16	8.00801e-16	1.56797e-12	ENSMGAG00000008088
NAALADL2	11	complement(18380042..18576520)	2.02149	-1.22685	-2.34055	1.11022e-16	8.00801e-16	1.56797e-12	ENSMGAG00000009912
MITF	14	16287512..16329099	28.3901	0.573262	1.48788	1.11022e-16	8.00801e-16	1.56797e-12	ENSMGAG00000009507
N4BP3	15	complement(9698881..9701427)	13.784	-0.641282	-1.55971	1.11022e-16	8.00801e-16	1.56797e-12	ENSMGAG00000004103
CYFIP2	15	complement(10962368..11002519)	0.341109	-3.15835	-8.92808	1.11022e-16	8.00801e-16	1.56797e-12	ENSMGAG00000005110
JMJD8	16	complement(13755378..13756682)	67.8202	0.588719	1.50391	1.11022e-16	8.00801e-16	1.56797e-12	ENSMGAG00000009748
TCTN1	17	6191648..6203511	21.43	-0.593344	-1.50874	1.11022e-16	8.00801e-16	1.56797e-12	ENSMGAG00000005031
NFKBIE	2	30657397..30664635	117.775	0.565297	1.47969	1.11022e-16	8.00801e-16	1.56797e-12	ENSMGAG00000010800
HEY2	2	complement(61900822..61909115)	9.05462	1.05697	2.08056	1.11022e-16	8.00801e-16	1.56797e-12	ENSMGAG00000013281
FOXO3	2	complement(69696515..69697873)	22.2514	-0.621404	-1.53837	1.11022e-16	8.00801e-16	1.56797e-12	ENSMGAG00000013488
gene:ENSMGAG00000013957	2	complement(95552044..95553298)	3.73728	1.31669	2.49094	1.11022e-16	8.00801e-16	1.56797e-12	ENSMGAG00000013957
gene:ENSMGAG00000014073	2	complement(109926032..109929186)	12.5232	-0.670166	-1.59126	1.11022e-16	8.00801e-16	1.56797e-12	ENSMGAG00000014073
SDHAF4	22	530792..536925	19.3695	0.653752	1.57325	1.11022e-16	8.00801e-16	1.56797e-12	ENSMGAG00000000955
gene:ENSMGAG00000001900	23	1425070..1435935	1.37515	-1.65036	-3.13913	1.11022e-16	8.00801e-16	1.56797e-12	ENSMGAG00000001900
TAGLN	26	5534214..5535109	119.044	-0.580678	-1.49555	1.11022e-16	8.00801e-16	1.56797e-12	ENSMGAG00000003326
PRPF3	27	413412..424008	10.5337	-0.637825	-1.55598	1.11022e-16	8.00801e-16	1.56797e-12	ENSMGAG00000000707
EIF2D	28	complement(2476351..2485351)	17.9833	0.61024	1.52651	1.11022e-16	8.00801e-16	1.56797e-12	ENSMGAG00000003648
SNRPC	28	complement(4421121..4426105)	137.263	0.566781	1.48122	1.11022e-16	8.00801e-16	1.56797e-12	ENSMGAG00000006054
gene:ENSMGAG00000003915	29	complement(4609274..4610574)	30.3587	-0.631163	-1.54881	1.11022e-16	8.00801e-16	1.56797e-12	ENSMGAG00000003915
PSME3	29	4674196..4683080	23.0488	0.588088	1.50325	1.11022e-16	8.00801e-16	1.56797e-12	ENSMGAG00000004196
gene:ENSMGAG00000000850	30	428860..435868	6.78264	-1.00228	-2.00317	1.11022e-16	8.00801e-16	1.56797e-12	ENSMGAG00000000850
HOMER3	30	3069785..3080375	26.1869	-0.59383	-1.50925	1.11022e-16	8.00801e-16	1.56797e-12	ENSMGAG00000004581
COMMD8	4	49582569..49586144	31.279	0.628753	1.54623	1.11022e-16	8.00801e-16	1.56797e-12	ENSMGAG00000012064
BBOX1	5	complement(2852059..2874415)	15.6296	-0.653289	-1.57275	1.11022e-16	8.00801e-16	1.56797e-12	ENSMGAG00000001772
OIP5	5	complement(25302935..25305546)	25.9841	0.721712	1.64914	1.11022e-16	8.00801e-16	1.56797e-12	ENSMGAG00000011190
KIF5B	6	14281865..14302400	33.4526	-0.574676	-1.48934	1.11022e-16	8.00801e-16	1.56797e-12	ENSMGAG00000006301
STEAP4	6	complement(21211208..21215522)	4.98069	1.05932	2.08396	1.11022e-16	8.00801e-16	1.56797e-12	ENSMGAG00000008462
COL1A2	6	23794478..23846500	1473.82	-0.546805	-1.46085	1.11022e-16	8.00801e-16	1.56797e-12	ENSMGAG00000008980
SGO1	6	complement(36488830..36492946)	6.13475	0.724937	1.65283	1.11022e-16	8.00801e-16	1.56797e-12	ENSMGAG00000010990
PMS1	7	7591719..7630798	5.15236	-0.698868	-1.62323	1.11022e-16	8.00801e-16	1.56797e-12	ENSMGAG00000006180
INSIG2	7	complement(30416217..30422212)	14.8749	-0.735055	-1.66446	1.11022e-16	8.00801e-16	1.56797e-12	ENSMGAG00000012332
ANAPC16	8	13139568..13145090	46.5529	0.613551	1.53002	1.11022e-16	8.00801e-16	1.56797e-12	ENSMGAG00000005428
ALOX5	8	complement(19782400..19806111)	6.04659	0.723254	1.6509	1.11022e-16	8.00801e-16	1.56797e-12	ENSMGAG00000007690
PRKD1	8	complement(34699176..34753506)	5.79291	-0.700592	-1.62517	1.11022e-16	8.00801e-16	1.56797e-12	ENSMGAG00000011631
SASH3	9	complement(1595495..1597888)	10.731	1.03538	2.04965	1.11022e-16	8.00801e-16	1.56797e-12	ENSMGAG00000001979
gene:ENSMGAG00000003322	Z	complement(11741414..11744343)	4.31097	2.64961	6.27499	1.11022e-16	8.00801e-16	1.56797e-12	ENSMGAG00000003322
OSTF1	Z	39073583..39097461	43.3817	0.624613	1.5418	1.11022e-16	8.00801e-16	1.56797e-12	ENSMGAG00000006375
GLRX	Z	60807779..60810746	37.2454	0.737876	1.66772	1.11022e-16	8.00801e-16	1.56797e-12	ENSMGAG00000005476
gene:ENSMGAG00000016759	GL425125.1	366..1468	358.149	0.55381	1.46796	1.11022e-16	8.00801e-16	1.56797e-12	ENSMGAG00000016759
gene:ENSMGAG00000007527	GL426407.1	1639..6300	46.6888	0.582576	1.49752	1.11022e-16	8.00801e-16	1.56797e-12	ENSMGAG00000007527
RPL18A	1	complement(35305965..35308297)	453.1	0.547995	1.46205	2.22045e-16	1.57982e-15	3.13594e-12	ENSMGAG00000010195
NUAK1	1	54976635..54997685	37.2635	0.574297	1.48895	2.22045e-16	1.57982e-15	3.13594e-12	ENSMGAG00000012894
SYAP1	1	complement(128998793..129111398)	18.7753	-0.609349	-1.52557	2.22045e-16	1.57982e-15	3.13594e-12	ENSMGAG00000014685
ZSWIM5	10	complement(21787077..21807661)	5.46962	-0.67413	-1.59563	2.22045e-16	1.57982e-15	3.13594e-12	ENSMGAG00000010341
B3GNT7	11	15238945..15240994	4.37632	0.855285	1.80912	2.22045e-16	1.57982e-15	3.13594e-12	ENSMGAG00000008145
DAPK2	12	3072566..3272244	1.29283	1.91954	3.78301	2.22045e-16	1.57982e-15	3.13594e-12	ENSMGAG00000003962
RHPN2	13	complement(9877982..9894351)	3.44814	1.04851	2.06839	2.22045e-16	1.57982e-15	3.13594e-12	ENSMGAG00000005729
TSC2	16	6564270..6592350	0.972873	-0.920122	-1.89227	2.22045e-16	1.57982e-15	3.13594e-12	ENSMGAG00000005868
SLC31A1	19	1389523..1398385	9.34221	0.751615	1.68368	2.22045e-16	1.57982e-15	3.13594e-12	ENSMGAG00000001774
PDE7B	2	complement(57009330..57040435)	7.05565	0.737435	1.66721	2.22045e-16	1.57982e-15	3.13594e-12	ENSMGAG00000013037
CEP85L	2	65017927..65105990	19.3739	-0.592505	-1.50786	2.22045e-16	1.57982e-15	3.13594e-12	ENSMGAG00000013342
MBTD1	20	9973609..9992480	2.69699	-1.15165	-2.22168	2.22045e-16	1.57982e-15	3.13594e-12	ENSMGAG00000008493
POLR2J	21	complement(4477227..4478824)	77.1176	0.578101	1.49288	2.22045e-16	1.57982e-15	3.13594e-12	ENSMGAG00000003534
gene:ENSMGAG00000015464	21	complement(5226880..5227005)	810.341	0.561132	1.47543	2.22045e-16	1.57982e-15	3.13594e-12	ENSMGAG00000015464
UBE2V1	22	14731763..14737759	27.9798	0.578557	1.49335	2.22045e-16	1.57982e-15	3.13594e-12	ENSMGAG00000009461
CLSTN1	23	complement(3639336..3663812)	4.4207	0.703629	1.6286	2.22045e-16	1.57982e-15	3.13594e-12	ENSMGAG00000003902
NMNAT1	23	3727997..3730914	3.62357	-1.27533	-2.42055	2.22045e-16	1.57982e-15	3.13594e-12	ENSMGAG00000004116
RPL23	29	complement(3727839..3729691)	288.555	0.555642	1.46982	2.22045e-16	1.57982e-15	3.13594e-12	ENSMGAG00000005174
gene:ENSMGAG00000003234	3	complement(9416748..9425764)	145.76	-0.554754	-1.46892	2.22045e-16	1.57982e-15	3.13594e-12	ENSMGAG00000003234
TACC3	4	complement(67837925..67865044)	35.1733	-0.563707	-1.47806	2.22045e-16	1.57982e-15	3.13594e-12	ENSMGAG00000013072
LRP4	5	24056137..24094597	0.580114	1.30123	2.46438	2.22045e-16	1.57982e-15	3.13594e-12	ENSMGAG00000010850
gene:ENSMGAG00000009843	6	26406455..26408677	267.603	0.569558	1.48407	2.22045e-16	1.57982e-15	3.13594e-12	ENSMGAG00000009843
gene:ENSMGAG00000016466	7	complement(9886688..9890087)	8.73491	1.17385	2.25613	2.22045e-16	1.57982e-15	3.13594e-12	ENSMGAG00000016466
DNAJC10	7	complement(14134533..14154616)	29.4869	-0.571766	-1.48634	2.22045e-16	1.57982e-15	3.13594e-12	ENSMGAG00000008985
VSIG1	9	complement(13829604..14025704)	2.04227	2.09689	4.27785	2.22045e-16	1.57982e-15	3.13594e-12	ENSMGAG00000006860
DNAJC21	Z	11023230..11034860	6.13526	-1.04017	-2.05647	2.22045e-16	1.57982e-15	3.13594e-12	ENSMGAG00000003141
gene:ENSMGAG00000006125	GL425607.1	2854..3397	272.805	0.568039	1.48251	2.22045e-16	1.57982e-15	3.13594e-12	ENSMGAG00000006125
GSAP	1	12581825..12624695	4.45326	-0.72359	-1.65129	3.33067e-16	2.35313e-15	4.7039e-12	ENSMGAG00000006077
TSPAN8	1	complement(37891774..37907849)	1.84954	1.87884	3.67778	3.33067e-16	2.35313e-15	4.7039e-12	ENSMGAG00000010677
RBX1	1	51525061..51535142	146.714	0.567285	1.48173	3.33067e-16	2.35313e-15	4.7039e-12	ENSMGAG00000012285
YIPF1	10	complement(25898475..25902426)	122.345	0.55586	1.47005	3.33067e-16	2.35313e-15	4.7039e-12	ENSMGAG00000011322
gene:ENSMGAG00000002142	11	2882930..2890203	24.7192	-0.577361	-1.49212	3.33067e-16	2.35313e-15	4.7039e-12	ENSMGAG00000002142
IL1RAP	11	complement(13704995..13723855)	33.1158	0.571591	1.48616	3.33067e-16	2.35313e-15	4.7039e-12	ENSMGAG00000007413
gene:ENSMGAG00000001359	12	complement(621802..623484)	393.354	0.552393	1.46652	3.33067e-16	2.35313e-15	4.7039e-12	ENSMGAG00000001359
LINS1	12	complement(17375103..17383234)	1.87226	-1.20496	-2.3053	3.33067e-16	2.35313e-15	4.7039e-12	ENSMGAG00000009350
gene:ENSMGAG00000002710	14	complement(2638727..2642156)	2.95191	0.840327	1.79046	3.33067e-16	2.35313e-15	4.7039e-12	ENSMGAG00000002710
DHX33	21	3664034..3675177	42.8782	0.555205	1.46938	3.33067e-16	2.35313e-15	4.7039e-12	ENSMGAG00000003125
YPEL2	21	7550021..7566343	11.2797	-0.984937	-1.97923	3.33067e-16	2.35313e-15	4.7039e-12	ENSMGAG00000007232
COL16A1	25	4988211..5011227	5.20207	-0.631968	-1.54968	3.33067e-16	2.35313e-15	4.7039e-12	ENSMGAG00000004343
THYN1	26	complement(2669908..2674431)	74.1251	0.567878	1.48234	3.33067e-16	2.35313e-15	4.7039e-12	ENSMGAG00000001622
gene:ENSMGAG00000007978	5	complement(14067958..14078693)	121.656	0.565313	1.47971	3.33067e-16	2.35313e-15	4.7039e-12	ENSMGAG00000007978
[truncated: 12,124 more rows]
